# Supplementary material for: Mechanosensitive FHL2 tunes endothelial function via microtubule-actomyosin crosstalk
Source: EMBO J. 2026 May 26;45(13):4569–604. doi: 10.1038/s44318-026-00807-y (PMC13324624; doi:10.1038/s44318-026-00807-y)
Supplement: Supplementary file 2 — Dataset EV1 [file 44318_2026_807_MOESM2_ESM.xlsx]

## Sheet: DatasetEV1_DFvsUF_DEGr
	baseMean	log2FoldChange	lfcSE	stat	pvalue	padj
GATA3	72.5071	9.53653	1.25434	7.6028	2.89789384905497e-14	1.4984013292102e-12
YPEL1	52.4251	9.06917	1.36481	6.64501	3.03195321444109e-11	1.10712178895983e-09
ARID3A	45.0294	8.84998	1.34934	6.55877	5.42549060138353e-11	1.8921398472325e-09
ENPP2	302.083	7.65815	1.53835	4.97817	6.41880563125365e-07	1.04273270939038e-05
AFF3	18.4995	7.56597	1.39683	5.41655	6.07605627408877e-08	1.20907200033576e-06
SEMA4C	15.5184	7.31178	2.27245	3.21758	0.00129276	0.00813565
MTARC1	13.8684	7.15065	2.27862	3.13815	0.00170019	0.0101548
LRRC4	12.9658	7.05435	1.58692	4.44532	8.77627749155509e-06	0.000108625
SCIN	12.8061	7.03482	2.3272	3.02286	0.00250396	0.0138566
ELMO3	11.5755	6.89054	1.72657	3.99088	6.58296003989492e-05	0.000634237
RAB17	10.6873	6.77348	1.57708	4.29494	1.74743004625373e-05	0.000198151
SAMD12	9.85522	6.65654	2.02629	3.28509	0.00101951	0.00667316
ADSS1	70.7728	6.62548	0.89086	7.43718	1.02860045920167e-13	5.02739075645395e-12
L2HGDH	18.7882	6.61592	1.5234	4.34286	1.4064179512885e-05	0.000164066
CMYA5	8.9499	6.51723	2.47273	2.63564	0.00839794	0.0365384
EML6	8.76062	6.48681	2.45261	2.64486	0.00817245	0.0356732
BNIPL	8.3085	6.41043	1.62483	3.94528	7.97053459590391e-05	0.000750449
PXYLP1	8.29803	6.40868	1.6206	3.95452	7.6687280393329e-05	0.000726306
MTSS2	7.45434	6.25503	2.52429	2.47793	0.0132145	0.0523437
BPTF	13.653	6.14402	2.29995	2.67137	0.00755417	0.0335096
FAM72C	6.78731	6.11883	2.57204	2.37898	0.0173608	0.0647622
MYO7A	6.54347	6.06635	2.57106	2.35947	0.0183008	0.0675165
CLEC12B	6.43105	6.0408	1.71074	3.5311	0.00041384	0.00312234
ZNF704	208.993	5.99056	0.695167	8.61744	6.84650889139901e-18	5.20957085645543e-16
HIC2	6.15784	5.97782	3.60694	1.65731	0.0974563	0.234526
MINAR1	5.94271	5.92803	3.62082	1.6372	0.101588	0.241131
CPA3	20.6296	5.89177	1.49101	3.95154	7.76483401382697e-05	0.000733851
KMO	5.79415	5.89151	3.63894	1.61902	0.105443	0.248085
ERBB4	17.8544	5.80779	2.03544	2.85333	0.00432634	0.021467
CROCC	5.25634	5.75152	2.68806	2.13965	0.0323829	0.104048
ACACB	5.22583	5.74214	3.71903	1.54399	0.122591	0.275784
ABCB11	4.72002	5.59428	1.90525	2.93625	0.00332204	0.0175222
SLC2A10	4.6355	5.56822	2.7541	2.02179	0.0431979	0.128958
RIMKLA	4.50726	5.52751	2.77565	1.99143	0.0464342	0.13622
CLDN10	129.575	5.48837	0.521037	10.5336	6.05039793327197e-26	8.80214446293242e-24
SULT1C4	24.8185	5.43014	1.17766	4.61096	4.00804354720261e-06	5.43826942088524e-05
EGFL8	4.14853	5.40807	2.82866	1.91188	0.055891	0.156473
ZNF439	8.2343	5.39778	1.54828	3.48631	0.000489736	0.00359168
CLEC20A	3.90896	5.32439	2.8559	1.86435	0.0622729	0.168989
SLFNL1	3.82882	5.29239	2.87235	1.84253	0.0653979	0.175232
NDNF	3.82784	5.29164	3.91763	1.35073	0.176784	0.352882
PPM1E	3.81609	5.28771	2.87682	1.83804	0.066057	0.176644
AKR1E2	3.78529	5.27565	2.00684	2.62883	0.0085678	0.0371169
NLN	7.4901	5.27226	2.34317	2.25006	0.0244453	0.0843577
TMEM235	3.63236	5.21833	2.89179	1.80453	0.0711478	0.186679
TRIL	27.1839	5.18379	1.08155	4.79292	1.64370759999401e-06	2.43143389776359e-05
ABAT	19.9913	5.17382	1.27121	4.07	4.70140888121878e-05	0.000475898
NMU	3.52634	5.17223	2.14759	2.40839	0.0160231	0.0608916
MCF2L2	7.03681	5.16778	1.77499	2.91144	0.00359763	0.0186165
CXCR4	862.677	5.14706	0.77788	6.61678	3.67104400299531e-11	1.31803274230867e-09
FABP4	134.337	5.08202	0.867139	5.86068	4.60987789568784e-09	1.16482046752927e-07
HAL	3.20944	5.04037	2.16952	2.32326	0.0201652	0.0727121
CASKIN1	3.16213	5.01578	3.91992	1.27956	0.200699	0.38435
RGL3	3.16043	5.01529	2.18286	2.29758	0.021586	0.0769032
PIWIL3	3.11993	4.99881	3.92007	1.27518	0.202244	0.385819
CCL23	16.5877	4.96781	1.20621	4.11853	3.81301343796456e-05	0.000396767
PIDD1	114.558	4.9166	2.07293	2.37182	0.0177009	0.0657742
ELFN2	55.3112	4.87318	1.03439	4.71117	2.46293877404018e-06	3.49403348113836e-05
FILIP1	111.611	4.78241	0.707695	6.75773	1.40171370905732e-11	5.42536126927618e-10
SLC28A1	4.84864	4.63139	1.85643	2.49479	0.0126033	0.0504887
TBC1D3C	4.77974	4.60794	2.56678	1.79522	0.0726189	0.189525
VAT1L	9.25065	4.53518	1.59118	2.8502	0.00436922	0.0216473
PRSS2	4.57022	4.5206	2.39436	1.88802	0.0590229	0.162641
GALNT18	13.4964	4.49794	1.28676	3.49555	0.000473089	0.00348493
ADAMTS10	10.6507	4.48466	2.13713	2.09845	0.0358658	0.112197
ANGPT2	9648.94	4.41121	0.308049	14.3198	1.64556102831505e-46	9.58145795269354e-44
CCNP	4.09935	4.37608	2.56704	1.70472	0.0882468	0.218933
FANCE	25.6438	4.34353	1.37808	3.15188	0.00162223	0.00975962
CTRB2	3.92233	4.29487	2.51821	1.70553	0.0880962	0.2186
MARK3	112.718	4.25353	2.24613	1.89371	0.0582632	0.161094
SGIP1	133.291	4.23236	0.935316	4.52506	6.03790825645019e-06	7.81252824834599e-05
HSD17B2	219.245	4.21008	0.456207	9.22844	2.74589582286983e-20	2.50156713332468e-18
RHPN1	116.018	4.18384	0.959241	4.36161	1.29106388535978e-05	0.000152066
SRRM3	7.04356	4.1838	1.47331	2.83973	0.00451519	0.0221857
TMEM176B	3.6389	4.18247	1.92414	2.17368	0.0297288	0.0975567
RHAG	3.49311	4.13655	2.08941	1.97977	0.0477293	0.138866
SIGLEC6	73.6168	4.05153	2.05697	1.96966	0.0488768	0.141404
CSGALNACT1	103.989	4.04455	0.771781	5.24054	1.60109433510118e-07	2.96978605757272e-06
OOSP4A	3.3026	4.03143	2.25748	1.78581	0.0741305	0.192618
DHRS2	11.129	4.02937	1.5938	2.52815	0.0114664	0.0468593
TNFSF11	6.67443	4.02233	1.70377	2.36084	0.0182335	0.0673052
IGSF8	89.3393	4.01988	2.1437	1.87521	0.0607642	0.166264
SLC15A2	9.08672	4.00691	1.53259	2.61448	0.00893642	0.0384446
CCDC146	36.4204	3.96361	1.28045	3.09548	0.00196492	0.0114013
GDF6	3.12539	3.93995	2.0186	1.95183	0.0509585	0.145945
ZFHX2	17.3813	3.90105	1.27131	3.06853	0.00215116	0.0122693
ZDHHC23	48.0196	3.85201	0.74644	5.16051	2.46275128825004e-07	4.39748870029928e-06
MPP2	8.20879	3.8164	1.60654	2.37553	0.0175236	0.0652357
CCL14	8986.67	3.81132	0.276535	13.7824	3.2516326897953e-43	1.55520946363352e-40
PHF1	161.819	3.799	1.57945	2.40526	0.0161608	0.0613102
OPRL1	69.5023	3.79614	0.654037	5.80417	6.46846633223945e-09	1.58365084316912e-07
SNCAIP	394.622	3.71839	0.608546	6.11028	9.94564367263055e-10	2.83387361838018e-08
CCL16	56.0814	3.69894	0.477877	7.74036	9.91325744008132e-15	5.33166038705097e-13
GRK3	14.2054	3.67363	2.07718	1.76857	0.0769662	0.197784
SPX	7.4777	3.65932	2.35379	1.55465	0.12003	0.271802
PRND	37.6983	3.63073	1.13971	3.18565	0.00144429	0.00884809
MRC1	46.2905	3.5872	0.727056	4.93387	8.06170502999757e-07	1.28069221544161e-05
DNASE1L3	170.84	3.55831	0.57848	6.15113	7.6931252350888e-10	2.22039511095494e-08
SNCB	12.628	3.55604	1.05854	3.35938	0.000781164	0.00530225
DERL3	11.208	3.55092	1.57562	2.25367	0.024217	0.0838191
DAPK2	244.722	3.51794	0.297816	11.8125	3.3654092362693e-32	7.51159341535308e-30
ADORA2A	724.836	3.49417	0.397754	8.78476	1.56703894398131e-18	1.27962106937791e-16
MSR1	26.6454	3.4408	0.685593	5.01872	5.20165889837739e-07	8.5788935920037e-06
RIPOR3	9.75632	3.43025	2.9358	1.16842	0.242638	0.43587
POLR2J2	8.50884	3.39141	2.24435	1.51109	0.130766	0.288474
PSG1	39.7912	3.38044	0.67801	4.98583	6.16965683293877e-07	1.00761029642337e-05
ITGA2B	6.63769	3.35479	1.60193	2.09421	0.0362412	0.113054
DZANK1	8.86043	3.34172	1.49864	2.22984	0.0257581	0.087596
PSG3	3.46481	3.33157	1.95899	1.70065	0.0890081	0.220454
GPIHBP1	189.46	3.32401	0.731106	4.54654	5.4534642341633e-06	7.16007774744264e-05
CCDC136	9.99917	3.32021	1.50861	2.20084	0.0277474	0.0925973
FNDC11	4.4208	3.31691	2.44455	1.35686	0.174826	0.350343
AK5	186.372	3.3015	0.353383	9.34255	9.40408558398926e-21	8.8689798690693e-19
FABP5	1077.87	3.28507	0.375272	8.75384	2.0621022478245e-18	1.66359477728107e-16
UNC5A	30.1548	3.28369	0.971416	3.38031	0.000724031	0.00497753
SHISA3	21.3301	3.27092	0.813503	4.02079	5.80033766439327e-05	0.00056907
TSLP	7.72095	3.23522	2.21649	1.45961	0.144396	0.308899
ADM	3308.62	3.23255	0.272739	11.8522	2.09711947638458e-32	4.8421765565073e-30
KIF17	3.25486	3.22595	1.87636	1.71926	0.0855675	0.214189
SALL2	10.853	3.22355	1.00393	3.21093	0.00132304	0.00826792
IDO1	11.1703	3.21622	1.25253	2.56778	0.0102351	0.0430493
VIPR1	3.74899	3.20927	3.32069	0.966446	0.333821	0.535842
CXADR	177.524	3.2024	0.322612	9.92649	3.19305266211591e-23	3.78419126115542e-21
FSD1L	11.6282	3.19401	2.12765	1.50119	0.133307	0.291945
CDKN1C	74.5501	3.18708	0.693964	4.59257	4.3781346701383e-06	5.88674492996909e-05
CATSPERE	7.32749	3.18251	1.52438	2.08773	0.0368219	0.11436
ADRA1B	9.41956	3.18231	1.20474	2.64149	0.00825423	0.0359599
SLC7A9	3.14715	3.17484	1.91759	1.65564	0.0977948	0.235044
ENTPD8	6.84866	3.16253	1.25221	2.52556	0.0115513	0.0471199
CDH15	3.46736	3.14436	1.99757	1.57409	0.115466	0.264104
ACSS1	166.266	3.14277	0.628598	4.99965	5.74358913258175e-07	9.42624334111946e-06
TMEM260	44.117	3.14077	2.42882	1.29313	0.195967	0.378371
ATOH8	127.314	3.13116	0.907399	3.4507	0.000559144	0.00400288
PLIN1	7.08069	3.09809	2.24567	1.37958	0.167715	0.341603
PDGFB	3268.33	3.08425	0.244248	12.6275	1.48939071992944e-36	3.98918410425901e-34
TANC2	45.3096	3.08075	1.43964	2.13995	0.0323591	0.104021
BDP1	21.7115	3.06164	1.54046	1.98748	0.0468691	0.137106
CORIN	21.1468	3.04599	1.22545	2.4856	0.0129332	0.0515021
INHBB	81.0425	3.04527	0.730176	4.1706	3.03802057102962e-05	0.000324702
PDE4B	739.216	3.03854	0.368679	8.24169	1.69791440639292e-16	1.09319566011606e-14
MEOX2	12.4404	3.03073	1.28873	2.35172	0.018687	0.0687327
BAIAP3	42.6314	3.0173	0.632207	4.77265	1.81819456623851e-06	2.661121489734e-05
ID3	848.563	3.0172	0.340863	8.85165	8.62323143967621e-19	7.12853799013233e-17
NALCN	321.26	3.004	0.691057	4.34696	1.38039104924147e-05	0.000161452
PLA2G10	5.80418	3.00311	1.56371	1.92051	0.0547938	0.153965
MYSM1	11.2531	3.00159	2.91875	1.02838	0.303771	0.504601
TYRP1	3.25879	2.99422	1.98687	1.507	0.13181	0.289845
CHCHD10	9.7978	2.99022	1.59059	1.87994	0.0601162	0.164941
ERFL	6.32966	2.97452	1.30516	2.27904	0.0226649	0.0796034
HK2	910.521	2.97404	1.08621	2.73798	0.00618173	0.0285784
RANBP3L	18.3225	2.96997	1.20001	2.47497	0.0133249	0.0526238
RHBDL1	13.1912	2.96553	1.22477	2.42129	0.0154656	0.0591757
STKLD1	5.23329	2.95357	1.74761	1.69006	0.0910161	0.22406
ZNF395	160.449	2.94913	0.613546	4.8067	1.53440656269266e-06	2.28828203647886e-05
CTRB1	4.19633	2.93382	2.06309	1.42205	0.155011	0.324045
CCDC102B	18.0194	2.92823	1.13645	2.57664	0.00997661	0.0422144
ANKRD45	5.1122	2.92692	2.32951	1.25645	0.208953	0.39422
PEG10	1283.71	2.91734	0.335746	8.68913	3.65238682054414e-18	2.87722142945453e-16
DPP4	5.19616	2.90604	1.64329	1.76843	0.0769899	0.197784
FBXO43	12.34	2.89384	1.58792	1.82241	0.0683934	0.181293
C6orf141	7.60443	2.86887	2.35534	1.21803	0.223213	0.411688
DMD	85.8185	2.85829	0.489597	5.83805	5.28166764275605e-09	1.32209519760353e-07
TNFRSF10C	4094.35	2.84701	0.202502	14.0592	6.76593062578664e-45	3.35590159039017e-42
SIGLEC10	28.5491	2.84696	1.47556	1.92941	0.0536796	0.151502
CD24	8.78857	2.83132	1.30224	2.17419	0.029691	0.0974563
PIH1D2	7.72476	2.81744	1.33025	2.11797	0.0341776	0.108333
KIT	25.3249	2.81289	0.863514	3.2575	0.00112399	0.0072298
CCDC110	13.1992	2.81052	1.5123	1.85845	0.0631058	0.170833
ALDOC	226.779	2.81027	0.532408	5.27842	1.3029949739372e-07	2.45770544943196e-06
DGAT2	10.4241	2.79332	2.20418	1.26728	0.205054	0.38924
KCNMB4	275.226	2.7855	0.271124	10.2739	9.24065920802522e-25	1.18991257801802e-22
THBS1	167824	2.77766	0.189065	14.6915	7.30434156905676e-49	4.8909871146404e-46
COL12A1	9.37512	2.77558	1.52685	1.81785	0.069087	0.182546
GNG3	7.1045	2.77303	1.57036	1.76585	0.0774207	0.198679
RGS9	31.3156	2.76798	0.649516	4.26161	2.02959405534387e-05	0.000227641
DACT3	11.6147	2.76062	1.174	2.35146	0.0187	0.0687618
EDN1	5950.14	2.75748	0.257266	10.7184	8.34279636911535e-27	1.29914801133945e-24
TCAP	10.5926	2.75268	1.46388	1.88039	0.0600544	0.164839
C4orf47	14.4297	2.7465	2.1912	1.25342	0.210052	0.39542
NXPH3	72.6955	2.7438	0.580311	4.72815	2.26570299350594e-06	3.24516518599268e-05
UBQLNL	14.911	2.74065	0.897226	3.05458	0.00225374	0.0127136
DTX4	372.396	2.73598	0.44464	6.15324	7.59139342302629e-10	2.19576545834056e-08
OR10Z1	5.7648	2.73046	1.66211	1.64277	0.100431	0.239056
EDA	120.058	2.71437	1.68019	1.61551	0.1062	0.24934
MEST	147.153	2.71427	0.354792	7.65031	2.0049068163494e-14	1.05707527891934e-12
PPFIA4	74.7305	2.70432	0.822514	3.28787	0.00100949	0.0066173
CDRT4	13.8293	2.69731	1.52337	1.77062	0.0766231	0.19722
RASSF4	662.607	2.68792	0.318784	8.43178	3.4044289974241e-17	2.3501089244074e-15
MIXL1	11.4963	2.67868	0.945628	2.8327	0.00461569	0.0225587
STRC	6.68852	2.67837	1.58291	1.69206	0.0906342	0.223366
CPLANE1	4.36516	2.67347	2.57365	1.03878	0.298905	0.49968
FLT4	274.972	2.66073	0.439433	6.05491	1.40491969460893e-09	3.93612647493781e-08
CYP26A1	19.3698	2.66019	0.665326	3.99833	6.37903704747174e-05	0.000618148
CCN2	20882.1	2.6591	0.188078	14.1383	2.20588226335381e-45	1.18164701083337e-42
VAV3	48.5958	2.65754	1.4655	1.8134	0.0697695	0.184
MYCN	20.5885	2.65002	1.23475	2.1462	0.0318568	0.102901
CA9	8.77451	2.64035	1.65019	1.60003	0.109592	0.254889
RELN	64.0749	2.64028	0.687593	3.8399	0.000123086	0.00110112
SEPTIN4	18.465	2.62654	1.07228	2.4495	0.0143054	0.0556105
RAB3C	14.1911	2.59531	0.946288	2.74263	0.00609502	0.0282829
BMP4	1697.09	2.58876	0.259213	9.98703	1.73710645621877e-23	2.08351633933225e-21
LRATD1	189.345	2.58139	0.244263	10.5681	4.19079907918381e-26	6.16738255697028e-24
CXCL8	1900.33	2.5672	1.85516	1.38381	0.166416	0.339806
WFIKKN1	6.32444	2.55683	1.46587	1.74424	0.0811172	0.205899
ANKRD2	4.1559	2.55648	1.94194	1.31646	0.188019	0.367628
RASSF2	9016.78	2.55277	0.221492	11.5253	9.83235242443799e-31	2.02576713335498e-28
PIPOX	17.691	2.55162	0.816995	3.12318	0.00178908	0.0105612
AKR1C2	5.35366	2.5498	1.53124	1.66519	0.0958754	0.231804
RBPMS2	11.4142	2.54466	1.03126	2.46754	0.0136047	0.0534921
PTGES3L-AARSD1	3.72719	2.53384	2.50698	1.01072	0.312152	0.513241
CCN1	8742.88	2.52186	0.232179	10.8617	1.75497799198951e-27	2.90156361342265e-25
F2RL1	543.4	2.52158	0.555581	4.53864	5.6619488350223e-06	7.39754329742621e-05
ELAPOR2	310.918	2.5061	0.574235	4.36423	1.27571503205648e-05	0.000150922
NR6A1	4.88507	2.50114	3.21091	0.778952	0.436008	0.633849
EVI2B	168.054	2.49193	0.626419	3.97806	6.94808359715195e-05	0.000664634
SDC2	54.9244	2.48748	0.464057	5.36028	8.30927326137672e-08	1.61740970227263e-06
LOX	11063.3	2.47917	0.146805	16.8875	5.5623191076632e-64	7.44905774898256e-61
IRS2	329.505	2.47805	0.261774	9.46639	2.89674042917033e-21	2.96130899446176e-19
MAP3K13	4.53714	2.46456	2.69446	0.914677	0.360361	0.562203
ALDH1A1	1421.76	2.46296	0.317816	7.74964	9.2156625670224e-15	5.0169167925839e-13
PHKA2	86.1495	2.45664	0.424728	5.78404	7.29295930259281e-09	1.76933534384643e-07
DEPP1	4754.93	2.45144	0.71643	3.42175	0.000622202	0.00437895
RUNX2	4.25147	2.44507	1.47676	1.6557	0.0977829	0.235044
FOXD4L5	4.42249	2.44201	1.37039	1.78198	0.074752	0.193857
INHBA	1000.66	2.44139	1.21215	2.0141	0.0439994	0.130884
ERMP1	995.175	2.44022	0.385614	6.32816	2.4810044959661e-10	7.74489795104381e-09
PARP16	108.497	2.43186	0.997696	2.43748	0.0147902	0.0569821
KCNJ15	11.7659	2.43006	0.96155	2.52723	0.0114967	0.04694
KIAA1958	91.4673	2.42449	0.377448	6.42336	1.33294985744452e-10	4.32761230692015e-09
SLC5A4	3.95982	2.42307	3.33042	0.727556	0.466885	0.660804
MASP1	20.8829	2.42171	1.08218	2.23781	0.0252337	0.0863385
ODF3B	16.2629	2.42045	0.972803	2.48812	0.0128422	0.0512006
TPBGL	171.39	2.41662	0.516829	4.67587	2.92705029278278e-06	4.05367709627167e-05
ACVR1C	10.8826	2.40095	2.06577	1.16225	0.245133	0.438936
PIWIL2	4.0092	2.39678	1.66851	1.43648	0.150866	0.318072
C16orf86	8.97968	2.3963	1.61527	1.48353	0.137934	0.299709
NPR3	8.79876	2.39138	1.27438	1.87651	0.0605854	0.166024
TNFSF15	203.308	2.39097	0.591325	4.04342	5.26771270598046e-05	0.000523332
KCNE3	9.14992	2.38966	2.26375	1.05562	0.291141	0.490929
SLC29A2	37.8986	2.38414	0.753469	3.16421	0.00155504	0.00942312
TYMP	89.3182	2.37915	0.430298	5.52907	3.21941602689405e-08	6.88728744922766e-07
KCNA6	3.47947	2.36663	1.80606	1.31038	0.190067	0.370615
KCNIP2	15.1384	2.36651	1.12539	2.10283	0.0354809	0.111227
BDNF	87.0929	2.36396	0.544811	4.33904	1.43104323470183e-05	0.000166503
CD207	7.39824	2.36282	1.82811	1.29249	0.196186	0.378555
LYG1	4.6169	2.36229	1.73537	1.36126	0.173431	0.348813
FAM156A	309.343	2.36153	0.311656	7.57735	3.52688492727905e-14	1.80965681785904e-12
ANGEL2	56.987	2.3595	0.603885	3.90719	9.33739269771978e-05	0.000866976
ASNS	125.125	2.359	0.755014	3.12444	0.00178144	0.0105375
STAMBPL1	5.16501	2.35747	2.61172	0.90265	0.366712	0.568864
C20orf204	54.5946	2.35199	0.713671	3.29563	0.000982019	0.00646757
BRICD5	31.4209	2.34452	0.65613	3.57326	0.000352564	0.00271353
AMOT	10.6683	2.33935	1.13556	2.06008	0.0393906	0.120273
NANOS3	4.93166	2.33133	1.53125	1.52251	0.127882	0.284107
ADM2	17.0968	2.32438	1.42127	1.63543	0.101959	0.241756
WHRN	85.9905	2.32416	0.460891	5.04275	4.5887805170798e-07	7.72993065216764e-06
FAM227B	4.39656	2.31832	3.27223	0.708483	0.478646	0.669804
LMNTD2	40.9149	2.31214	0.751103	3.07833	0.00208162	0.0119337
ANKRD37	124.304	2.31174	0.680322	3.398	0.000678799	0.00471742
TMEM184A	3.45499	2.31141	1.65261	1.39864	0.161921	0.333804
DNAJC6	164.702	2.30573	0.376923	6.11724	9.52128625688364e-10	2.72455268273901e-08
DLL4	4099.15	2.30195	0.271489	8.47896	2.27215509093992e-17	1.60376468160392e-15
TGIF2-RAB5IF	24.2541	2.29488	1.13574	2.0206	0.0433213	0.129211
LSMEM1	8.11904	2.29084	1.9232	1.19116	0.233591	0.425497
MIB2	260.548	2.28177	0.545056	4.1863	2.83535194826286e-05	0.000306218
GDF7	346.243	2.27894	1.68972	1.34871	0.177429	0.353695
GRM5	9.64148	2.27688	1.69022	1.34709	0.17795	0.354313
TFPI2	1279.66	2.27124	0.376526	6.0321	1.6183865218857e-09	4.45955397141838e-08
OLFML2B	5.8619	2.27111	1.56117	1.45475	0.145739	0.311028
RINL	46.1709	2.27103	0.727303	3.12254	0.00179298	0.0105638
LRRTM2	15.3518	2.26516	0.824655	2.74679	0.0060181	0.0280036
GAB1	1127.92	2.24992	0.215018	10.4639	1.26555641444226e-25	1.80301398959689e-23
PTPRU	10.2197	2.24629	1.2045	1.86492	0.0621933	0.168841
EVI2A	29.6631	2.24526	0.677767	3.31273	0.000923908	0.00612524
CSPG5	3.37783	2.24154	2.60257	0.861282	0.389082	0.592748
CNIH3	393.502	2.24119	0.552966	4.05303	5.05577022358814e-05	0.000507548
GALNT15	389.461	2.23404	0.515828	4.33098	1.48450203102481e-05	0.00017192
ANKAR	4.157	2.23203	1.79781	1.24153	0.214411	0.401201
EGLN3	487.385	2.22366	1.02843	2.16218	0.0306041	0.0996232
ECHDC2	16.9913	2.22252	0.68796	3.23059	0.00123536	0.00784778
ZNF534	10.3664	2.2214	0.958719	2.31705	0.020501	0.0736056
SYNGR3	13.8759	2.22039	0.793983	2.79652	0.00516569	0.024751
SLC1A4	764.946	2.21667	0.201141	11.0205	3.0449426192463e-28	5.0972339446183e-26
CD72	3.08427	2.21286	1.9593	1.12941	0.258723	0.45506
IGFBP3	7928.58	2.21005	1.01368	2.18021	0.0292416	0.0962644
CLDN3	5.35178	2.20606	1.42804	1.54482	0.122391	0.275472
TLR9	13.4179	2.20184	0.941104	2.33963	0.0193028	0.0704086
GRIN2D	27.8819	2.18909	0.965337	2.2677	0.0233476	0.0814883
FGF11	41.9537	2.18531	1.07944	2.02449	0.0429198	0.128248
HCRTR1	3.23588	2.18386	3.40853	0.640704	0.521715	0.704955
ZMYND10	5.64654	2.18016	1.76743	1.23352	0.217382	0.404837
CRACR2B	72.8437	2.17813	0.761188	2.86149	0.00421659	0.0210782
LRRC66	8.30372	2.1726	1.17481	1.84931	0.0644126	0.173285
MAGI1	1947.35	2.17216	0.195862	11.0903	1.39854794020333e-28	2.43238363833806e-26
C9orf24	4.49894	2.16961	2.03949	1.0638	0.287419	0.487045
NUDT17	19.205	2.16792	1.02069	2.12398	0.0336717	0.107008
SCIMP	26.1187	2.1633	0.57508	3.76173	0.000168741	0.00143843
FAM90A1	3.37124	2.15845	2.60407	0.828873	0.407176	0.608181
HGFAC	10.6662	2.15474	1.0408	2.07027	0.0384267	0.118057
RAB11FIP1	806.333	2.1534	0.159076	13.537	9.45865056975506e-42	3.91882913137327e-39
ABCA9	82.3423	2.15306	0.443613	4.85346	1.21325081858545e-06	1.86115177119088e-05
GOLGA8Q	25.634	2.13855	1.09956	1.94491	0.0517853	0.147524
MSTN	4.8465	2.13845	1.26935	1.68468	0.0920508	0.225902
IQCD	3.18497	2.13594	2.60134	0.82109	0.411595	0.612317
GNB3	13.3027	2.1356	1.13873	1.87542	0.0607349	0.166232
SOX18	1328.58	2.13086	0.310041	6.87282	6.29433215748376e-12	2.55435443190977e-10
MAOA	118.321	2.1305	0.407842	5.22384	1.75248556326173e-07	3.21497077578098e-06
SDC3	66.8294	2.12925	1.05175	2.02447	0.0429218	0.128248
ZNF518A	53.0215	2.12869	1.16166	1.83245	0.066885	0.178431
GPC2	55.4389	2.12727	0.525546	4.04773	5.17170229280481e-05	0.000515323
ITGA11	474.25	2.12586	0.342776	6.20188	5.57921548157086e-10	1.66407246612911e-08
CLEC7A	17.8234	2.11505	0.948573	2.22971	0.0257665	0.0876021
PTH1R	13.6148	2.11368	0.890968	2.37234	0.017676	0.0657
COL7A1	17.191	2.11342	2.35871	0.896008	0.370249	0.572448
THEM5	5.4242	2.10695	2.4082	0.874906	0.381625	0.58435
ZNF493	19.2084	2.10675	0.926967	2.27273	0.0230424	0.0807177
MAST2	88.3795	2.10499	0.772744	2.72404	0.00644884	0.0295258
RASL10B	3.4805	2.10333	1.59132	1.32175	0.18625	0.365299
GCHFR	176.767	2.10247	0.528439	3.97865	6.93082029260044e-05	0.000663456
PIANP	12.6161	2.10079	0.90047	2.333	0.0196483	0.0712251
SLC5A10	59.6881	2.09917	0.572676	3.66554	0.000246814	0.0019996
VASH1	6279.15	2.09498	0.350949	5.96947	2.3801934913991e-09	6.42652242677758e-08
SMIM38	5.44889	2.09253	1.86627	1.12124	0.262188	0.458623
SLC9C2	4.27872	2.09252	1.83802	1.13846	0.254928	0.450931
MUC20	5.21918	2.08923	1.95604	1.06809	0.285478	0.484922
KCNT2	4.00812	2.08908	1.53677	1.3594	0.17402	0.349345
HSF4	123.821	2.0868	0.547621	3.81066	0.000138599	0.00122193
SPINT1	47.0783	2.08337	0.479311	4.3466	1.38266976297642e-05	0.000161577
CCBE1	689.141	2.0826	0.953111	2.18506	0.0288845	0.0953937
SLC7A14	17.3802	2.0767	0.919197	2.25926	0.0238673	0.0828919
ZNF853	5.05089	2.07414	1.5036	1.37945	0.167756	0.341627
CXCL6	5.33053	2.07399	1.25355	1.6545	0.0980261	0.235431
SPDYA	11.1708	2.07211	1.32044	1.56926	0.116588	0.26576
ABCA6	170.745	2.07001	0.608219	3.4034	0.000665531	0.00463789
SMIM10L2A	7.31343	2.0691	1.22805	1.68487	0.0920136	0.225893
REM2	4.29849	2.06817	2.59266	0.797704	0.425043	0.624141
C3orf18	19.3043	2.06796	1.5049	1.37416	0.169393	0.343808
KCNK2	85.0558	2.06763	0.726146	2.8474	0.00440786	0.0217903
SOX21	56.6729	2.06622	0.503944	4.1001	4.1297847120402e-05	0.000425759
ZMAT1	16.5832	2.06371	1.04928	1.96679	0.0492077	0.142054
BACH2	5.11407	2.05724	1.23883	1.66063	0.0967869	0.23346
SESN3	59.6202	2.05497	0.514143	3.99688	6.4181544611641e-05	0.000621277
STON1-GTF2A1L	93.4995	2.05124	0.426156	4.81335	1.48421168250102e-06	2.22332917808206e-05
RFPL1	5.39256	2.04992	1.44035	1.42321	0.154677	0.323631
SNAI3	13.9443	2.04847	0.794209	2.57926	0.00990125	0.0419613
PYGM	15.1362	2.04829	1.12342	1.82326	0.0682641	0.181082
TSPAN13	57.5562	2.04678	0.46715	4.38141	1.17915182100841e-05	0.000140993
HIVEP1	27.9792	2.04631	3.62317	0.564784	0.572221	0.742842
GRK4	13.8158	2.04551	0.788827	2.59311	0.0095113	0.0405267
ENO3	16.4629	2.04324	0.911343	2.24201	0.024961	0.0856465
UPB1	24.537	2.03512	0.685489	2.96885	0.00298912	0.0160507
RGPD4	10.428	2.03205	0.975819	2.0824	0.0373056	0.115455
ARHGAP10	48.6319	2.03181	3.73131	0.544529	0.586077	0.752284
ABCA4	17.7	2.02946	1.60681	1.26304	0.206576	0.391297
SHC2	11.109	2.0281	1.87799	1.07993	0.280171	0.478639
KCNC3	10.6362	2.02753	1.18823	1.70634	0.0879448	0.218346
SCNN1D	16.0623	2.02102	2.19898	0.91907	0.358059	0.560047
TRAF4	332.208	2.01953	0.223455	9.03776	1.59914221607817e-19	1.38537316346129e-17
PYCARD	118.054	2.01474	0.348448	5.78205	7.3793675224408e-09	1.78706129946704e-07
IL12A	17.2906	2.01387	0.751861	2.67851	0.00739505	0.0330115
RSPO3	19.595	2.01232	1.00182	2.00866	0.0445727	0.132208
PATJ	33.9894	2.01088	0.712252	2.82327	0.00475371	0.0231077
CERS1	54.6104	2.00406	0.670789	2.98761	0.00281166	0.0152416
HOXD1	106.792	1.9941	0.377008	5.28928	1.22796925574566e-07	2.33458168530161e-06
GCOM1	10.1474	1.99235	2.00617	0.99311	0.320656	0.522158
CNNM1	3.71226	1.99071	1.57854	1.26111	0.20727	0.392334
TRPM1	5.48421	1.98948	1.39091	1.43035	0.152617	0.320552
SLC1A6	9.06837	1.98413	1.00248	1.97922	0.0477911	0.138983
ZCCHC12	10.1433	1.97861	1.29858	1.52367	0.127592	0.28351
EMCN	1171.92	1.97519	0.845174	2.33702	0.019438	0.0707373
EFCC1	16.6882	1.97403	1.72634	1.14347	0.252842	0.44811
MEX3A	445.764	1.96936	0.174512	11.2849	1.55733141925901e-29	2.97939748095953e-27
PDGFC	217.804	1.96809	0.399239	4.92961	8.23921182463031e-07	1.30579319237218e-05
GOLGA8B	236.092	1.96592	1.72971	1.13656	0.25572	0.451751
ZNF559-ZNF177	13.1002	1.96386	1.21216	1.62014	0.105202	0.247865
CELSR2	135.985	1.96081	0.383629	5.11121	3.20105831149001e-07	5.55292395174536e-06
VIP	60.0725	1.96052	0.682635	2.87199	0.00407897	0.0205174
PKP2	123.028	1.95931	0.462167	4.23941	2.24112288127038e-05	0.000249072
SH3BP1	3.20369	1.95733	1.68914	1.15877	0.246548	0.440942
CSNK1G2	496.535	1.9571	0.389086	5.03	4.90488233574585e-07	8.16992341297368e-06
AGL	1868.42	1.95615	0.183269	10.6737	1.35154063195472e-26	2.05679910717473e-24
NOXA1	4.85664	1.95382	2.61609	0.746848	0.455155	0.651014
UCN	3.5576	1.95102	1.40224	1.39136	0.164116	0.336628
TCF7L1	2288.01	1.94952	0.17625	11.0612	1.93582014505989e-28	3.28158270666356e-26
COL5A3	4.06176	1.94919	1.51383	1.28759	0.19789	0.380588
NRARP	461.581	1.9443	0.381362	5.0983	3.4271348953767e-07	5.90684562662609e-06
KLRG1	27.2613	1.94232	0.646819	3.00288	0.00267435	0.0146422
SERPINI1	14.2196	1.93893	1.13155	1.71352	0.0866176	0.215972
HES4	54.1354	1.93886	0.608558	3.186	0.00144256	0.00884559
SERTAD4	308.318	1.93828	0.319648	6.0638	1.32945519695314e-09	3.748223999494e-08
DEPTOR	5.06196	1.93679	1.19971	1.61439	0.106444	0.249649
P4HA1	3636.51	1.93655	0.369122	5.24636	1.55129938786447e-07	2.88141489629417e-06
EFNB3	8.10783	1.92475	1.09641	1.7555	0.079174	0.202308
SLC25A34	6.26393	1.92059	2.34638	0.818534	0.413053	0.613513
IGSF10	155.875	1.92023	0.446375	4.30184	1.69385225153489e-05	0.00019355
SYTL2	202.342	1.91772	0.43073	4.45226	8.49699010776414e-06	0.000105558
SLC17A9	127.763	1.91605	0.375114	5.10791	3.25746472609883e-07	5.63617152608728e-06
EPS8L1	46.5999	1.91602	2.40723	0.795944	0.426065	0.625025
GIMAP4	101.116	1.91482	0.635002	3.01546	0.00256593	0.0141353
TMED7-TICAM2	556.876	1.91198	0.564772	3.38541	0.000710714	0.00489855
CLDN7	242.025	1.90805	0.256556	7.43718	1.02860294748236e-13	5.02739075645395e-12
SUSD2	10.4831	1.90726	1.02952	1.85257	0.0639442	0.172406
FAM162B	6.67563	1.90436	1.24141	1.53403	0.125023	0.279797
KLHL31	3.9641	1.89932	1.43342	1.32502	0.185163	0.364127
MYRFL	10.5489	1.89814	1.06719	1.77864	0.0752991	0.194791
RAB33A	3.44207	1.88943	1.9517	0.968098	0.332995	0.535031
PROB1	28.2125	1.8894	0.590349	3.20048	0.00137198	0.0085102
ALPK3	114.829	1.88531	0.281904	6.68776	2.26617657252445e-11	8.48557996161236e-10
RASGRP1	3.76871	1.88328	2.68702	0.70088	0.483378	0.673779
RBAK-RBAKDN	6.62512	1.88035	1.12449	1.67218	0.0944893	0.229718
FGFRL1	358.747	1.87986	0.212612	8.84174	9.42427950054436e-19	7.74294178351473e-17
NOTUM	3.43941	1.87933	1.56386	1.20172	0.229472	0.419821
STC2	1561.6	1.87227	0.83225	2.24965	0.0244714	0.0844084
ADCY6	250.823	1.86262	1.78587	1.04298	0.296959	0.497732
NLRC3	48.2952	1.8618	1.05162	1.77042	0.076658	0.197234
ESRP2	3.08934	1.85851	1.7651	1.05292	0.292379	0.492273
PAIP2B	39.2416	1.85449	1.1224	1.65225	0.0984826	0.236105
SLC9A7	661.831	1.85274	0.205007	9.03747	1.60344116141353e-19	1.38537316346129e-17
SGK2	11.0505	1.84875	0.835174	2.21361	0.0268554	0.0903185
OR2F1	3.68549	1.84517	1.59568	1.15635	0.247537	0.44193
BEST3	3.41296	1.84386	1.97496	0.933617	0.350501	0.552607
NUPR1	885.341	1.84058	0.345774	5.32308	1.02022874361523e-07	1.9658853718698e-06
NMBR	3.13706	1.83935	1.42893	1.28722	0.198017	0.38065
EVA1A	545.199	1.83828	0.243467	7.55043	4.33826898306458e-14	2.20905316430422e-12
BDH1	81.7799	1.83828	0.337006	5.45472	4.9050119808567e-08	1.00748344244836e-06
PDK4	876.64	1.83822	0.510495	3.60086	0.000317163	0.00249536
GSDMB	68.6018	1.83788	0.607219	3.02672	0.00247219	0.0137091
CASZ1	421.591	1.8371	0.362796	5.06374	4.11119401193521e-07	6.98694291977618e-06
NFATC4	156.817	1.83252	0.473525	3.86995	0.000108856	0.000996448
LXN	1103.75	1.83042	0.335874	5.44974	5.04441519804125e-08	1.02979890750257e-06
IL16	13.7889	1.82829	2.27437	0.803867	0.421474	0.620736
LEPR	635.418	1.8275	0.170657	10.7086	9.27671729096952e-27	1.42797468920303e-24
LTK	19.0885	1.82622	1.2154	1.50256	0.132951	0.291405
LRRC43	3.7466	1.81984	2.62739	0.692643	0.488534	0.677874
NKAIN2	11.4996	1.81937	0.922506	1.97221	0.048586	0.140755
AGBL1	3.23363	1.81469	1.47741	1.22829	0.219338	0.407233
P3H2	180.609	1.81438	0.415206	4.36983	1.24341977481577e-05	0.000147754
PCOLCE	49.694	1.81262	0.433139	4.18486	2.85343894503983e-05	0.000307675
CABP4	14.3752	1.81062	1.18027	1.53407	0.125012	0.279797
PRKD1	104.483	1.81018	0.511929	3.536	0.000406236	0.00307862
G2E3	157.935	1.80592	0.490048	3.6852	0.000228525	0.0018741
TSPAN7	6.5661	1.80506	1.3006	1.38787	0.165177	0.338281
NHLRC4	12.525	1.80055	0.900877	1.99866	0.0456446	0.134465
MXI1	642.196	1.79949	0.327528	5.49414	3.92609238653691e-08	8.29309609471645e-07
ITGBL1	1790.35	1.79727	0.131155	13.7034	9.68343925786084e-43	4.47174546694043e-40
TNC	49.2859	1.79725	1.35218	1.32915	0.183797	0.361919
ANKZF1	319.316	1.79651	0.525856	3.41636	0.000634638	0.00445444
OPLAH	144.627	1.79624	0.828193	2.16887	0.0300924	0.098436
MILR1	3.55915	1.79448	2.17731	0.824173	0.409841	0.610715
STK32B	576.428	1.79067	0.269863	6.63546	3.2348322611884e-11	1.17400741576789e-09
TLE2	1460.57	1.79001	0.173731	10.3034	6.80396438275011e-25	8.96083891764291e-23
FHIP1A	27.2795	1.78863	1.27074	1.40756	0.159263	0.329811
N4BP3	810.864	1.78813	0.169771	10.5326	6.11260032148085e-26	8.80214446293242e-24
ALDH6A1	249.991	1.78715	0.220692	8.09795	5.58948180260449e-16	3.37181713065222e-14
AKAP3	10.4395	1.78635	0.864785	2.06566	0.038861	0.118982
TNFSF18	19.9027	1.78604	0.740597	2.41163	0.0158815	0.0604419
GASK1B	6937.4	1.78173	0.33128	5.37832	7.51859093350139e-08	1.47854581176873e-06
CAPN14	5.45534	1.77666	1.79723	0.988553	0.322882	0.523998
CYP2D6	4.53568	1.77349	1.98509	0.893406	0.37164	0.574049
EFNA1	1814.41	1.77149	0.202366	8.75391	2.06081884619204e-18	1.66359477728107e-16
TBC1D10C	3.35663	1.76949	2.14103	0.826465	0.40854	0.609465
SMCO1	3.59413	1.76448	1.51774	1.16257	0.245004	0.438824
CCDC188	28.0749	1.76158	1.03359	1.70433	0.0883191	0.219072
SLC38A4	9.45487	1.75806	0.927099	1.8963	0.0579199	0.16056
SLC43A1	111.495	1.75725	0.415827	4.22591	2.37977486272556e-05	0.00026252
PKNOX2	33.8931	1.75374	1.11559	1.57203	0.115944	0.264969
ARG2	761.597	1.75201	0.360326	4.86229	1.16036943120591e-06	1.78616866927696e-05
PINLYP	30.0095	1.7496	1.15342	1.51688	0.129297	0.286253
TNFSF10	1430.44	1.74833	0.683015	2.55972	0.0104756	0.0437716
SMO	55.0625	1.743	0.545278	3.19653	0.00139093	0.00859987
PABPC1L	5.90331	1.74293	1.33728	1.30334	0.19246	0.373323
PTGIS	4219.19	1.74182	0.730676	2.38385	0.0171327	0.064036
TINCR	10.0195	1.74008	1.30765	1.3307	0.183288	0.361283
TSGA10	8.15299	1.73985	1.41479	1.22975	0.218789	0.406553
MYOT	3.41017	1.7392	1.55842	1.11601	0.264419	0.461501
PPARA	654.266	1.73819	0.428735	4.05422	5.03014985903196e-05	0.000505355
CYSLTR2	15.9923	1.7369	0.775862	2.23868	0.025177	0.0862109
IMPA2	8.0615	1.73612	1.74124	0.997058	0.318736	0.520113
EPHX4	174.683	1.73342	0.39596	4.37776	1.19907971386105e-05	0.000143248
ACKR2	9.94056	1.73303	1.04446	1.65927	0.0970619	0.233931
AOC2	27.0817	1.72975	0.876439	1.97361	0.0484257	0.140402
CDC42BPG	40.6561	1.7271	1.62421	1.06335	0.287625	0.487271
NRG1	637.586	1.72557	0.394436	4.37477	1.21559039924674e-05	0.000144866
GRB14	21.3728	1.72544	1.04719	1.64768	0.0994188	0.237472
STARD5	23.1469	1.72468	1.03115	1.67258	0.0944098	0.229718
ENOSF1	14.3258	1.71352	2.2789	0.751905	0.452108	0.648526
TGFB1I1	1693.22	1.71117	0.176804	9.67835	3.72682081940147e-22	4.12475904243177e-20
ZSCAN12	6.265	1.71077	1.09601	1.56091	0.118544	0.2689
IMPG1	16.2078	1.7103	0.899321	1.90177	0.057201	0.159194
IL17REL	11.579	1.70868	0.867725	1.96915	0.0489359	0.141544
ROR1	429.225	1.70823	0.532885	3.20563	0.00134767	0.0083866
ARHGAP18	4737.69	1.70339	0.191836	8.8794	6.72247666363584e-19	5.69793718224121e-17
GET1-SH3BGR	29.9025	1.69949	0.74682	2.27563	0.0228681	0.0801911
MYO5B	31.401	1.69805	0.588792	2.88396	0.00392703	0.0199283
CHST1	449.985	1.69584	0.409551	4.14074	3.46191200732579e-05	0.000363338
PEX6	599.427	1.69468	0.266574	6.35725	2.0539145778854e-10	6.51801517228466e-09
NSUN5	21.7901	1.69458	0.827729	2.04726	0.0406321	0.123277
RFTN1	2424.71	1.69331	0.11515	14.7053	5.95750570973752e-49	4.19910086656868e-46
CRYBG1	742.466	1.69229	0.314036	5.38883	7.09191837868387e-08	1.40081078063915e-06
CLEC1A	45.9351	1.69199	1.02869	1.6448	0.100011	0.23836
PLEKHH3	106.193	1.68657	0.686956	2.45514	0.0140831	0.0549856
ZNF454	5.19921	1.68472	1.27327	1.32314	0.185788	0.364714
PSG2	5.41662	1.68448	2.26452	0.743855	0.456964	0.652625
TLE4	1010.94	1.68198	0.20629	8.15351	3.53498532881071e-16	2.16166774079603e-14
ACER2	194.522	1.67498	0.29574	5.66368	1.48160423316067e-08	3.40551243939068e-07
ZNF525	18.3185	1.67409	1.15307	1.45185	0.146543	0.311865
TBXAS1	9.02473	1.6739	1.27837	1.30941	0.190396	0.370986
MMP28	38.827	1.67291	0.700281	2.38891	0.0168982	0.0633719
EFCAB12	5.98366	1.67178	1.37334	1.21731	0.223485	0.41202
VNN1	9.74521	1.67082	0.969259	1.72381	0.0847426	0.212945
ATP2A1	49.4452	1.67052	0.602103	2.77448	0.00552902	0.0260904
PPP1R32	61.0631	1.66738	0.526913	3.16443	0.00155386	0.00942022
PFKFB4	256.819	1.6671	0.673355	2.47581	0.0132933	0.05253
SPSB4	11.6413	1.66519	1.21037	1.37577	0.168894	0.343221
SEPTIN5	191.886	1.66291	0.279434	5.95101	2.66494506964657e-09	7.0952175691266e-08
MAMDC4	143.549	1.66253	0.369227	4.50274	6.70822122232611e-06	8.57218498181214e-05
FGF14	83.5104	1.6606	0.481421	3.44938	0.000561873	0.00401955
KLHL23	218.993	1.66029	0.304872	5.44584	5.15619376633316e-08	1.04929909542047e-06
P3H4	577.605	1.65993	0.159499	10.4071	2.30037001790535e-25	3.17593353399881e-23
PSPN	6.98688	1.65906	1.18544	1.39954	0.161652	0.33331
TUBA3D	15.9029	1.65904	0.671992	2.46884	0.013555	0.053328
C17orf107	4.27386	1.65879	2.0254	0.818994	0.41279	0.613482
SH3D21	140.624	1.65345	0.400045	4.13316	3.57814020264085e-05	0.000374949
H2AC6	34.7073	1.65285	0.831103	1.98874	0.0467297	0.136818
OR3A3	17.4039	1.6516	0.644609	2.56217	0.010402	0.0435323
CAPS2	6.26775	1.65096	2.04344	0.807929	0.419131	0.618542
ZFP90	279.057	1.65002	0.347468	4.74869	2.04738779645932e-06	2.95777965158395e-05
SCHIP1	1069.93	1.64836	0.383875	4.29401	1.75477847655785e-05	0.000198647
SLC26A7	9.39383	1.64799	0.891795	1.84795	0.0646098	0.173642
FGD4	976.807	1.64771	0.205127	8.03263	9.54068105902869e-16	5.62858153050715e-14
CGREF1	4.52704	1.64573	1.22286	1.34581	0.178364	0.354811
GMFG	352.147	1.64335	0.327402	5.01937	5.18413287316629e-07	8.5605311266884e-06
CNTNAP3	3503.18	1.63778	0.336638	4.86511	1.14393534049612e-06	1.76492881105115e-05
GBGT1	374.362	1.63689	0.250251	6.54099	6.11119367063061e-11	2.09312290631931e-09
BGLAP	5.1774	1.63679	1.40039	1.16881	0.24248	0.435791
SERPINE1	72315.7	1.63647	0.317786	5.14961	2.61031183289969e-07	4.63269291068356e-06
LRRC27	26.7428	1.63368	1.2148	1.34481	0.178688	0.3552
MICAL1	1235.8	1.63118	0.322632	5.05587	4.28436415753521e-07	7.26281073388753e-06
SGSM1	74.8818	1.62949	0.681931	2.38952	0.0168702	0.0632932
PLXNA4	589.945	1.62885	0.394859	4.12516	3.70480111974997e-05	0.000386708
P4HA3	954.471	1.62784	0.189657	8.5831	9.23497870114171e-18	6.98727880032146e-16
OR7D2	22.2012	1.62612	1.1844	1.37294	0.16977	0.344139
TAF1L	4.27559	1.62338	1.25481	1.29373	0.19576	0.378081
DNASE1L2	7.34248	1.62218	1.02635	1.58054	0.113984	0.261742
NLRP12	29.8465	1.62114	0.790991	2.0495	0.0404133	0.122808
VLDLR	1084.98	1.61626	0.226261	7.14336	9.1077972493515e-13	4.09300740816494e-11
GGN	5.06602	1.61511	2.51822	0.64137	0.521282	0.704927
BNIP3	1945.39	1.61108	0.319791	5.03792	4.70619003948769e-07	7.86832671770527e-06
COL1A2	1323.7	1.61082	0.393336	4.09526	4.2168660857947e-05	0.000432738
PKDCC	3.25005	1.60968	1.6044	1.00329	0.315721	0.516954
ASPHD2	1820.38	1.60843	0.256478	6.2712	3.58283509899351e-10	1.10556054483228e-08
GCAT	178.801	1.60643	0.286538	5.60633	2.06665625881177e-08	4.58982763151031e-07
ATP8B3	33.1488	1.60527	1.11426	1.44066	0.14968	0.316418
TMC1	16.7902	1.60494	0.928848	1.72789	0.0840086	0.211435
TCEANC	40.6724	1.60357	1.61163	0.994997	0.319738	0.52113
SATB1	196.39	1.60049	0.359238	4.45523	8.38037377162555e-06	0.000104397
RSRP1	68.312	1.59965	0.665755	2.40276	0.0162719	0.0616618
SLC23A3	71.7203	1.59961	0.391023	4.09083	4.29830669359621e-05	0.000440084
NINL	477.348	1.59832	0.432725	3.69361	0.000221092	0.00182207
HTR1B	245.322	1.59761	0.336166	4.75245	2.00968765440715e-06	2.90645108723764e-05
RHOD	23.6394	1.5958	0.635028	2.51297	0.0119721	0.0484236
ZFP2	9.98311	1.59502	0.999023	1.59658	0.110359	0.256162
RALGPS2	1734.72	1.59238	0.192243	8.28317	1.19935583978146e-16	7.79697738172489e-15
PHGDH	19.937	1.59197	0.958174	1.66147	0.0966198	0.233141
C2CD4A	6.6784	1.5912	1.20609	1.3193	0.187068	0.366205
TNFSF13B	12.9057	1.59031	0.897472	1.77199	0.0763965	0.196864
SPAG4	11.7847	1.58991	1.47173	1.08031	0.280006	0.478479
ETNPPL	8.21564	1.58962	1.68886	0.941239	0.346582	0.548827
YPEL3	820.533	1.58887	0.341028	4.65907	3.1764050107005e-06	4.36739382990771e-05
ANGPTL6	5.74867	1.58856	1.21966	1.30246	0.192759	0.373741
CCDC154	7.37782	1.58838	1.09894	1.44536	0.148355	0.314442
ODAD4	6.89422	1.58502	1.91264	0.828706	0.407271	0.608181
RGCC	2278.67	1.58281	0.330056	4.79558	1.6220324427898e-06	2.40556572246301e-05
CDC14C	3.25881	1.58272	1.53178	1.03326	0.301485	0.502261
CCDC74B	3.37345	1.58223	2.06218	0.767257	0.442928	0.640641
PAQR8	1645.43	1.58197	0.26115	6.05769	1.38094150862784e-09	3.87705842422307e-08
ZNF273	7.53977	1.57695	2.48921	0.633512	0.526399	0.708212
CNTNAP3B	1788.22	1.57683	0.19223	8.20287	2.34715026625989e-16	1.47572940684284e-14
STAC3	5.38874	1.57669	2.03776	0.773738	0.439086	0.63694
ARHGEF28	4586.4	1.57628	0.119299	13.2128	7.39708563536515e-40	2.47654427072025e-37
ZDHHC11B	13.3573	1.57574	2.953	0.533605	0.593615	0.757835
PHF10	2080.03	1.57248	0.15409	10.205	1.88410297523662e-24	2.40303876613037e-22
INTS6L	99.717	1.57094	0.448969	3.499	0.000467013	0.00344776
CEL	17.6631	1.56964	0.761596	2.06099	0.0393044	0.120037
HIC1	1395.69	1.56922	0.247854	6.33124	2.43204188255482e-10	7.60979086242387e-09
ZNF620	65.6636	1.56556	0.625603	2.50248	0.0123328	0.0496426
UBE2C	514.232	1.56416	0.430086	3.63686	0.000275982	0.00220654
CD83	11.7744	1.56317	0.873434	1.78969	0.0735044	0.191363
TNFRSF10D	5015.47	1.56307	0.28732	5.44016	5.32337612044384e-08	1.07527380098015e-06
PIM3	2297.63	1.56235	0.169638	9.20989	3.26454678565036e-20	2.93414835929058e-18
NDUFC2-KCTD14	36.4255	1.56146	0.524311	2.97812	0.0029002	0.0156083
TMEM236	6.50824	1.55906	2.00022	0.779445	0.435718	0.633565
SERINC4	129.542	1.55821	0.419854	3.71133	0.000206176	0.00171391
HAGHL	9.67623	1.5559	1.28236	1.21331	0.22501	0.414083
ANO7	11.3098	1.5482	1.19098	1.29994	0.193621	0.37525
NOTCH4	5598.42	1.5478	0.2119	7.30439	2.78517627365718e-13	1.3226624346389e-11
RNF24	2077.01	1.54487	0.2864	5.39411	6.88651816989319e-08	1.36426407294689e-06
AASS	1127.42	1.54253	0.137334	11.2319	2.84163770948677e-29	5.1425962439793e-27
PSG7	3.98579	1.54251	2.72132	0.566822	0.570835	0.74198
ERRFI1	3221.88	1.5424	0.822637	1.87494	0.0608003	0.166307
MARCHF9	229.323	1.54136	0.265489	5.80575	6.40766377410906e-09	1.57452171124529e-07
SHOX	5.00283	1.53931	1.22325	1.25837	0.208256	0.393462
BRWD3	171.822	1.53879	2.93255	0.524726	0.599774	0.761765
SIGLEC8	4.62576	1.53792	1.68722	0.911511	0.362026	0.563929
HNMT	42.5341	1.53655	0.468401	3.28041	0.00103656	0.00676489
ARHGAP45	279.379	1.53635	0.337293	4.55494	5.2400598456656e-06	6.91378142395604e-05
DPYSL4	494.024	1.53418	0.222814	6.88545	5.76032684151396e-12	2.35909165325856e-10
HAPLN4	7.93676	1.5339	1.01798	1.50681	0.131859	0.289864
FRAS1	33.5636	1.53366	0.590415	2.5976	0.00938784	0.0400899
SLCO2B1	636.212	1.5334	1.12425	1.36393	0.172588	0.347843
NR2F1	810.491	1.53266	0.418364	3.66345	0.000248837	0.00201355
GJD4	4.28595	1.53222	1.29465	1.1835	0.23661	0.42895
OR4K2	4.94507	1.52952	1.23515	1.23833	0.215595	0.402515
KLF15	42.0887	1.52902	0.42745	3.57707	0.000347474	0.00268884
VASH2	11.8119	1.52764	0.946014	1.61482	0.106351	0.249581
PGF	7161.74	1.52758	0.160896	9.49418	2.21944638365393e-21	2.3403799976294e-19
BHLHA15	11.9414	1.52631	1.4908	1.02382	0.30592	0.506784
IGFLR1	13.231	1.52454	1.08119	1.41005	0.158524	0.328877
DNAAF8	6.72465	1.52385	1.51731	1.00431	0.315228	0.516592
SEMA4D	87.2595	1.52349	1.88563	0.807948	0.41912	0.618542
SLC2A1	4191.77	1.52137	0.667282	2.27995	0.0226105	0.0795166
UTS2R	3.82787	1.5201	1.34867	1.12711	0.259696	0.456112
CHST7	266.971	1.5189	0.277742	5.46873	4.53279717643344e-08	9.42596580540321e-07
MYO9A	83.5183	1.5158	0.663896	2.2832	0.0224188	0.0790194
SIGLEC9	6.85156	1.51396	1.33916	1.13053	0.258252	0.454588
C4orf54	23.5021	1.51232	0.585352	2.5836	0.00977747	0.0415024
RGS9BP	6.95447	1.51073	1.2221	1.23618	0.216393	0.403555
MAP4K1	3.07849	1.50989	1.66802	0.905201	0.365359	0.567357
RHPN2	111.701	1.50954	0.293516	5.14296	2.70437657765685e-07	4.76539620105006e-06
LRATD2	1602.52	1.50935	0.249969	6.03817	1.55876076292428e-09	4.31300085476899e-08
SNORC	18.8237	1.50578	0.67468	2.23184	0.0256254	0.0872776
C8orf82	178.571	1.50545	0.224949	6.69239	2.19553836442864e-11	8.28243655674036e-10
BASP1	1667.91	1.50039	0.369858	4.05665	4.97806244298055e-05	0.000501627
SLC8A1	5.95026	1.49977	1.05495	1.42165	0.155127	0.324045
F5	16.2062	1.4988	0.824557	1.81771	0.069109	0.182546
NEK10	8.47647	1.49875	1.97771	0.757823	0.448557	0.645174
SPDYE21	3.83397	1.49752	1.67096	0.896205	0.370144	0.572448
PDLIM2	445.589	1.49721	0.220714	6.78347	1.17320810802959e-11	4.60750820607983e-10
WDR27	94.7275	1.49607	0.437227	3.42173	0.000622248	0.00437895
NOX4	1034.68	1.4947	0.174692	8.55618	1.16672960498537e-17	8.63250987290834e-16
OBSL1	161.636	1.49303	0.389478	3.83342	0.000126376	0.00112753
ARHGEF17	11216.8	1.49254	0.265223	5.62749	1.82850910382248e-08	4.08123231973177e-07
MYH3	12.766	1.49123	2.30379	0.647293	0.517442	0.70173
CDC25A	12.6917	1.48908	1.66343	0.895191	0.370685	0.57301
TLL1	719.61	1.48901	0.361038	4.12423	3.71972993803483e-05	0.000387964
H2BC5	61.5098	1.4886	0.769523	1.93444	0.0530585	0.150383
ACBD7	73.5521	1.48639	0.388987	3.82118	0.000132815	0.00118027
HYI	783.453	1.48069	0.152422	9.71438	2.618471696941e-22	2.92221441378615e-20
ACTN3	7.75392	1.48066	1.00527	1.4729	0.140779	0.303838
CDC42EP5	778.015	1.4794	0.207601	7.12619	1.03185142980056e-12	4.60618478262969e-11
CTXN1	143.207	1.47916	0.253934	5.82499	5.71159683240713e-09	1.4138577593271e-07
PBXIP1	4495.96	1.47868	0.184075	8.033	9.51146154412195e-16	5.62858153050715e-14
GBX2	116.086	1.47667	0.366012	4.03448	5.47240861426287e-05	0.00054086
CLYBL	22.12	1.47663	0.665269	2.2196	0.0264456	0.0893667
GADD45B	546.224	1.4762	0.283342	5.20995	1.88890926160374e-07	3.44635869637565e-06
CBARP	142.221	1.4753	0.29855	4.94155	7.75045240405084e-07	1.24007238464813e-05
RAP1GAP	4.03589	1.47328	1.38615	1.06286	0.287844	0.487519
PTPRF	10758.1	1.4692	0.234953	6.25318	4.02167157982389e-10	1.22405058629549e-08
KLHL17	203.769	1.46676	0.300902	4.87455	1.09055388767129e-06	1.68840435418427e-05
AJUBA	1511	1.46461	0.322835	4.5367	5.71422881306211e-06	7.44406150433149e-05
MYCBP2	1906.31	1.46444	0.264096	5.54508	2.93825077202066e-08	6.32621452393902e-07
TRIM73	9.822	1.46283	1.34793	1.08525	0.277812	0.47686
GNG2	493.299	1.46263	0.32929	4.44177	8.92237827325726e-06	0.000110229
NR1H3	138.214	1.45855	0.355111	4.10729	4.00330346077347e-05	0.000414314
GJA4	3.87259	1.45836	1.79474	0.812575	0.416462	0.616408
LRRC75B	150.829	1.45687	0.351259	4.14757	3.36021817781099e-05	0.000354052
CREB3L4	67.4965	1.45646	0.418761	3.47801	0.000505143	0.00368859
ZNF862	77.946	1.45446	0.434169	3.35	0.000808125	0.00545484
GRAMD4	132.558	1.45133	0.468987	3.09461	0.00197069	0.0114298
GABRR2	38.1333	1.45024	0.86104	1.68429	0.0921256	0.226002
INPP4A	189.498	1.44945	2.90698	0.498609	0.618055	0.774621
TLE6	10.3948	1.44919	1.27398	1.13752	0.25532	0.451385
FAM9B	3.15837	1.44856	1.549	0.935159	0.349706	0.551621
PHC1	742.847	1.44778	0.228385	6.33919	2.30979017129052e-10	7.2782846997465e-09
SLC22A18	9.64129	1.44719	1.32473	1.09244	0.274641	0.47342
PRRT2	119.02	1.44452	0.407736	3.54277	0.000395941	0.00301104
ADHFE1	58.9403	1.44393	0.609564	2.3688	0.017846	0.0661666
FNDC5	14.5299	1.44377	1.15478	1.25026	0.211205	0.396921
ENO2	2490.34	1.4433	0.325082	4.4398	9.00443443145822e-06	0.000110936
MANBA	822.649	1.44287	0.29953	4.81711	1.45653947490289e-06	2.18676868249994e-05
CUL7	1356.85	1.44252	0.162659	8.86837	7.42271766887482e-19	6.17422577773737e-17
DCP2	331.818	1.43939	0.667963	2.15489	0.0311705	0.100976
CCL2	4360.56	1.43925	0.305638	4.709	2.4893909217902e-06	3.52409336412414e-05
METTL25B	138.956	1.43687	0.280261	5.12691	2.94541305467378e-07	5.15620544159364e-06
PPP1R26	42.4496	1.43561	0.850867	1.68724	0.0915577	0.224897
TRPT1	241.606	1.43534	0.284564	5.04401	4.55886215127614e-07	7.6892042732859e-06
RHOH	3.53982	1.43495	2.0582	0.697188	0.485685	0.675695
FRRS1L	10.2858	1.43446	0.950521	1.50913	0.131266	0.28913
SMPDL3A	37.3531	1.43044	0.526676	2.71598	0.00660809	0.0301518
RPL36A-HNRNPH2	28.1626	1.42925	1.05217	1.35838	0.174344	0.349733
CCDC24	57.279	1.42913	0.436326	3.27536	0.00105526	0.00686353
SOX4	4160.08	1.42829	0.164274	8.69457	3.48142118161753e-18	2.75876878486521e-16
PDGFRL	165.593	1.42624	0.28397	5.02251	5.09997609367985e-07	8.44238317015581e-06
LRIG1	827.799	1.42573	0.227975	6.25392	4.00286959908185e-10	1.22110318156957e-08
SEC16A	317.764	1.4234	0.466841	3.04901	0.00229598	0.0128921
RNF144A	1098.63	1.42324	0.323008	4.40621	1.05197376060881e-05	0.000127725
JUP	6921.63	1.42093	0.175074	8.11616	4.81163759098432e-16	2.91572174744172e-14
GRAMD1C	638.73	1.42072	0.166377	8.53915	1.35214093168667e-17	9.89501167057262e-16
CFAP53	8.58479	1.42048	1.04426	1.36027	0.173743	0.349155
C7orf31	4.71349	1.4203	1.86629	0.761032	0.446638	0.643851
MYH10	3586.52	1.41964	0.178142	7.96914	1.59779841002532e-15	9.30335491611262e-14
E2F5	24.0099	1.41908	0.560826	2.53034	0.0113951	0.0466393
GOLGA6L10	31.8215	1.41643	0.503541	2.81294	0.0049091	0.0237167
KCNJ16	6.26726	1.41627	1.12543	1.25842	0.20824	0.393462
C5	38.3811	1.41357	0.514723	2.74628	0.00602757	0.0280379
LIMD2	402.119	1.41309	0.192566	7.33823	2.16431335601965e-13	1.03147631543826e-11
ARID3B	254.211	1.41302	0.293068	4.82146	1.42513761946445e-06	2.14202502804354e-05
LRRC46	13.6952	1.41164	0.78392	1.80074	0.0717432	0.187837
GNMT	8.34452	1.411	1.18351	1.19221	0.233179	0.424861
CARS2	163.871	1.41014	0.721049	1.95568	0.0505026	0.144887
SYDE2	34.4384	1.41013	0.559484	2.52041	0.0117218	0.0476415
APEH	777.487	1.41008	0.200707	7.02559	2.13165939716577e-12	9.26856579442989e-11
SMG1	1559.42	1.40996	0.333394	4.2291	2.34629701729872e-05	0.000259254
DNAH11	359.137	1.40955	0.467535	3.01486	0.00257094	0.0141571
CFAP251	129.395	1.40954	0.424669	3.31916	0.000902891	0.00600373
ABHD6	574.585	1.40849	0.265482	5.30539	1.12433138754284e-07	2.1571699057269e-06
CHD5	5.90704	1.40822	1.40151	1.00479	0.314998	0.516335
EIF3CL	63.0867	1.40695	0.463642	3.03456	0.00240891	0.0134026
APBA2	1045.58	1.40281	0.194945	7.1959	6.20501926040513e-13	2.86543510121881e-11
IQGAP3	340.556	1.40119	0.450813	3.10814	0.00188268	0.0110252
PACSIN3	414.307	1.40093	0.190433	7.35656	1.88704561556851e-13	9.05781895472887e-12
SLC1A5	2815.56	1.40071	0.124206	11.2773	1.69956726258684e-29	3.20571898317789e-27
INPP5D	2186.83	1.39975	0.215387	6.49874	8.09939335446287e-11	2.75297146708038e-09
SOX17	467.101	1.39812	0.274276	5.09749	3.44189285968147e-07	5.91705124221492e-06
LRP1	164.469	1.39585	0.296398	4.70939	2.48464758795349e-06	3.52110058178552e-05
VEGFA	1198.86	1.39426	0.424502	3.28447	0.00102176	0.00668461
GLRB	12.4111	1.39351	0.901483	1.5458	0.122152	0.27512
CLMN	1161.9	1.39304	0.204921	6.79792	1.0614106361423e-11	4.20544711219456e-10
CPT1B	263.173	1.39162	0.389047	3.57699	0.000347571	0.00268884
DIO2	9.71895	1.3905	0.8394	1.65654	0.097613	0.234759
EVL	310.438	1.38948	0.317536	4.37583	1.20973648870064e-05	0.000144392
SFTPB	4.26151	1.38861	1.39593	0.994762	0.319852	0.521209
PITPNM1	43.093	1.38821	1.33858	1.03708	0.299699	0.500538
GRAPL	84.9344	1.3872	0.528749	2.62355	0.00870178	0.0376038
SLC7A7	292.549	1.38474	0.32863	4.21369	2.51235393438455e-05	0.000275964
ARHGEF26	72.8477	1.38231	1.09098	1.26704	0.205141	0.389316
EFEMP1	1174.11	1.38197	0.178527	7.74097	9.86586824023309e-15	5.32756884972587e-13
PIFO	36.3194	1.38088	0.733113	1.88358	0.0596217	0.163853
THSD7A	672.612	1.38004	0.815419	1.69243	0.0905637	0.223316
SLIT2	3615.3	1.37806	0.288191	4.78175	1.73772187582221e-06	2.55731553417704e-05
IZUMO4	31.5967	1.3759	0.747539	1.84057	0.0656852	0.175931
TMEM121	23.4173	1.37395	0.714673	1.92249	0.0545441	0.15336
TM7SF2	186.396	1.37258	0.372201	3.68775	0.000226249	0.00185771
AK4	2435.8	1.3725	0.255792	5.36571	8.06333037611717e-08	1.57182125759769e-06
POLN	34.7215	1.3712	0.576818	2.37717	0.0174461	0.0650078
YJEFN3	4.20723	1.37073	1.68059	0.815623	0.414716	0.614911
SYNM	1028.21	1.37061	0.232185	5.90309	3.56746544135107e-09	9.27679557098516e-08
CCDC81	9.34964	1.36892	0.871162	1.57137	0.116097	0.265093
AGAP5	39.2524	1.36646	0.552317	2.47405	0.0133592	0.0527027
POU2AF1	20.4257	1.36547	0.607064	2.24929	0.0244939	0.0844546
PDZD2	17.5871	1.36178	1.16244	1.17149	0.241404	0.434702
TIGD4	4.30088	1.36077	1.40364	0.969456	0.332318	0.534208
IGFBPL1	4.30985	1.35688	1.53143	0.886024	0.375604	0.577831
HJURP	149.107	1.35638	0.574648	2.36036	0.0182572	0.0673741
UNC5CL	23.595	1.35612	0.658767	2.05857	0.0395353	0.12064
LIMCH1	1495.05	1.35497	0.279945	4.84013	1.29753313164733e-06	1.97236818377083e-05
SLAIN1	8.27548	1.35359	0.943947	1.43397	0.15158	0.319176
S1PR2	22.7522	1.35322	0.581681	2.3264	0.0199974	0.0721847
TRIM69	35.5894	1.35321	0.57678	2.34615	0.0189686	0.0694252
SLC39A4	31.5139	1.35255	0.493277	2.74197	0.00610726	0.0283029
CHRNA3	4.81785	1.35239	1.38556	0.976057	0.329036	0.530479
FAM117B	382.264	1.34984	0.45915	2.93988	0.00328345	0.0173528
PIGN	173.66	1.34972	0.534263	2.52633	0.0115262	0.047032
RNF152	570.308	1.34951	0.296969	4.54428	5.51235523401641e-06	7.22528584575009e-05
DLGAP3	3.67502	1.34753	1.27354	1.0581	0.290011	0.48964
HHIPL1	70.0738	1.34612	0.70421	1.91153	0.0559369	0.156521
CREG2	19.6105	1.34586	0.904789	1.48748	0.136888	0.298025
ADPRHL1	10.8609	1.34093	0.882574	1.51934	0.128676	0.285114
OR6Y1	8.17857	1.33948	0.926172	1.44625	0.148106	0.314182
RNF213	3967.18	1.33719	0.241037	5.54766	2.89514094907656e-08	6.24343439453031e-07
TEAD3	28.7897	1.33674	0.488608	2.73581	0.00622273	0.0287065
DSCC1	56.5235	1.33669	0.484812	2.75713	0.00583111	0.0273167
TBC1D1	11.8469	1.33668	0.944121	1.41579	0.156836	0.326446
SLC6A8	500.177	1.33653	0.572897	2.33293	0.0196517	0.0712251
KCNJ2	1626.88	1.33514	0.205562	6.49508	8.29905210283113e-11	2.80658852932107e-09
SLC28A2	4.90094	1.33504	1.49753	0.89149	0.372666	0.574852
THAP2	132.604	1.33404	0.346151	3.85391	0.000116245	0.00105179
BMPR1B	4.75937	1.33358	1.70636	0.781535	0.434488	0.632405
IVNS1ABP	1966.5	1.33283	0.127878	10.4227	1.9539685864631e-25	2.72578617811602e-23
AIRE	4.52329	1.33175	1.61968	0.822233	0.410944	0.611774
YIPF1	178.768	1.3315	0.235486	5.65427	1.56506318926239e-08	3.5827908086499e-07
RAB3B	1824.35	1.33089	0.748412	1.77828	0.0753572	0.194861
DNASE1	122.087	1.33088	0.328676	4.04921	5.13909494034354e-05	0.000512747
ZFP92	6.37777	1.32868	1.28618	1.03305	0.301582	0.502275
ACTA2	227.916	1.32783	0.477738	2.77942	0.00544568	0.025788
CTHRC1	1841.65	1.32734	0.206865	6.41647	1.39471691426824e-10	4.51160601832857e-09
NRL	13.2328	1.3262	0.95971	1.38188	0.167008	0.340422
PTPRS	83.9074	1.323	0.433738	3.05023	0.00228662	0.012858
PNMA8A	36.69	1.32191	0.465239	2.84136	0.00449222	0.0221094
RBM24	141.231	1.32068	0.349719	3.77641	0.000159103	0.00136847
SORT1	2154.76	1.3196	0.270287	4.8822	1.0490785251513e-06	1.62984450218401e-05
CAPS	67.3072	1.31649	0.556742	2.36464	0.0180476	0.0667661
LAMA2	74.726	1.31639	0.326837	4.02767	5.63319803674385e-05	0.000554704
C12orf71	3.09365	1.31515	1.38545	0.949257	0.34249	0.545183
CYFIP2	125.597	1.31362	0.432859	3.03476	0.00240728	0.0133991
SLC38A3	5.93243	1.31287	1.11296	1.17963	0.238149	0.430985
MOCOS	39.0234	1.31281	0.466339	2.81513	0.0048757	0.0235894
SCUBE2	56.9748	1.31131	0.874144	1.50011	0.133586	0.292223
KIAA1549L	1019.75	1.31085	0.208327	6.29229	3.12819963373847e-10	9.71991867634004e-09
TMC6	205.99	1.31038	0.387157	3.38462	0.000712767	0.00491017
EXOC6	4203.61	1.30935	0.109289	11.9806	4.49207369621098e-33	1.07424733820817e-30
MECR	11.3942	1.30807	1.21332	1.07809	0.280995	0.479557
PVRIG	237.07	1.30798	0.371614	3.51972	0.000432	0.00323746
H3C6	128.272	1.3067	0.342693	3.81302	0.000137281	0.00121271
DENND11	6977.1	1.30559	0.159015	8.21045	2.20359161891389e-16	1.39860184646895e-14
PLGLB1	32.2925	1.30506	0.547597	2.38326	0.0171601	0.0641205
PAX6	12.7208	1.30496	0.782139	1.66844	0.0952277	0.230738
CCDC65	23.2068	1.30483	0.803786	1.62335	0.104514	0.246504
ANKRD53	23.5164	1.30311	0.665052	1.95941	0.0500645	0.143815
ITPRIPL1	54.0059	1.30287	0.44455	2.93076	0.00338131	0.0177718
GDF15	1733.8	1.30226	0.832244	1.56476	0.117639	0.267472
TGFB1	4662.38	1.30197	0.204056	6.38044	1.76576907747048e-10	5.64371825429229e-09
TXNDC5	35626.6	1.30138	0.141108	9.22256	2.90090139409685e-20	2.62492374795574e-18
ARRDC3	3392.37	1.30078	0.164418	7.9114	2.54509120782871e-15	1.43813761414524e-13
SAMD10	47.8409	1.2999	0.441363	2.94519	0.0032276	0.0171117
CDHR2	12.1473	1.29928	0.745862	1.74198	0.0815121	0.206666
SLC16A6	351.068	1.29785	0.419192	3.09607	0.00196107	0.0113888
FAM89A	129.788	1.29746	0.55465	2.33925	0.0193224	0.0704252
NOTO	3.93512	1.29681	1.56957	0.826217	0.408681	0.609511
RNF144B	1623.2	1.29598	0.109854	11.7973	4.03212247462628e-32	8.85216134101559e-30
HSD17B13	6.27112	1.29588	1.12043	1.15659	0.247442	0.441893
PARD6A	90.5593	1.29553	0.384114	3.37277	0.000744161	0.00508719
CHRNB1	407.134	1.29532	0.273405	4.73773	2.16127114335097e-06	3.10555184031718e-05
UBAP1L	6.44312	1.29461	1.16426	1.11196	0.266154	0.463684
PGAP4	56.5331	1.29095	0.385652	3.34746	0.000815568	0.005494
RASSF7	437.399	1.28977	0.247927	5.20224	1.96897237938445e-07	3.58267365553214e-06
PTPN18	162.004	1.28945	0.378193	3.40949	0.000650844	0.00455387
VGLL3	425.959	1.28777	0.433157	2.97299	0.00294916	0.0158488
GPR35	58.2721	1.28586	0.5223	2.46192	0.0138196	0.0541145
C21orf58	10.6758	1.28583	0.993621	1.29408	0.195636	0.377897
TMEM45A	188.139	1.28435	0.658878	1.94929	0.0512603	0.146464
HMMR	368.509	1.28331	0.400625	3.20328	0.00135872	0.00844361
TGFA	7.77251	1.28167	1.18982	1.07719	0.281394	0.479935
TTYH2	9.13774	1.28133	0.915374	1.39979	0.161576	0.333285
CTCFL	6.24571	1.28058	1.33096	0.962152	0.335973	0.5382
EPB41L5	3537.47	1.27978	0.217397	5.88683	3.9367595282079e-09	1.00612754965191e-07
C8orf58	823.107	1.27969	0.1758	7.27925	3.35677509953437e-13	1.58847816724255e-11
C2CD4B	6.28677	1.27839	1.30326	0.980916	0.326634	0.52753
SEC16B	95.3712	1.27817	0.477623	2.6761	0.00744846	0.0331725
SEMA4G	98.8727	1.2772	0.417747	3.05736	0.00223295	0.0126336
NBPF20	174.718	1.27239	0.466634	2.72674	0.00639632	0.0293254
CLIP3	364.32	1.26966	0.298181	4.25801	2.06254677338622e-05	0.000230564
KDELR3	719.969	1.26891	0.366765	3.45974	0.000540706	0.00389099
DBF4B	5.00541	1.26788	3.25148	0.389938	0.696582	0.827861
AVIL	9.48748	1.26783	1.90616	0.665123	0.505972	0.691992
CCNA1	39.0727	1.26649	0.579739	2.1846	0.0289185	0.0954824
FAM78A	56.3712	1.26575	0.562306	2.251	0.0243857	0.0842119
GPX1	3757.68	1.26556	0.190294	6.65054	2.92028995696235e-11	1.07146638640109e-09
ABCA7	119.901	1.26472	0.514916	2.45617	0.0140425	0.0548752
FAM169A	32.8967	1.26313	1.70936	0.738953	0.459935	0.654983
EPOR	509.762	1.26242	0.246027	5.13124	2.87841647080177e-07	5.052130193575e-06
OR11G2	8.10935	1.26096	1.01648	1.24052	0.214782	0.401598
HSD3B1	10.3866	1.26058	0.825743	1.52661	0.126859	0.282843
AR	4.49755	1.26047	1.25346	1.00559	0.314611	0.516011
PEX5L	19.388	1.26037	0.643808	1.95768	0.0502681	0.144307
DDAH1	1908.42	1.25968	0.201936	6.23803	4.43120645708222e-10	1.33354419939876e-08
ZNF621	670.237	1.25957	0.185201	6.80112	1.03812238526117e-11	4.13765922125523e-10
CCDC71L	1405.98	1.25845	0.162717	7.73398	1.04235715239942e-14	5.56145298204503e-13
EPB41	884.919	1.25826	0.125001	10.066	7.80954803958043e-24	9.68383956907974e-22
PROKR2	4.94676	1.25719	1.89528	0.663327	0.507121	0.693004
SLC27A1	397.809	1.2556	0.283643	4.42667	9.56969731463332e-06	0.000117576
PFKP	9164.33	1.25499	0.177539	7.06878	1.56305969210577e-12	6.840684770157e-11
TMEM81	48.0893	1.2542	0.469457	2.67159	0.00754928	0.033499
TNS1	3126.17	1.25335	0.290147	4.31969	1.56246100170009e-05	0.000179764
TVP23C-CDRT4	423.547	1.25252	0.31557	3.96908	7.21504085270017e-05	0.000687714
ADAM22	249.828	1.25159	0.411938	3.0383	0.0023792	0.0132704
C2CD2	1723.97	1.25129	0.195557	6.39862	1.56786733725324e-10	5.04732677415753e-09
TP53I11	6410.24	1.25026	0.2638	4.73941	2.14338799112541e-06	3.08647870722059e-05
BCL2L11	935.384	1.24997	0.302809	4.12791	3.66072247408835e-05	0.000382704
NCKAP1L	19.4965	1.24813	0.689534	1.81011	0.070279	0.184943
CD163L1	22.6735	1.24655	1.20424	1.03513	0.300609	0.501527
USP44	73.7915	1.24624	0.557321	2.23613	0.0253432	0.0866026
AP1B1	9002.45	1.24538	0.208903	5.96154	2.49872052368482e-09	6.69257305063743e-08
EXD3	189.84	1.24532	0.444681	2.80048	0.00510265	0.0245291
CARD19	201.856	1.24496	0.256557	4.85255	1.21881436496605e-06	1.86754713679923e-05
ITIH2	4.8609	1.24233	1.47375	0.842975	0.399242	0.600815
PTCH1	248.537	1.24217	0.323139	3.84409	0.000121	0.00108608
ADAM11	4.32362	1.24146	2.53953	0.488856	0.624944	0.779865
PTCHD4	812.646	1.24111	0.24906	4.98316	6.25533025305459e-07	1.01911657845386e-05
SRPX2	6282.9	1.24084	0.156837	7.91168	2.53948507929981e-15	1.43813761414524e-13
PPP1R13L	753.452	1.24082	0.502779	2.46793	0.0135897	0.0534488
COL4A1	49537.3	1.24061	0.235488	5.26828	1.37711326858909e-07	2.58295530713518e-06
SGO1	90.7943	1.23852	0.583027	2.12429	0.0336459	0.106951
ZCCHC18	17.7244	1.23824	1.22993	1.00676	0.31405	0.515474
PDE7B	408.796	1.23765	0.256063	4.8334	1.34223616352428e-06	2.03109906236352e-05
RNF217	681.995	1.23431	0.29554	4.17647	2.9607120779862e-05	0.000317489
SAMD1	755.266	1.23391	0.177766	6.94124	3.88677718989747e-12	1.63171536448611e-10
ANKRD60	3.97444	1.23252	1.29611	0.950939	0.341635	0.544017
EIF4A2	8081.7	1.23095	0.20753	5.93146	3.00257456827233e-09	7.93106087146016e-08
TMEFF2	3.55861	1.22916	2.79419	0.4399	0.660009	0.805288
METTL27	10.0932	1.22839	1.26254	0.972952	0.330577	0.532422
CHST15	3037.98	1.22806	0.212617	5.77593	7.65287109716716e-09	1.84661711231104e-07
SLC16A3	2602.93	1.22631	0.294657	4.16184	3.15698483728618e-05	0.000335542
CA2	6.00212	1.22522	1.66151	0.737412	0.460872	0.655853
GRAP	1417.69	1.22478	0.184887	6.62448	3.4846376440181e-11	1.25446955184652e-09
ACE	624.243	1.22423	0.399227	3.06649	0.0021659	0.0123271
ZNF771	30.7922	1.22366	0.566519	2.15996	0.0307759	0.100037
KLHL3	546.238	1.22202	0.327449	3.73194	0.000190011	0.00159438
WSB1	3238.27	1.22133	0.137674	8.87114	7.23978222786192e-19	6.05969772472043e-17
TPM1	5093.5	1.22033	0.175723	6.94467	3.79353479279054e-12	1.59757918066198e-10
PLAC8L1	8.41897	1.21993	1.40646	0.867376	0.385736	0.588806
VIT	8.39653	1.2199	1.03483	1.17884	0.238464	0.431322
SLC40A1	1858.89	1.21897	0.319797	3.81171	0.000138009	0.00121834
STON1	625.119	1.2182	0.155719	7.82307	5.15523623535702e-15	2.88865789388708e-13
ANKS3	35.1177	1.21808	1.14363	1.0651	0.286832	0.486543
FZD8	104.633	1.21552	0.384769	3.15909	0.00158264	0.00954719
ABCA1	854.854	1.2142	0.378686	3.20636	0.00134425	0.00838088
TSPYL2	745.81	1.21292	0.287964	4.21206	2.53053789754716e-05	0.000277324
UVSSA	65.8645	1.21238	0.535828	2.26264	0.023658	0.082293
RTL5	312.265	1.21206	0.187357	6.46923	9.85015478283865e-11	3.28142469780535e-09
HSFX2	31.9911	1.21104	0.486251	2.49057	0.0127538	0.0509849
WFS1	5359.87	1.20972	0.257607	4.69597	2.65339125903195e-06	3.72866901793871e-05
ELOVL4	132.779	1.20959	0.284646	4.24947	2.14273116083879e-05	0.000238959
POFUT2	1000.76	1.20856	0.287315	4.20642	2.59453410881725e-05	0.000283409
OCLN	189.317	1.20732	0.292823	4.12303	3.73917965793947e-05	0.000389689
CACNB3	833.483	1.20611	0.117349	10.2779	8.86147086516999e-25	1.15216327986754e-22
APLP1	39.2216	1.20603	0.576041	2.09366	0.0362905	0.113103
PPIL6	22.6564	1.20552	0.675509	1.78462	0.0743236	0.192933
MMP11	179.394	1.20548	0.456126	2.64286	0.00822099	0.0358501
GPR146	110.1	1.20434	0.382144	3.15152	0.00162422	0.0097672
ZNF233	45.1257	1.20327	0.70463	1.70767	0.087698	0.217935
TBC1D30	36.9643	1.20289	0.471326	2.55214	0.0107062	0.044472
CAMK4	68.9411	1.20172	0.470576	2.55373	0.0106575	0.0443386
CRYGS	29.1242	1.20111	0.502595	2.38982	0.0168568	0.063286
RHBDF2	595.194	1.20048	0.219723	5.46359	4.66592581048385e-08	9.6280552317411e-07
SLITRK4	1068.81	1.20031	0.296431	4.04918	5.13965777828245e-05	0.000512747
HPS4	59.613	1.1976	0.799671	1.49762	0.134232	0.293299
GCM1	3.32487	1.19714	2.00686	0.596524	0.550825	0.72748
PGM1	1782.51	1.19636	0.248734	4.8098	1.51084387375982e-06	2.25817200417315e-05
PTX3	4682.21	1.19525	0.399618	2.99099	0.00278075	0.0151136
GLIPR1L2	10.4543	1.19442	0.877108	1.36178	0.173269	0.348711
WNK4	67.8187	1.19423	1.22396	0.975713	0.329207	0.530661
C3	4.07733	1.194	1.28443	0.929601	0.352578	0.554518
LMNTD1	6.85217	1.1936	1.14489	1.04255	0.297157	0.497939
AMT	304.251	1.19321	0.441738	2.70118	0.00690937	0.0312281
FBXO32	80.753	1.19248	0.355329	3.35598	0.000790842	0.00535708
LPCAT2	765.069	1.19185	0.418989	2.8446	0.00444676	0.021926
NEBL	148.909	1.1905	0.29625	4.01857	5.85515989031724e-05	0.000573609
CADM4	16.9008	1.19039	1.09375	1.08836	0.276435	0.475288
PARP6	125.109	1.19023	0.626864	1.8987	0.0576038	0.159975
GMFB	696.206	1.18813	0.218208	5.44496	5.18174530401832e-08	1.05142322896081e-06
LAMP3	392.313	1.18802	0.526167	2.25788	0.0239529	0.0831124
VEGFB	2415.21	1.18707	0.143017	8.30023	1.03908371394468e-16	6.82127896918975e-15
ADGRF5	4947.54	1.18582	0.270263	4.38763	1.14591639745338e-05	0.000137881
ATP6V1E2	18.7687	1.18566	0.915746	1.29475	0.195405	0.377775
PLOD1	10278.9	1.18521	0.187151	6.33292	2.4056277854964e-10	7.5447698602735e-09
FBXL20	924.972	1.18361	0.400528	2.95512	0.00312543	0.0166756
CMTM1	35.3326	1.18193	0.53355	2.21523	0.0267445	0.090081
NR4A2	44.0784	1.18168	1.27315	0.928158	0.353326	0.555173
CTU1	61.6383	1.18074	0.360401	3.2762	0.00105215	0.00684996
FOXD4	3.318	1.18073	1.40405	0.840946	0.400378	0.601646
CYTL1	3057.26	1.18011	0.233391	5.05635	4.27366542565666e-07	7.25385644871914e-06
GIMAP8	3509.52	1.17809	0.3224	3.65414	0.000258046	0.00207927
SEMA3G	155.104	1.1775	0.691757	1.70218	0.088721	0.219898
CES3	8.12031	1.17744	0.873666	1.3477	0.177756	0.354084
UNC5B	361.09	1.17595	0.50367	2.33477	0.0195555	0.07103
DPEP1	116.613	1.17538	0.513907	2.28715	0.022187	0.0783565
C19orf54	199.18	1.17477	0.394318	2.97924	0.00288963	0.0155663
MAP2K6	351.804	1.17442	0.332551	3.53153	0.000413159	0.00311895
FBXW10B	31.9234	1.17411	0.556777	2.10876	0.0349656	0.109997
H2AC13	3.34383	1.17363	1.99354	0.588715	0.556053	0.731068
TMEM25	575.274	1.1733	0.208338	5.63171	1.78433716862322e-08	4.0161081281012e-07
GSTM2	60.4542	1.17097	0.540887	2.1649	0.0303956	0.0991132
OR6C4	4.55874	1.17085	1.49489	0.783237	0.433488	0.63189
SPECC1	12.1432	1.17084	0.754894	1.55099	0.120903	0.273002
RFX2	492.599	1.16912	0.215597	5.42269	5.87086209493968e-08	1.17172258085592e-06
ZSCAN9	215.864	1.16832	0.232629	5.02223	5.10737347904962e-07	8.44419081869538e-06
TNFSF4	336.021	1.16757	0.296818	3.93363	8.36722951832539e-05	0.000783594
CACNA2D4	38.6181	1.1673	0.543764	2.1467	0.031817	0.102797
TFPI	20026.3	1.16709	0.0989569	11.794	4.19335999500463e-32	9.05765758921e-30
RAB3IP	410.155	1.16675	0.248366	4.69769	2.63120957200726e-06	3.70798268215031e-05
IER3	8375.46	1.16651	0.150611	7.74519	9.54353350782185e-15	5.17437249946357e-13
DKK3	8213.44	1.1654	0.181425	6.42361	1.33076548344649e-10	4.32761230692015e-09
PYCR1	663.581	1.16485	0.38987	2.98778	0.00281008	0.0152416
SLC5A3	10055	1.16267	0.761988	1.52584	0.12705	0.283183
AXIN2	19.6396	1.16258	3.61433	0.321659	0.747711	0.861581
MPDZ	4552.23	1.16213	0.208274	5.57981	2.40783789853551e-08	5.27753930232201e-07
RBM44	15.2013	1.1612	1.75014	0.66349	0.507017	0.693004
UST	14.7603	1.15954	0.690335	1.67968	0.0930193	0.227403
HTR1D	2878.1	1.15912	0.0968849	11.9639	5.49143755489964e-33	1.29019880237221e-30
SMCO3	5.12481	1.15904	1.60891	0.72039	0.471285	0.664198
POU5F1	125.192	1.159	0.610741	1.89769	0.0577373	0.160252
EHD3	218.539	1.15792	0.317185	3.65062	0.000261606	0.0021029
NMRK1	497.395	1.15756	0.275412	4.20301	2.63392383484203e-05	0.00028701
RNF208	35.4452	1.15728	0.534814	2.1639	0.0304722	0.0992904
NR1I3	11.1004	1.15724	0.965833	1.19817	0.23085	0.421687
BMP6	7300.77	1.15666	0.172866	6.69109	2.21518862626279e-11	8.33309159632341e-10
C20orf202	73.8912	1.15613	0.475715	2.4303	0.0150861	0.0579717
OPN3	252.573	1.15569	0.213691	5.40824	6.36456304466834e-08	1.2627293080622e-06
ZNF716	4.44894	1.15403	1.22085	0.945264	0.344524	0.546999
ACSF2	243.475	1.15372	0.259328	4.44887	8.6323719172811e-06	0.000107041
GARIN5A	5.20944	1.15297	1.11633	1.03282	0.301688	0.502388
VCAM1	22.6712	1.15241	0.650422	1.77178	0.0764308	0.19689
HOOK2	289.543	1.1513	0.292748	3.93272	8.3990796124268e-05	0.000786027
PSRC1	90.8362	1.14957	0.371634	3.09327	0.00197963	0.0114618
CREB3L2	4515.42	1.14929	0.222046	5.17591	2.26802912403658e-07	4.09345633815336e-06
GNRHR	3.17489	1.14887	1.38864	0.827335	0.408047	0.609069
DDR1	937.335	1.14785	0.194572	5.89935	3.64941384226151e-09	9.47150197200893e-08
TOP1MT	280.199	1.14782	0.237708	4.82871	1.37417356398389e-06	2.07473871125956e-05
GRTP1	3.76124	1.14571	1.94153	0.590107	0.555119	0.730342
TTC34	7.91205	1.14535	1.00417	1.14059	0.254039	0.449753
KLHDC8B	929.642	1.14525	0.2813	4.07128	4.67550470351587e-05	0.000473634
HERC5	169.242	1.145	0.341471	3.35314	0.000798998	0.00540413
SAPCD2	229.977	1.14372	0.307358	3.72113	0.000198333	0.00165797
CDK19	909.21	1.14342	0.296288	3.85915	0.000113783	0.00103167
BTBD8	48.5288	1.13972	0.685079	1.66364	0.0961843	0.232425
SCNN1G	5.12677	1.13837	1.20853	0.941945	0.346221	0.548449
ITIH4	57.8563	1.13796	0.575814	1.97626	0.0481254	0.139773
ACVR2B	53.1618	1.13725	1.12619	1.00982	0.312582	0.51382
CYP1A1	300.223	1.13569	0.388338	2.92448	0.00345031	0.0180494
SIRPB2	51.6613	1.1355	0.519638	2.18518	0.0288758	0.0953886
TMEM191C	3.41328	1.13447	1.27656	0.888692	0.374169	0.576259
SERINC2	262.398	1.13352	0.397879	2.8489	0.00438713	0.0217014
FZD2	113.597	1.13326	0.344543	3.28916	0.00100486	0.00659018
PILRB	227.334	1.13291	0.356309	3.17956	0.00147499	0.00898681
IRAG2	3.63531	1.13289	1.54167	0.734848	0.462432	0.65721
LNP1	20.5351	1.13279	0.827787	1.36845	0.17117	0.346053
DALRD3	442.268	1.13205	0.19129	5.91799	3.25906824529493e-09	8.54118237592753e-08
MUC6	53.5816	1.13084	0.460136	2.45763	0.0139859	0.0546699
IPCEF1	11.0621	1.13002	1.14116	0.990242	0.322056	0.523329
SPOCK2	19.8173	1.1278	1.09707	1.028	0.303948	0.504646
RNASE4	395.526	1.12751	0.399264	2.82398	0.00474311	0.0230813
GTF2H2C_2	223.129	1.12717	0.230062	4.89944	9.61125816304966e-07	1.50191329427726e-05
BACE2	12393.9	1.12676	0.130273	8.64922	5.18510943884557e-18	4.03715032587325e-16
PTCH2	27.55	1.12639	0.633142	1.77904	0.0752326	0.194711
IHO1	37.5001	1.12484	1.14462	0.982721	0.325745	0.526603
GPX3	5353.81	1.12463	0.239714	4.69154	2.71156702640175e-06	3.79053294546683e-05
ZC3H12D	4.75483	1.12441	1.26273	0.890455	0.373222	0.57543
HSD3B2	9.47588	1.12379	0.871482	1.28951	0.19722	0.379807
DOK3	76.8423	1.12378	0.513151	2.18996	0.0285274	0.0945876
FKBP7	160.815	1.12295	0.225581	4.97802	6.42364460309935e-07	1.04273270939038e-05
PIMREG	165.111	1.12117	0.417101	2.688	0.00718812	0.0322814
LDHD	7.04514	1.11747	0.97699	1.14379	0.252712	0.448035
ZNF311	5.80968	1.11723	1.34814	0.828715	0.407266	0.608181
SBSPON	8.68127	1.11646	1.0049	1.11101	0.266562	0.464274
EXO1	17.8966	1.11627	1.13088	0.987089	0.323599	0.524844
PNPLA1	7.10185	1.11411	1.10282	1.01024	0.312379	0.51355
ST6GALNAC2	45.5901	1.11402	0.649663	1.71476	0.0863887	0.215601
SEC14L1	19430.7	1.11386	0.0946321	11.7705	5.54157216733874e-32	1.17797991214286e-29
GPT2	667.167	1.11239	0.368571	3.01813	0.00254339	0.0140284
VSIG10	363.254	1.11195	0.496029	2.24171	0.02498	0.0856795
SEC31B	421.506	1.11129	0.317983	3.49482	0.00047439	0.00349259
PALD1	234.892	1.11123	1.94835	0.570343	0.568445	0.740095
CROT	976.092	1.10937	0.351529	3.15583	0.00160041	0.00963701
HLX	119.706	1.10876	0.556566	1.99215	0.0463545	0.136032
ZNF382	29.8252	1.10843	0.624878	1.77384	0.07609	0.196376
BCHE	182.36	1.10751	0.338663	3.27023	0.00107459	0.00696562
DND1	92.0968	1.1036	0.299959	3.67915	0.000234009	0.00191088
MTHFD2	1365.53	1.10321	0.427561	2.58024	0.00987328	0.0418559
SYNJ2BP-COX16	6.17842	1.10289	1.15185	0.957497	0.338317	0.54079
PPP1R3F	53.8848	1.10266	0.661097	1.66792	0.095332	0.230907
SLC25A27	10.9801	1.10236	1.52067	0.724919	0.468502	0.662112
VPS37D	38.6545	1.10107	0.469593	2.34473	0.0190407	0.0696512
TIFA	453.662	1.10098	0.318595	3.45574	0.000548776	0.00394059
CLDN1	3.99473	1.1006	1.80326	0.610341	0.541636	0.720285
RDH16	3.73356	1.10027	1.45097	0.758299	0.448272	0.644957
KIFC2	595.961	1.09905	0.344328	3.19186	0.00141357	0.00869573
CERK	1101.34	1.09868	0.202026	5.43832	5.37853697659753e-08	1.08477962636437e-06
PROX2	9.88492	1.0951	1.34979	0.811318	0.417183	0.616726
NCAPD2	2047.04	1.09438	0.187753	5.82882	5.58208220533808e-09	1.39036291004678e-07
PRKAR1B	63.9418	1.09427	0.427563	2.55933	0.0104874	0.0437804
ALDH8A1	15.2463	1.0939	0.699159	1.56459	0.117678	0.267472
GIPC3	104.524	1.09329	0.39363	2.77745	0.00547874	0.0259055
PLEKHG2	474.052	1.09307	0.396983	2.75343	0.00589743	0.027557
SLC18B1	283.157	1.09272	0.25029	4.3658	1.26658128224631e-05	0.000150107
EXPH5	70.9182	1.09226	0.598838	1.82397	0.0681572	0.18096
ZIC4	128.726	1.09202	0.338367	3.22732	0.00124954	0.00790075
EXOC3L1	119.937	1.09013	0.392049	2.7806	0.0054259	0.0257307
ZBTB12	134.109	1.09004	0.271327	4.01744	5.88339169301516e-05	0.000575953
PLEK	25.6152	1.08975	0.589972	1.84711	0.0647308	0.17381
C15orf62	169.551	1.08842	0.303706	3.5838	0.000338636	0.00263013
CABP7	6.53104	1.08802	1.06734	1.01937	0.308027	0.508706
HSD11B1L	127.939	1.08785	0.291599	3.73064	0.000190997	0.00160164
MEGF9	2934.63	1.08705	0.29045	3.74263	0.000182102	0.00153671
PPM1H	49.5739	1.08653	1.0893	0.997464	0.318539	0.520084
ANGPTL2	3226.79	1.08444	0.260302	4.16607	3.09895472181383e-05	0.000329636
EFNA5	1360.81	1.08436	0.139053	7.79816	6.28173810416657e-15	3.46193566629624e-13
SPAG9	198.636	1.08376	0.83627	1.29595	0.194994	0.37731
DCAF4L1	14.4823	1.08376	0.81901	1.32325	0.185752	0.364714
TNFAIP8L1	1838.51	1.08343	0.224023	4.83624	1.32320143530327e-06	2.00456036443229e-05
PGPEP1	1702.07	1.0825	0.122009	8.8723	7.16487542644066e-19	6.03471771766625e-17
MEGF10	36.8399	1.08239	1.24108	0.872136	0.383134	0.585723
USP31	132.79	1.08072	0.604003	1.78926	0.0735732	0.191479
NT5DC2	2775.18	1.08052	0.240543	4.49201	7.0553651578588e-06	8.98150667243775e-05
SLC6A9	80.5692	1.07999	0.515637	2.09448	0.0362172	0.113006
DDB2	3549.66	1.07967	0.142026	7.6019	2.91813564083169e-14	1.50306432700069e-12
CDH4	5.56366	1.07958	1.5359	0.702893	0.482122	0.672911
MX2	3.43271	1.07917	3.43737	0.313953	0.753556	0.865343
KDM4B	915.717	1.0781	0.23844	4.52146	6.14133812881869e-06	7.91576518009046e-05
ETV1	201.808	1.07739	0.400432	2.69057	0.0071329	0.0320657
ADGRL1	116.789	1.07715	0.905414	1.18968	0.234173	0.426177
ZNF425	81.1427	1.07698	0.410712	2.62223	0.00873561	0.0377257
PLOD2	11750.1	1.07692	0.254082	4.23849	2.25030207272774e-05	0.000249884
SLC22A13	4.1263	1.07508	1.39936	0.768261	0.442332	0.640263
IL1RAPL1	39.5204	1.07506	0.590934	1.81926	0.0688711	0.182133
CABLES1	3696.49	1.0732	0.167898	6.39198	1.63752282592014e-10	5.25892222655216e-09
DNA2	59.6397	1.07223	0.749329	1.43093	0.152452	0.320412
PRMT7	53.383	1.07167	0.651738	1.64433	0.100109	0.238466
KCND1	49.1174	1.07027	0.467123	2.2912	0.0219516	0.0777304
AJM1	83.2035	1.07005	0.291266	3.6738	0.000238974	0.00194786
BMP8A	21.3894	1.06975	0.642907	1.66393	0.0961256	0.232325
HYOU1	14064	1.06941	0.655334	1.63185	0.102712	0.24311
CYP26C1	12.2656	1.06941	0.803269	1.33132	0.183085	0.361101
ASGR1	86.7357	1.06929	0.571682	1.87043	0.0614248	0.167536
PDE5A	123.343	1.06863	0.273414	3.90848	9.28794664399055e-05	0.00086318
H2BW2	5.5279	1.06843	1.03057	1.03674	0.299858	0.500711
ZMYM3	1697.36	1.06693	0.246509	4.32816	1.50360833526615e-05	0.000173739
LGALS3BP	10.7922	1.06653	0.86327	1.23545	0.216664	0.403948
FITM1	4.46957	1.06569	1.24971	0.852752	0.393797	0.596631
FAM20C	370.816	1.06429	0.19095	5.57367	2.49429523302359e-08	5.44032601965014e-07
NLRC4	8.26247	1.06384	1.0409	1.02204	0.306762	0.507493
CYRIA	2180.5	1.06295	0.192612	5.51862	3.41672545436487e-08	7.27452898010403e-07
PLXNA3	1191.38	1.06279	0.153888	6.90629	4.97502797890349e-12	2.06911722650545e-10
CDKN3	218.134	1.06249	0.407719	2.60593	0.0091624	0.0393027
TCF4	6729.01	1.06246	0.188478	5.63706	1.72972898992584e-08	3.92619163272658e-07
TBX19	67.5132	1.06197	0.428396	2.47896	0.0131768	0.0522401
LONRF3	291.488	1.0616	0.216423	4.90521	9.3326962011057e-07	1.46179494181529e-05
UBE2L5	10.1417	1.06157	1.09709	0.967626	0.333231	0.53528
KCNS1	11.0799	1.06077	1.24243	0.853784	0.393225	0.596316
ARHGAP33	56.4743	1.06015	0.962399	1.10157	0.270647	0.46906
ROBO3	242.901	1.06009	0.390694	2.71334	0.00666079	0.0303377
GDPD3	117.199	1.05926	0.39944	2.65186	0.00800504	0.0351257
MAML3	1187.83	1.05906	0.202706	5.22462	1.74515638873115e-07	3.20965413496554e-06
DEDD2	54.3537	1.05877	0.616201	1.71822	0.0857574	0.214466
ADGRF3	7.13927	1.05851	1.39983	0.756169	0.449548	0.646029
POLI	392.807	1.05763	0.230378	4.59083	4.4149311976921e-06	5.92876433594607e-05
FSD1	265.439	1.0575	0.2902	3.64404	0.000268393	0.00215229
ARHGAP11A-SCG5	26.8939	1.05735	0.885073	1.19465	0.232223	0.423581
MARVELD3	16.3089	1.05708	0.743107	1.42252	0.154876	0.323927
TNR	34.2361	1.05591	0.674292	1.56596	0.117358	0.267153
USP11	994.537	1.05558	0.132454	7.96941	1.5943671928633e-15	9.30335491611262e-14
PRPH	5.79463	1.05547	1.31174	0.804636	0.42103	0.620562
KRBOX4	720.398	1.05523	0.219093	4.81636	1.46204273384406e-06	2.19257293299436e-05
GOLGA6L26	8.05763	1.05502	1.12773	0.935523	0.349519	0.551456
CUL9	414.252	1.05489	0.928638	1.13595	0.255977	0.452011
KIRREL3	6.91656	1.05424	0.972173	1.08442	0.27818	0.477062
RFTN2	42.9769	1.0537	0.783597	1.3447	0.178723	0.355219
MST1	248.958	1.05338	0.380883	2.76563	0.00568137	0.0267246
C3orf20	3.33633	1.05313	2.14982	0.489868	0.624227	0.779309
RFNG	275.499	1.05255	0.228928	4.59773	4.27112993529561e-06	5.76143197297452e-05
SPRY1	168.396	1.05188	0.24323	4.32464	1.52778337216315e-05	0.000176076
CUBN	158.228	1.05179	0.43059	2.44267	0.0145789	0.0563627
ZNF449	290.151	1.05176	0.29904	3.51713	0.000436243	0.00326529
GAMT	82.5107	1.05076	0.328953	3.19425	0.00140196	0.00864603
ARMCX2	100.381	1.04991	0.542679	1.93468	0.053029	0.150363
PPP1R3B	2917.11	1.04936	0.132312	7.93095	2.17472440465056e-15	1.24259089912473e-13
MCTP1	177.146	1.04872	0.362542	2.89267	0.00381978	0.0194741
GCSAML	6.24141	1.04826	0.999512	1.04877	0.294283	0.494308
ARFGEF3	1674.35	1.04813	0.409503	2.55951	0.010482	0.0437716
MS4A6A	5.00116	1.04798	1.20449	0.870062	0.384266	0.587012
ASAH1	661.65	1.04756	0.259835	4.03164	5.53897439547291e-05	0.000546632
ZBTB16	1406.95	1.04675	0.308704	3.39078	0.000696949	0.00482013
TMEM163	125.915	1.04636	0.317521	3.29541	0.000982788	0.00646757
MAST3	59.6857	1.04633	0.359883	2.90741	0.0036444	0.0187638
ALX4	13.5971	1.04559	0.767509	1.36232	0.173098	0.348695
PRPF40B	180.645	1.04549	0.373756	2.79726	0.00515379	0.0247116
ZNF292	2391.55	1.0426	0.243453	4.28256	1.84752906533087e-05	0.000208092
AGO3	733.187	1.04191	1.04383	0.998161	0.318201	0.5197
SYT15	81.7085	1.0417	3.16781	0.328838	0.742278	0.857761
CSKMT	66.9595	1.04076	0.434203	2.39693	0.016533	0.0623514
CRELD1	538.065	1.03939	0.259775	4.00112	6.30421726271208e-05	0.000612227
SELP	3.08276	1.03695	3.4621	0.299516	0.764546	0.871008
CCN5	4.8378	1.03686	1.69392	0.612108	0.540466	0.719261
SLC9A5	117.622	1.03621	0.408115	2.53902	0.0111164	0.0458527
PCBD1	638.049	1.03581	0.154638	6.69828	2.10880332744186e-11	8.00030996065196e-10
JADE1	585.235	1.03475	0.44785	2.31049	0.0208608	0.0747774
H3C4	4.55413	1.03469	1.26722	0.816501	0.414214	0.614772
DZIP1	553.876	1.03023	0.262974	3.91761	8.94329513617728e-05	0.000833463
KLC4	467.805	1.03012	0.198407	5.19198	2.08072800144962e-07	3.77576008067931e-06
MROH6	43.6527	1.02915	0.578936	1.77765	0.0754613	0.195055
PLGLB2	14.0484	1.02901	1.31498	0.782527	0.433905	0.63189
SAMD13	43.1826	1.02827	0.413097	2.48918	0.0128038	0.0510802
RTKN	137.01	1.02743	0.295456	3.47744	0.000506218	0.00369242
CDKL2	30.4791	1.0266	1.12355	0.913715	0.360867	0.562599
VMAC	91.0855	1.02651	0.440331	2.33121	0.0197422	0.0714621
PSPH	216.997	1.02647	0.246882	4.15772	3.21441031792214e-05	0.000340834
FAM118A	87.3555	1.02598	0.662803	1.54795	0.121635	0.274283
FLRT2	910.143	1.02562	0.290616	3.52912	0.000416937	0.0031404
MPST	1129.77	1.02535	0.120846	8.48474	2.16200712705258e-17	1.54008507688767e-15
ZNF618	903.936	1.02525	0.32833	3.12261	0.00179254	0.0105638
BCOR	69.5349	1.02521	0.693799	1.47768	0.139494	0.302087
RNF169	837.864	1.02502	0.423838	2.41843	0.0155878	0.0595754
PDGFD	353.231	1.02478	0.287321	3.56667	0.000361541	0.00277624
ARHGEF6	115.874	1.02456	0.788482	1.29941	0.193802	0.375488
LGALS2	16.5127	1.02418	0.616013	1.6626	0.0963932	0.232762
ZNF630	30.886	1.02332	0.524774	1.95003	0.0511725	0.146309
RAC3	496.95	1.0228	0.193434	5.2876	1.23932916354336e-07	2.34753835334833e-06
CCDC74A	54.7034	1.02251	0.763415	1.33939	0.180443	0.357786
ZNF254	155.06	1.02232	0.448546	2.27918	0.0226564	0.0796034
ZNF610	14.2915	1.02228	1.3173	0.776043	0.437724	0.635653
RRM2	907.841	1.02185	0.300349	3.40221	0.000668435	0.00465506
RGPD1	41.9451	1.02173	0.764619	1.33627	0.181463	0.359031
CORO1B	4734.55	1.02118	0.0990682	10.3078	6.49510013372308e-25	8.69823809908195e-23
IMMP2L	43.7572	1.02073	0.549806	1.85652	0.0633797	0.171263
HDAC5	503.269	1.02064	0.59316	1.72068	0.0853094	0.213904
SERPINC1	7.1595	1.02033	1.12639	0.905846	0.365017	0.567024
REEP6	12.2068	1.01694	0.853994	1.19081	0.233729	0.425691
HACD1	198.654	1.01624	0.241613	4.20606	2.59862654540923e-05	0.000283625
TRIM36	62.291	1.01585	0.503312	2.01833	0.0435571	0.129799
TSPAN12	326.325	1.0151	0.355601	2.85459	0.0043092	0.0214133
CCND2	17.7683	1.01501	0.614636	1.65139	0.0986581	0.236398
GPM6B	8.45968	1.0149	1.54102	0.658585	0.510162	0.695784
MGARP	50.3103	1.0138	0.488989	2.07325	0.0381487	0.117445
CPLANE2	55.6851	1.01197	0.372503	2.71667	0.00659415	0.0300984
FAM221A	56.3503	1.01082	0.483978	2.08857	0.0367465	0.114258
ZHX2	282.798	1.01037	0.38119	2.65057	0.00803573	0.0352141
C4B	60.3451	1.00939	0.515214	1.95917	0.050093	0.143866
FBRSL1	501.369	1.00735	0.230988	4.36102	1.29457089138391e-05	0.000152212
INSIG2	917.037	1.00728	0.29913	3.36737	0.000758892	0.00517468
PIP4K2C	15.0661	1.00617	1.17328	0.857568	0.391131	0.594555
CDR2	1363.18	1.00609	0.291985	3.4457	0.000569578	0.00406816
ISYNA1	424.398	1.00582	0.361406	2.78307	0.00538473	0.0255627
SH2B2	31.4691	1.00538	0.515571	1.95002	0.0511733	0.146309
PTER	38.4928	1.00377	0.480646	2.08839	0.0367628	0.114282
PRDM1	78.7874	1.00357	0.392868	2.55447	0.0106348	0.0442582
CITED2	955.609	1.00298	0.286314	3.50309	0.000459893	0.00340835
CDC25C	68.3468	1.00291	0.63957	1.5681	0.116857	0.266194
FHL2	3181.09	1.00243	0.140208	7.1496	8.70292502667303e-13	3.92422801202711e-11
MAN1C1	3.61218	1.00204	2.01568	0.497123	0.619103	0.775587
DLG4	902.739	1.00177	0.166714	6.0089	1.86788070808258e-09	5.094635120701e-08
PRDM8	133.244	1.00152	0.408897	2.44931	0.014313	0.0556237
PCED1A	386.089	1.00139	0.478406	2.09317	0.0363339	0.113185
MLLT3	488.686	1.00062	0.310032	3.22747	0.0012489	0.00790045
PKMYT1	26.299	1.00059	0.682874	1.46526	0.14285	0.306676
H2BC15	3.52873	0.999823	1.56939	0.637079	0.524074	0.706502
DNM1	24.5381	0.998756	0.671818	1.48665	0.137108	0.298341
MSMP	167.832	0.998701	0.604277	1.65272	0.098388	0.236047
SPRN	8.86872	0.997946	0.858688	1.16218	0.245164	0.438936
TRIM24	1676.07	0.996213	0.182992	5.44401	5.20936213125432e-08	1.05542780123688e-06
PLAC8	12.1109	0.995182	0.892714	1.11478	0.264944	0.462103
TMPRSS5	12.614	0.994608	1.28454	0.774293	0.438758	0.636603
COL8A1	6108.62	0.994487	0.261381	3.80474	0.000141956	0.00124579
TEX54	3.50826	0.99434	1.6717	0.594809	0.551971	0.728161
ARNT2	4.9332	0.993831	1.84394	0.538971	0.589907	0.755117
ERN1	1766.93	0.992682	0.22743	4.36478	1.27252562478423e-05	0.000150678
CDC42EP3	6002.16	0.992591	0.211318	4.69714	2.6382396258326e-06	3.71127154087712e-05
PRRG2	7.61088	0.991875	1.33319	0.743986	0.456885	0.652585
PAPOLG	405.879	0.990456	0.474467	2.08751	0.0368419	0.114369
ARRDC2	880.693	0.985726	0.329644	2.99028	0.00278722	0.0151365
CCDC125	110.242	0.985159	0.338472	2.9106	0.00360732	0.0186234
BTG1	3376.19	0.984595	0.141533	6.95663	3.48516673153219e-12	1.47700483761643e-10
ZFPM2	385.751	0.984428	0.378374	2.60174	0.00927534	0.0397362
OR2A5	15.8103	0.984213	0.80341	1.22504	0.220559	0.408876
GPX4	4915.32	0.983655	0.0949927	10.3551	3.96932700722856e-25	5.369416897051e-23
NPIPB11	91.6943	0.98312	0.310974	3.16142	0.00157	0.00948799
IGSF6	14.3093	0.982572	0.704655	1.3944	0.163196	0.335511
OR5T2	7.15105	0.98212	1.14443	0.858171	0.390798	0.594252
SLC26A4	27.2032	0.98134	0.579026	1.69481	0.0901109	0.222486
FNDC4	265.661	0.981336	1.85018	0.530402	0.595833	0.759798
TPM2	1539.29	0.980947	0.177872	5.51491	3.48953012563562e-08	7.40598850119053e-07
IRF8	3.28905	0.980224	1.60657	0.610133	0.541774	0.720285
TSPAN15	1773.4	0.980014	0.290515	3.37337	0.00074253	0.00507863
TPBG	318.499	0.979259	0.317059	3.08857	0.00201119	0.0115994
ZNF692	64.5445	0.97834	0.650357	1.50431	0.132501	0.290895
CRIM1	21528	0.97671	0.177397	5.50579	3.6752461473027e-08	7.78780006403128e-07
PCLAF	289.643	0.97591	0.302221	3.22912	0.0012417	0.00787351
HIP1R	3221.06	0.975575	0.199474	4.89074	1.00455692843936e-06	1.56612647097321e-05
NR5A2	69.4279	0.975379	1.13561	0.858902	0.390395	0.593772
TMEM269	9.61194	0.975364	0.942634	1.03472	0.300799	0.501594
INTS3	3245.61	0.974949	0.165563	5.88869	3.89271770821846e-09	9.98683439625701e-08
KHK	94.298	0.974732	0.567917	1.71633	0.0861021	0.215127
FAM114A2	315.545	0.974643	0.401807	2.42565	0.0152809	0.0585694
PPAN-P2RY11	292.831	0.9738	0.404097	2.40982	0.0159605	0.0607225
ADA	5076.05	0.973458	0.222519	4.37472	1.21587011866272e-05	0.000144866
CGB7	5.41741	0.973297	1.13804	0.855243	0.392417	0.595563
SOCS2	412.91	0.972232	0.203164	4.78546	1.70597058548248e-06	2.51889284242353e-05
CAVIN4	46.8136	0.969721	0.792051	1.22432	0.220833	0.409102
EEF1AKMT1	129.668	0.969041	0.294428	3.29127	0.000997373	0.00655354
LENG9	69.1799	0.968348	0.329366	2.94004	0.00328173	0.0173505
AURKB	212.286	0.967889	0.329569	2.93683	0.00331589	0.0174966
UBXN2B	158.418	0.967138	0.284927	3.39434	0.000687949	0.00476864
GLI3	61.9212	0.966687	2.64263	0.365805	0.714511	0.839776
EBPL	437.111	0.965667	0.241302	4.0019	6.28362267494962e-05	0.000611008
MYO1B	2004.86	0.9654	0.208668	4.62649	3.71907530480342e-06	5.07187947881135e-05
FKBP4	1224.33	0.965285	0.283486	3.40506	0.000661502	0.00461671
GOLGA8R	79.4324	0.963824	0.448815	2.14749	0.0317546	0.10262
RMI2	34.0556	0.961735	0.571242	1.68358	0.092262	0.226213
PCDHA10	9.65101	0.961695	0.9335	1.0302	0.302914	0.503366
NIPSNAP1	778.862	0.961599	0.276019	3.48381	0.000494324	0.00361209
SCLY	292.877	0.959735	0.300099	3.19806	0.00138357	0.00857021
PSAT1	292.513	0.959399	0.37922	2.52992	0.0114087	0.0466639
FANCB	22.2042	0.959254	0.841052	1.14054	0.254061	0.449753
CCDC80	5975.81	0.95753	0.193907	4.93808	7.88949950726588e-07	1.25482395963545e-05
TMEM82	5.71548	0.955682	1.37554	0.694769	0.4872	0.676964
ESM1	3817.92	0.954927	0.375122	2.54564	0.0109077	0.0451129
TUBA3E	3.42598	0.953594	1.65665	0.575616	0.564875	0.737526
TM2D2	1779.66	0.953324	0.170199	5.60123	2.12835286351986e-08	4.71122339640628e-07
FGGY	40.3895	0.953001	1.17235	0.812899	0.416276	0.616269
CCNG2	1148.34	0.95281	0.247605	3.8481	0.000119036	0.00107358
SLC4A11	654.477	0.952424	0.189388	5.02895	4.93165157900545e-07	8.19898188654045e-06
CPM	13.963	0.952363	0.83108	1.14593	0.251822	0.447007
BEND7	170.001	0.952068	0.461574	2.06266	0.0391454	0.119606
ACAD11	334.304	0.952033	0.430804	2.2099	0.0271122	0.0909307
WNT3	153.202	0.951771	0.337226	2.82235	0.00476729	0.0231569
TTC21B	516.406	0.95173	0.246492	3.8611	0.000112877	0.00102694
DPF1	18.6481	0.951577	0.616169	1.54434	0.122505	0.275636
ZBTB8B	24.0466	0.951428	0.647937	1.4684	0.141997	0.305383
FBXO27	50.6064	0.950682	0.428413	2.21908	0.0264815	0.0894652
CD302	1094.1	0.95026	0.235582	4.03366	5.49136533673274e-05	0.000542333
CYP2E1	17.7514	0.950024	0.757863	1.25356	0.210003	0.395411
MEX3B	586.454	0.948769	0.173536	5.46727	4.57019109944108e-08	9.45965984601468e-07
MOXD1	25.7473	0.948078	1.20401	0.787435	0.431027	0.629822
ZNF703	260.278	0.947136	0.493576	1.91893	0.0549935	0.154376
KRBA2	295.963	0.945993	0.267555	3.5357	0.0004067	0.00307888
ESYT3	3.09466	0.945449	1.58198	0.597636	0.550083	0.726858
CDCA3	175.804	0.945294	0.309449	3.05476	0.00225238	0.0127113
CDHR3	17.5697	0.944982	0.637931	1.48132	0.138521	0.300659
SPATA18	745.54	0.943663	0.310643	3.03777	0.00238336	0.0132881
LINS1	55.7715	0.94354	0.548876	1.71904	0.0856069	0.214189
CACNG7	6.57775	0.943506	1.50028	0.628886	0.529423	0.710498
RPS6KA1	111.96	0.942641	0.545162	1.7291	0.0837906	0.210965
GBA2	1071.36	0.942583	0.200761	4.69506	2.66532391009938e-06	3.74151130021498e-05
MPPED2	3.3737	0.942522	1.82633	0.516073	0.605803	0.765514
PAQR3	10.3088	0.942371	1.24515	0.756832	0.449151	0.645666
TXNRD2	2294.97	0.941478	0.230299	4.08807	4.34985332323015e-05	0.000445021
CABYR	9.99668	0.941398	0.94399	0.997254	0.318641	0.520084
ROGDI	158.05	0.940182	0.323698	2.9045	0.00367836	0.0188883
ATP1B2	4.53144	0.93981	1.14303	0.822213	0.410956	0.611774
SMAD6	36.1723	0.939279	0.581046	1.61653	0.10598	0.248986
SURF1	165.789	0.939135	0.226089	4.15383	3.26952267176656e-05	0.000345857
COL4A2	45345.7	0.938555	0.150678	6.22886	4.69840480356576e-10	1.40762946598104e-08
EDA2R	312.881	0.93802	0.501273	1.87128	0.0613068	0.16743
SDCBP2	53.6417	0.93714	0.738411	1.26913	0.204395	0.388528
DNAH12	6.96221	0.937099	1.04171	0.899574	0.368347	0.570608
AGTR1	3.87001	0.937078	1.62922	0.575171	0.565176	0.737703
SLC7A2	330.393	0.936851	0.526231	1.78031	0.075026	0.194417
TAC4	4.83441	0.936154	1.26728	0.738709	0.460084	0.655055
GRM6	17.6692	0.936034	0.777265	1.20427	0.228486	0.418475
PNPLA2	2854.45	0.93547	0.166723	5.61093	2.01236889304074e-08	4.48413381291207e-07
DHRS13	178.791	0.934955	0.318926	2.93157	0.00337253	0.0177443
MAFF	1898.69	0.934797	0.225632	4.14302	3.42762471453535e-05	0.000360304
VWA5A	60.6427	0.934775	0.444286	2.10399	0.0353789	0.111005
TTK	231.36	0.933424	0.394691	2.36495	0.0180327	0.0667382
RAB11FIP4	8.44349	0.932617	0.903164	1.03261	0.301786	0.502427
ABTB1	175.475	0.932322	0.308757	3.0196	0.00253111	0.013978
COLQ	23.2141	0.930837	0.532686	1.74744	0.0805612	0.204954
BBC3	656.917	0.929931	0.222888	4.17218	3.01693567123431e-05	0.000322706
SEPTIN3	8.33781	0.929907	0.89466	1.0394	0.29862	0.499391
NT5M	5.60756	0.927823	1.99097	0.466016	0.641204	0.791794
NPAP1	10.3055	0.927375	0.809496	1.14562	0.251952	0.447021
CLTCL1	102.57	0.927003	0.45416	2.04114	0.0412371	0.124661
SDR42E1	8.55493	0.925822	0.993923	0.931483	0.351604	0.553697
SKOR1	10.7221	0.92535	0.800364	1.15616	0.247615	0.441964
SYDE1	808.538	0.925034	0.210805	4.3881	1.14343933502611e-05	0.000137706
ZBTB18	1432.38	0.924826	0.182613	5.06441	4.09670045398947e-07	6.97115787545451e-06
RASAL2	2030.62	0.924266	0.17034	5.426	5.76314747509861e-08	1.15366324344575e-06
CTSF	1176.13	0.924216	0.302076	3.05955	0.00221672	0.012563
PRRT1	61.4946	0.923754	0.541176	1.70694	0.0878337	0.218165
GPR135	13.2359	0.923581	1.21497	0.760168	0.447154	0.644284
OR2C3	3.36727	0.922877	1.58345	0.582826	0.56001	0.734181
ANKRD1	4411.54	0.922813	0.225227	4.09725	4.18088753293625e-05	0.000430034
SEMA6C	1720.92	0.922567	0.199736	4.61892	3.85734114051899e-06	5.24974721075512e-05
CASP1	121.222	0.922003	0.486887	1.89367	0.058269	0.161094
MAGEA10	7.83261	0.921732	0.925682	0.995732	0.31938	0.520904
USE1	211.105	0.92164	0.217921	4.22924	2.34483974439363e-05	0.000259254
MECOM	2052.88	0.921542	0.152349	6.04888	1.45856007712845e-09	4.06938261518838e-08
JDP2	103.425	0.921466	0.523273	1.76097	0.0782443	0.200463
CENPA	128.473	0.921356	0.439737	2.09524	0.0361493	0.11282
FRAT1	125.347	0.921091	0.38793	2.37437	0.0175788	0.0653932
TRIM6-TRIM34	25.9449	0.920671	1.79097	0.514061	0.607209	0.766376
NBAS	2628.5	0.92051	0.209287	4.39831	1.0909673706374e-05	0.0001321
TAPT1	113.66	0.920371	2.12237	0.433653	0.66454	0.807557
BCL2	29.4424	0.920254	0.902411	1.01977	0.307836	0.508516
PDE4A	351.507	0.92012	0.269574	3.41324	0.00064195	0.00449634
NASP	3706.14	0.919181	0.231021	3.97877	6.92720309124409e-05	0.000663456
FJX1	252.793	0.919167	0.236809	3.88146	0.00010383	0.00095304
DYNLT4	16.8185	0.918579	1.74328	0.526926	0.598245	0.761131
SIPA1L2	125.864	0.918185	0.693655	1.32369	0.185606	0.364714
POSTN	163399	0.917872	0.254799	3.60233	0.000315377	0.00248589
ASTN2	12.9865	0.917395	0.879431	1.04317	0.29687	0.497645
AGER	56.1199	0.916991	0.609533	1.50442	0.132474	0.290883
GOLGA6L9	78.779	0.91691	0.58463	1.56836	0.116797	0.266103
PRELID3A	57.301	0.916865	0.620745	1.47704	0.139665	0.302136
ST6GAL1	8840.24	0.916785	0.120002	7.63972	2.17690193442661e-14	1.14325767473887e-12
CLASRP	160.324	0.916767	0.471814	1.94307	0.0520079	0.148
GAL3ST4	115.21	0.916019	0.355606	2.57593	0.00999697	0.0422733
TAGAP	31.6523	0.914832	0.682112	1.34117	0.179864	0.356902
SYT7	16.5531	0.913608	0.996656	0.916674	0.359314	0.561388
JAKMIP2	7.54556	0.913524	0.921131	0.991741	0.321324	0.522737
DUSP6	6676.75	0.910671	0.138721	6.56479	5.21078532805746e-11	1.82200619094897e-09
MFSD10	984.004	0.910639	0.174013	5.23317	1.66627424190995e-07	3.0821470507815e-06
CTPS2	647.358	0.910329	0.337262	2.69917	0.00695122	0.0313648
ITM2C	15.2947	0.909436	0.637342	1.42692	0.153603	0.322018
GCN1	3580.22	0.906185	0.17109	5.29654	1.18015026209026e-07	2.25457522252677e-06
GAB2	1580.99	0.905898	0.371319	2.43967	0.0147005	0.0567628
GRB10	4298.45	0.905877	0.290046	3.12322	0.00178883	0.0105612
GMIP	284.422	0.90568	0.253524	3.57237	0.000353772	0.00272126
PGBD2	144.978	0.904432	0.2824	3.20266	0.00136162	0.00845773
TMEM204	646.735	0.903243	0.246618	3.66252	0.000249745	0.00201846
RERE	5748.98	0.901711	0.120847	7.46157	8.54998457147273e-14	4.22514366720158e-12
SLC45A4	9.68633	0.901288	2.45694	0.366834	0.713743	0.83927
PJVK	28.0632	0.901153	0.556749	1.6186	0.105534	0.248226
PRRC2B	8715.39	0.900772	0.0950161	9.48021	2.53771649931067e-21	2.61423841221296e-19
PTGES3L	13.8811	0.90056	0.696479	1.29302	0.196005	0.37838
LRRC73	11.5509	0.90041	0.790027	1.13972	0.254403	0.450239
RBM39	247.283	0.900113	0.277344	3.24548	0.00117254	0.00749886
OBSCN	53.712	0.9001	0.396403	2.27067	0.0231669	0.0809842
JAM2	3.93254	0.899968	1.31302	0.685419	0.493079	0.680755
SEPTIN1	14.1016	0.89982	0.679548	1.32414	0.185455	0.364487
CLN8	1271.92	0.898503	0.186105	4.82793	1.37956524536972e-06	2.07819322452095e-05
VENTX	6.80843	0.898034	1.34972	0.665347	0.505829	0.691992
KIF23	331.461	0.897898	0.480681	1.86797	0.061766	0.168252
TBC1D4	5313.21	0.897872	0.11927	7.52808	5.14932665119837e-14	2.59247302679882e-12
FDXR	411.631	0.897162	0.204194	4.39368	1.11446415270411e-05	0.00013458
TMEM8B	89.6741	0.896406	0.358652	2.49938	0.0124411	0.0499659
FAAP20	388.863	0.895659	0.194274	4.61028	4.0212294858685e-06	5.45063818570354e-05
TADA3	1119.37	0.895496	0.177484	5.04549	4.52356600649689e-07	7.6392933113501e-06
TPRN	287.81	0.89548	0.285067	3.1413	0.001682	0.0100605
NETO2	103.965	0.893846	1.80549	0.495072	0.62055	0.776818
ZSCAN31	163.433	0.893669	0.531654	1.68092	0.092778	0.22702
HDAC10	732.055	0.893404	0.302161	2.95671	0.00310936	0.0165965
HOMER1	11.9138	0.89282	1.21255	0.736314	0.46154	0.65629
GRAMD1A	1806.65	0.892727	0.131694	6.77878	1.21198857135216e-11	4.7320556698391e-10
CCDC194	10.2546	0.892471	0.877951	1.01654	0.309373	0.509986
MYBL1	71.4383	0.891163	0.466744	1.90932	0.0562209	0.157151
YPEL2	3622.59	0.890987	0.152935	5.82594	5.67934755206562e-09	1.40847819291227e-07
ANGPTL4	3091.6	0.890763	0.333592	2.67021	0.00758029	0.0335921
GSTT1	306.331	0.889542	0.230443	3.86013	0.000113326	0.00102893
SLC10A5	3.89928	0.889065	1.63214	0.544724	0.585943	0.752284
FOXP4	317.933	0.888949	0.270397	3.28757	0.00101058	0.00662115
MT1A	7.20994	0.888569	1.17273	0.757696	0.448633	0.645199
DPY19L3	392.229	0.887854	0.453481	1.95787	0.0502457	0.144273
CD37	38.724	0.88776	0.6655	1.33397	0.182212	0.359803
UBXN2A	87.7488	0.887722	2.12353	0.418041	0.675917	0.815765
MME	913.484	0.887646	0.286521	3.09802	0.00194821	0.0113289
SPOUT1	780.79	0.887517	0.221554	4.00586	6.17911387482334e-05	0.000602261
BCLAF3	81.2721	0.887507	0.703908	1.26083	0.207371	0.392358
ADD3	1528.62	0.887418	0.257464	3.44676	0.000567355	0.00405444
ZNF177	20.1866	0.887401	0.613752	1.44586	0.148215	0.31429
KIF2C	383.197	0.887288	0.363703	2.4396	0.0147036	0.0567628
DYNLT1	1142.84	0.887271	0.127609	6.95304	3.57493305743896e-12	1.51026824937611e-10
TP53I13	346.44	0.887066	0.308457	2.87582	0.00402977	0.0203494
N4BP2L1	56.8193	0.885652	0.672517	1.31692	0.187865	0.367497
TRPC4	25.5977	0.883045	0.853249	1.03492	0.300706	0.501563
CREG1	397.969	0.882698	0.255332	3.45705	0.000546117	0.0039236
NICN1	648.642	0.882474	0.250964	3.51634	0.000437539	0.00326982
CELF3	13.828	0.880738	0.721144	1.22131	0.22197	0.410356
VKORC1L1	2264.9	0.88057	0.194691	4.52291	6.09964177512956e-06	7.87718444093877e-05
FANK1	62.5138	0.880036	0.359193	2.45004	0.0142842	0.0555764
PDE8B	15.9642	0.879346	0.671611	1.30931	0.19043	0.370986
GAS6	2696.05	0.879218	0.222584	3.95005	7.81351803116883e-05	0.000737931
RESF1	15126.4	0.878828	0.246918	3.5592	0.000371988	0.00285319
TMSB15A	3.16428	0.878082	1.61105	0.545037	0.585728	0.752284
ARHGAP9	85.3347	0.877837	0.725582	1.20984	0.226341	0.415683
PPM1K	191.528	0.877818	0.266147	3.29825	0.000972888	0.00641187
ZFHX3	1888.76	0.877793	0.264994	3.3125	0.000924657	0.00612717
GGCX	1508.51	0.877605	0.145592	6.02784	1.6616775025958e-09	4.56944252869877e-08
GNG11	12851	0.876013	0.198688	4.40899	1.03856149823552e-05	0.00012644
C3orf62	124.331	0.875371	0.24416	3.58524	0.000336767	0.00261893
SELENBP1	10.6681	0.87528	0.887009	0.986778	0.323752	0.524901
FAM43A	4975.83	0.87443	0.180569	4.84263	1.28129413622753e-06	1.95242960849059e-05
TRPV1	73.2798	0.874248	0.382086	2.28809	0.0221321	0.0782452
RAB40B	62.8899	0.874052	0.410729	2.12805	0.0333331	0.106285
CLDN5	954.524	0.873782	0.350906	2.49008	0.0127715	0.0510098
TRIM45	51.9371	0.873123	0.534047	1.63492	0.102066	0.241924
YDJC	9.40643	0.87287	1.80891	0.482539	0.629423	0.783095
DNAJC4	793.913	0.872595	0.22111	3.94643	7.93258275036132e-05	0.000748121
SYVN1	1879.67	0.871722	0.277823	3.13769	0.00170286	0.0101625
SLC22A23	63.2371	0.871223	0.463548	1.87946	0.060181	0.165085
RECQL4	120.48	0.871169	0.441559	1.97294	0.0485025	0.140594
VN1R2	10.4069	0.871013	0.781279	1.11485	0.264913	0.462103
SHOX2	24.3137	0.87066	0.755368	1.15263	0.249062	0.443542
FOXO1	2340.84	0.870298	0.253894	3.4278	0.000608485	0.004307
ZP3	9.55158	0.87027	0.865493	1.00552	0.314647	0.516011
MIER2	967.402	0.870081	0.194858	4.4652	7.99951450308953e-06	0.000100121
CD5	4.80808	0.869408	1.09086	0.796992	0.425456	0.624542
TMEM249	6.98226	0.869153	0.947331	0.917475	0.358894	0.561025
HEMK1	98.9706	0.868923	0.348537	2.49306	0.0126649	0.0506748
ZSCAN23	3.27204	0.868871	1.71679	0.506103	0.612784	0.770917
CCNDBP1	885.625	0.868498	0.151353	5.73823	9.56707797612788e-09	2.28789836171973e-07
OR2H2	5.84136	0.867949	1.03568	0.838044	0.402006	0.603012
CENPJ	112.446	0.867186	0.861087	1.00708	0.313895	0.51541
DNAJB9	1405.1	0.866627	0.730582	1.18621	0.235538	0.427879
TEKT2	23.7458	0.866549	0.683779	1.26729	0.20505	0.38924
SFXN2	64.2426	0.865777	0.503652	1.719	0.0856148	0.214189
DNAJC18	926.311	0.865707	0.160759	5.38513	7.23940348867793e-08	1.42783639941642e-06
FLACC1	11.6622	0.865298	1.90366	0.454545	0.649437	0.797243
YEATS2	2499.79	0.864979	0.243128	3.5577	0.00037411	0.00286618
FAM234B	323.857	0.864568	0.211299	4.09168	4.28265173095811e-05	0.000439152
SLC6A15	1484.67	0.86434	0.148304	5.82815	5.60442325968802e-09	1.39247562697109e-07
PKD2	469.196	0.864334	0.28741	3.00732	0.00263562	0.0144514
UIMC1	1050.4	0.864177	0.233145	3.70661	0.000210055	0.00173968
AFMID	236.503	0.863462	0.283278	3.04811	0.00230287	0.0129254
SPAG5	512.661	0.863389	0.310866	2.77737	0.00548015	0.0259055
SH3YL1	96.3859	0.862871	0.303157	2.84629	0.00442324	0.0218503
ODF2	1035.02	0.862554	0.150736	5.7223	1.05089807197735e-08	2.49090743007445e-07
HERC1	1320.86	0.862174	0.289264	2.98057	0.00287708	0.0155112
LCTL	3.10083	0.860323	3.48927	0.246562	0.805247	0.895477
TATDN1	164.452	0.859756	0.309734	2.77578	0.00550687	0.0260043
HAS3	14.4339	0.859233	2.3991	0.358149	0.720232	0.843567
MYO7B	5.68405	0.858675	2.48053	0.346166	0.729218	0.849461
GABRP	6.42234	0.858614	1.68377	0.509937	0.610096	0.76869
NR2F6	447.216	0.857978	0.163295	5.25415	1.48708409162212e-07	2.77368108008404e-06
MSRB2	111.22	0.856764	0.280996	3.04903	0.00229583	0.0128921
LMOD1	4.43365	0.856531	1.53727	0.557176	0.577407	0.746689
RCBTB2	393.821	0.855568	0.266396	3.21164	0.00131981	0.00825931
TAS2R10	4.04988	0.85537	1.3546	0.631453	0.527744	0.709237
MAGED1	3163.46	0.8553	0.191006	4.47787	7.53925392861374e-06	9.53405935901749e-05
PXDN	16063.4	0.855196	0.259268	3.2985	0.000972035	0.0064094
SPIB	4.59581	0.854947	1.14238	0.74839	0.454225	0.650372
LRRC69	12.675	0.854892	0.775799	1.10195	0.270483	0.468968
SPIN3	12.9057	0.853953	2.96319	0.288187	0.773203	0.875665
LY75	551.306	0.853924	0.293405	2.9104	0.00360967	0.0186284
ZDHHC11	10.6454	0.853786	1.04835	0.814409	0.415411	0.615467
MGA	1043.09	0.853517	0.257558	3.31388	0.000920102	0.00610302
EMC9	124.493	0.853123	0.431835	1.97558	0.0482026	0.139937
ZNF814	4.46023	0.852698	2.51513	0.339027	0.734589	0.852707
POGK	606.161	0.851841	0.23466	3.63011	0.000283298	0.00226368
NEUROD2	4.63683	0.851827	1.40504	0.606267	0.544338	0.722291
MVB12B	326.545	0.851387	0.340237	2.50233	0.0123378	0.0496477
PATZ1	704.172	0.850275	0.20397	4.16862	3.06454691582471e-05	0.000327015
SLC37A1	47.5984	0.849786	0.486833	1.74554	0.0808913	0.205598
ARSL	25.0869	0.849402	0.755568	1.12419	0.260932	0.457503
GYPC	328.882	0.849361	0.256628	3.3097	0.00093397	0.00617056
NPRL2	200.771	0.849143	0.45755	1.85585	0.0634755	0.171488
CTNNBIP1	905.257	0.849034	0.235682	3.60245	0.000315228	0.00248589
TMEM30A	19022.1	0.848896	0.163541	5.19071	2.09494738260448e-07	3.79353624730775e-06
GOLGA8S	3.14245	0.848208	1.40986	0.601627	0.547423	0.72494
COLGALT2	11.9211	0.848037	0.842304	1.00681	0.314028	0.515474
KMT5C	112.309	0.847556	0.336818	2.51636	0.0118573	0.0480378
FBXO2	48.6844	0.846917	0.574481	1.47423	0.14042	0.303353
NUF2	222.165	0.846746	0.446359	1.89701	0.0578269	0.160435
CDH2	1703.29	0.846699	0.135831	6.23348	4.56175187161692e-10	1.36975293867026e-08
PDIA4	14319	0.846649	0.339061	2.49704	0.0125234	0.0502137
SRSF4	1862.53	0.846575	0.137558	6.15433	7.53954787571718e-10	2.18730150293979e-08
MFSD3	160.074	0.845567	0.246638	3.42838	0.000607201	0.00430246
TMEM44	2813.78	0.845059	0.200157	4.22197	2.4217443702372e-05	0.000266711
ZSWIM5	45.4872	0.844167	0.467568	1.80544	0.0710054	0.186415
CD36	7.96292	0.84391	0.977161	0.863635	0.387789	0.591017
SEC14L5	10.8723	0.843372	0.776175	1.08657	0.277225	0.476312
SULT2B1	5.06205	0.84326	1.19506	0.705624	0.480422	0.671335
MAGIX	23.1211	0.843094	0.691278	1.21962	0.22261	0.410972
SUPT20H	353.016	0.84302	0.209763	4.01892	5.84666522603363e-05	0.000573196
ZCCHC7	356.68	0.842809	0.306713	2.74788	0.00599822	0.0279333
NANOS1	8.00248	0.84262	1.05533	0.798439	0.424616	0.62372
KIF18B	293.687	0.841289	0.338761	2.48343	0.0130125	0.0517231
RCSD1	5.75473	0.841039	1.08017	0.778617	0.436205	0.633999
TGFB2	1082.97	0.841019	0.368819	2.2803	0.0225897	0.0794644
FBXL13	31.2293	0.840779	0.777663	1.08116	0.279626	0.478256
RNASET2	154.544	0.839498	0.252017	3.33112	0.000864985	0.005799
MAPK13	136.587	0.83887	0.292095	2.8719	0.00408006	0.0205174
CHRM4	6.59983	0.838833	1.4911	0.56256	0.573734	0.743688
IRF2BP2	2745.15	0.838739	0.193069	4.34424	1.39759312533649e-05	0.000163178
CAPN3	57.6485	0.838382	0.435691	1.92426	0.0543222	0.152897
IGF1R	126.393	0.838145	0.555711	1.50824	0.131493	0.289345
ZNF750	15.1258	0.838133	0.639711	1.31018	0.190137	0.370691
BNIP3L	5077.82	0.837103	0.213367	3.9233	8.7344645815035e-05	0.000816273
SAT1	1890.12	0.836142	0.307474	2.71939	0.00654019	0.0299009
SPIRE2	61.409	0.835169	0.398394	2.09634	0.0360519	0.112576
DNMBP	4454.01	0.833994	0.104722	7.96389	1.66720096950103e-15	9.62377387222322e-14
STXBP2	791.116	0.833953	0.144292	5.77962	7.4867440141298e-09	1.80979198262141e-07
LY75-CD302	481.043	0.832115	0.187581	4.43603	9.16322442058828e-06	0.000112789
AMIGO3	142.976	0.830931	0.506581	1.64027	0.100949	0.239912
GNB1L	86.0473	0.83006	0.334436	2.48197	0.0130659	0.0519072
P2RX7	53.3586	0.829762	1.2875	0.644474	0.519268	0.703182
GPRIN2	5.04176	0.828866	1.2354	0.670928	0.502267	0.688821
EPOP	79.2897	0.828108	0.458462	1.80628	0.0708753	0.186147
TGIF2	1109.92	0.827816	0.173854	4.76156	1.92106804295819e-06	2.79337060057504e-05
TESMIN	69.9441	0.827733	0.457115	1.81077	0.0701758	0.184817
SCN5A	300.898	0.827499	0.318274	2.59996	0.00932343	0.0398784
LRCH1	1630.35	0.826935	0.161574	5.118	3.08786427922702e-07	5.37746143399327e-06
CDCA7L	1994.76	0.826345	0.219203	3.76977	0.0001634	0.00139914
DCAKD	212.353	0.826221	0.217142	3.80499	0.000141811	0.00124555
NISCH	2278.2	0.826026	0.229522	3.5989	0.00031957	0.00250861
TCFL5	236.887	0.824985	0.486302	1.69644	0.0898017	0.221845
PPP1R3G	101.211	0.82488	0.326061	2.52984	0.0114116	0.0466639
PIWIL4	59.9287	0.824681	0.363852	2.26653	0.0234189	0.0816521
KDM5B	3302.58	0.823304	0.131959	6.23908	4.4014204697177e-10	1.32756357951485e-08
DBNDD1	1258.41	0.823093	0.133291	6.17517	6.60932898566413e-10	1.93680817890622e-08
RBM6	2568.1	0.823078	0.310333	2.65224	0.00799603	0.0351133
OMG	3.94119	0.822527	1.29248	0.636395	0.524519	0.706818
ZBTB37	350.662	0.821516	0.375874	2.18561	0.0288439	0.0953301
PGGHG	107.947	0.821137	1.68407	0.48759	0.62584	0.780477
MAGED2	4845.99	0.81995	0.138652	5.91373	3.34455523403772e-09	8.73104945306688e-08
CATSPER2	12.4853	0.819377	0.849112	0.964981	0.334555	0.536698
SLC25A30	897.17	0.817935	0.155552	5.25828	1.45410900100929e-07	2.71771862554194e-06
OR51L1	3.52871	0.817328	1.3604	0.600797	0.547975	0.725218
SRRM5	18.9793	0.816835	0.64188	1.27257	0.203172	0.387094
CCDC57	621.644	0.816443	0.32393	2.52043	0.011721	0.0476415
RMND5B	326.8	0.816378	0.365324	2.23467	0.0254392	0.0868642
C12orf57	748.482	0.815896	0.220115	3.70668	0.000209991	0.00173968
CSNK2A2	796.574	0.81553	0.242242	3.36659	0.000761024	0.00518658
SUPT3H	28.5239	0.815411	0.550827	1.48034	0.138782	0.300988
ARHGAP4	57.2645	0.81521	0.5362	1.52035	0.128424	0.284876
CABIN1	2219.78	0.815109	0.128858	6.32563	2.52205005280892e-10	7.85471960632955e-09
TTLL3	355.684	0.813304	0.467462	1.73983	0.0818893	0.207387
TAS2R5	4.18351	0.812621	1.26863	0.640551	0.521814	0.705018
GAREM2	12.5206	0.812456	0.848199	0.95786	0.338133	0.540682
TSPAN6	2574.69	0.812351	0.182935	4.44066	8.9685249052228e-06	0.000110697
ZKSCAN3	107.885	0.811798	0.27969	2.90249	0.00370211	0.0189811
ABCA5	894.004	0.811553	0.137018	5.92295	3.16210624933517e-09	8.30331899825423e-08
BCAR1	5312.72	0.811181	0.157404	5.15349	2.55676018039083e-07	4.55320908720665e-06
TTC17	4459.1	0.811023	0.137939	5.87958	4.11320226918619e-09	1.04523728252261e-07
PTTG1	638.839	0.81061	0.328945	2.46427	0.0137293	0.0538397
GPSM3	378.053	0.810371	0.296748	2.73084	0.00631725	0.0290514
ELFN1	3.73818	0.809946	1.66699	0.485873	0.627057	0.781355
OCEL1	124.03	0.809893	0.32001	2.53083	0.0113792	0.0465882
KAT6B	1667.06	0.809881	0.246169	3.28994	0.00100209	0.00657523
AKR1C1	8.0293	0.809669	0.88207	0.917919	0.358662	0.560788
TCF7	8.20335	0.809306	1.09083	0.741916	0.458138	0.653409
PRR3	236.801	0.808303	0.199812	4.04531	5.22534640734785e-05	0.000519895
DDIT3	456.185	0.808267	0.555894	1.45399	0.145948	0.311236
WBP1	878.938	0.808203	0.133763	6.04205	1.52167699818125e-09	4.2191093912305e-08
GPX7	488.367	0.80813	0.215699	3.74656	0.000179276	0.00151761
SCG5	3.5836	0.806178	2.68848	0.299863	0.764281	0.871008
SYT14	670.197	0.80538	0.275058	2.92804	0.00341106	0.017886
FBN2	5645.65	0.804712	0.19687	4.08752	4.36003162252764e-05	0.000445444
TPTEP2-CSNK1E	159.967	0.804531	0.350721	2.29394	0.0217941	0.0773155
SRRM2	24244.2	0.803867	0.183464	4.3816	1.17808839855314e-05	0.000140992
BUB1	517.809	0.803793	0.38166	2.10605	0.0352002	0.110544
ARL6IP1	5217.49	0.803793	0.108076	7.43728	1.02782081952677e-13	5.02739075645395e-12
CMTM4	226.873	0.803429	0.423163	1.89863	0.0576134	0.159975
ZNF74	423.45	0.803211	0.162455	4.94422	7.64501294109354e-07	1.22613189589371e-05
RGS3	10844.4	0.803111	0.120735	6.65186	2.89415006124233e-11	1.06479279176256e-09
SIRT4	28.8883	0.803072	0.636931	1.26085	0.207364	0.392358
CDCA5	488.054	0.802625	0.306953	2.61481	0.00892764	0.038431
FZD1	300.611	0.802253	0.211107	3.80021	0.000144571	0.00126331
ZBTB20	1714.8	0.801835	0.240914	3.32831	0.000873754	0.0058407
NANOG	3.54261	0.801834	1.42367	0.563216	0.573288	0.743436
DCHS1	6433.38	0.801215	0.112862	7.09905	1.25618887642799e-12	5.57049054076941e-11
ZSWIM3	172.298	0.798956	0.283436	2.81883	0.00481995	0.0233534
SAP25	26.0125	0.798894	0.567579	1.40755	0.159266	0.329811
HSPA5	38274.4	0.797595	0.93169	0.856073	0.391958	0.595136
STK10	1739.35	0.797189	0.188927	4.21955	2.44788783187225e-05	0.000269147
MAPK12	1266.7	0.797087	0.177389	4.49343	7.00855214332503e-06	8.93040250270303e-05
GDF11	724.194	0.796694	0.204516	3.8955	9.79948935158992e-05	0.000904603
PAN2	1032.25	0.796395	0.278675	2.85779	0.00426599	0.0212593
MANF	2508.67	0.796248	0.737949	1.079	0.280587	0.478987
PLK1	691.079	0.795881	0.391728	2.03172	0.042182	0.12666
UNC93B1	129.38	0.795463	0.457148	1.74005	0.0818495	0.207325
DDX17	12759	0.795119	0.151216	5.25816	1.455050966632e-07	2.71771862554194e-06
NPFF	58.2985	0.794532	0.410824	1.934	0.0531135	0.150507
TP73	23.0492	0.794507	0.931858	0.852606	0.393878	0.596631
FAM181B	4.21397	0.794455	1.47181	0.539779	0.58935	0.754846
HDAC6	1434.58	0.79428	0.175421	4.52784	5.95900104220409e-06	7.71788606936143e-05
COLEC12	10051.4	0.793724	0.169327	4.68752	2.76530046814112e-06	3.85759415305686e-05
GOLGA8T	118.744	0.793264	0.331429	2.39347	0.0166901	0.0628553
MZT2A	289.116	0.793256	0.188783	4.20194	2.6463818162659e-05	0.000287899
DHX32	444.862	0.793	0.576343	1.37592	0.168847	0.343221
CNPY3	1425.18	0.792242	0.164257	4.82317	1.4129288027473e-06	2.12606095802155e-05
ANKRD24	3.11985	0.791977	2.12832	0.372114	0.709808	0.836079
TMEM116	24.587	0.79157	0.780557	1.01411	0.310531	0.511326
PIF1	120.372	0.791145	0.384193	2.05924	0.0394713	0.120492
SLC44A1	3233.63	0.791085	0.254227	3.11173	0.00185995	0.0109296
SLC25A37	1388.84	0.790915	0.230918	3.42509	0.0006146	0.00433881
PPP1R10	2693.27	0.790268	0.192934	4.09606	4.20236629424906e-05	0.00043158
GPR3	50.4819	0.790006	0.531706	1.4858	0.137333	0.298711
CCDC102A	102.169	0.789997	2.74306	0.287998	0.773348	0.875681
HDDC2	93.4826	0.789951	0.299498	2.63758	0.00834991	0.0363531
ICOSLG	78.5878	0.789895	0.600555	1.31528	0.188417	0.368148
MBOAT2	415.24	0.789795	0.208879	3.78111	0.00015613	0.00134636
ARL10	1698.53	0.789181	0.164234	4.80523	1.54575387628124e-06	2.30264025708102e-05
CLIP2	8389.89	0.788428	0.246625	3.19687	0.00138928	0.00859639
REPIN1	1042.12	0.787054	0.159736	4.92721	8.34111785261956e-07	1.32038120901042e-05
TMEM178A	6.34383	0.786594	2.52116	0.311997	0.755042	0.865861
HSP90B1	61783.7	0.78556	0.355025	2.21269	0.0269193	0.0904457
GALNT16	8.22096	0.785243	0.92244	0.851267	0.394621	0.597208
PDE2A	16464.4	0.784633	0.194748	4.02897	5.60206439394478e-05	0.000552044
CD226	8.0862	0.784268	0.856972	0.915161	0.360107	0.562135
SLC27A5	30.274	0.784188	0.541158	1.44909	0.147312	0.312795
DEPDC4	4.95876	0.783889	1.12911	0.694255	0.487523	0.677228
CYTH2	1376.2	0.782951	0.197633	3.96164	7.44359358738265e-05	0.000706541
NIPAL2	561.55	0.782039	0.202425	3.86334	0.000111845	0.00101889
ZNF396	19.4541	0.781702	0.716559	1.09091	0.275312	0.474088
C20orf96	486.542	0.781595	0.243236	3.21332	0.00131209	0.00821864
TDGF1	4.51986	0.780945	1.21091	0.644926	0.518975	0.703097
NPIPB13	3.96036	0.780881	1.95724	0.39897	0.689915	0.823912
CHGA	17.0292	0.780697	1.5886	0.491437	0.623118	0.778868
GPX8	1465.8	0.780248	0.188081	4.14846	3.34713821200341e-05	0.000352952
TMEM132A	4293.21	0.779651	0.175004	4.45504	8.38794912089719e-06	0.000104397
CFAP92	30.571	0.779485	0.639215	1.21944	0.222677	0.410982
CLSTN2	3.43694	0.77947	1.42026	0.54882	0.583129	0.750483
TP53INP1	3772.69	0.779315	0.238687	3.26501	0.00109459	0.00707467
ZNF3	1277.66	0.779199	0.125671	6.2003	5.63552338259772e-10	1.6734130629656e-08
NOM1	1056.72	0.779085	0.210951	3.6932	0.000221453	0.0018228
COCH	26.5327	0.778864	1.20949	0.643961	0.5196	0.703517
PLXNB2	3724.79	0.778052	0.136726	5.69059	1.265986094432e-08	2.95367348024971e-07
DDN	13.8718	0.777413	0.70969	1.09543	0.27333	0.471827
C9orf131	7.11887	0.776923	1.11567	0.696376	0.486193	0.676057
PTK7	1309.88	0.776438	0.159043	4.88194	1.0504652547261e-06	1.63010784371865e-05
ZNF214	48.4324	0.775347	0.594524	1.30415	0.192183	0.372895
OSBPL10	1682.88	0.773988	0.169732	4.56005	5.11422376109013e-06	6.78787756278683e-05
ACSM5	21.089	0.773688	0.763361	1.01353	0.310808	0.511636
ID2	38.9559	0.773364	0.459069	1.68464	0.0920587	0.225902
TESK2	238.952	0.773179	0.296739	2.60558	0.00917179	0.0393303
ARPIN-AP3S2	270.171	0.773078	0.344689	2.24283	0.0249079	0.0854861
KAT2B	1610	0.772679	0.241376	3.20114	0.00136886	0.00849797
SOX12	1908.93	0.772556	0.150662	5.12774	2.93246161008228e-07	5.14025207882486e-06
SLC25A42	211.343	0.77251	0.350185	2.20601	0.0273835	0.0916372
MYRIP	1490.11	0.771926	0.438958	1.75854	0.0786557	0.201253
ZNF462	19.3072	0.771661	1.86851	0.412982	0.67962	0.817452
FAM149B1	355.048	0.771577	0.207668	3.71543	0.00020286	0.00169159
FAT1	1111.44	0.770286	0.228653	3.3688	0.000754952	0.0051557
ANG	82.1345	0.768505	0.454911	1.68935	0.0911517	0.224312
EYS	9.70055	0.767252	0.927505	0.827221	0.408112	0.609098
MYO6	4115.84	0.76676	0.116556	6.57845	4.75371448487254e-11	1.67530906266877e-09
ITPR2	5702.3	0.766583	0.252997	3.03001	0.00244546	0.013589
DNAAF2	314.852	0.766252	0.157159	4.87565	1.08452159218956e-06	1.68100846789382e-05
ERVFRD-1	44.4829	0.766142	0.800735	0.956798	0.338669	0.54103
AIG1	510.925	0.765758	0.166059	4.61136	4.00045612647287e-06	5.43347955838993e-05
CLU	2260.32	0.765308	0.253009	3.02483	0.00248776	0.0137841
CCDC40	311.491	0.76524	0.302169	2.53249	0.0113255	0.0464586
FAXDC2	50.9162	0.764537	1.06443	0.718259	0.472598	0.664527
ZKSCAN8	1894.14	0.763991	0.212592	3.5937	0.000326013	0.00254724
TNFRSF10B	12104.8	0.763461	0.123631	6.17532	6.60292370264985e-10	1.93680817890622e-08
IMPG2	39.8033	0.763437	0.435543	1.75284	0.0796297	0.20324
ATF6B	2802.92	0.763357	0.185366	4.11811	3.81993421916868e-05	0.000397178
RAB38	108.202	0.76292	0.368683	2.06931	0.0385166	0.118188
FGF7	5.32962	0.762897	1.17182	0.651033	0.515025	0.700029
EIF2B2	3800.56	0.762442	0.159659	4.77544	1.79313448665924e-06	2.63019244746337e-05
ATP5MF-PTCD1	109.104	0.762353	0.64274	1.1861	0.235584	0.427904
TSACC	9.04676	0.762289	0.909556	0.838089	0.401981	0.603012
ZNF33B	531.61	0.762147	0.259735	2.93433	0.0033427	0.0176172
ARMC5	788.674	0.760794	0.198527	3.8322	0.000127001	0.00113236
USP28	1022.18	0.760402	0.241322	3.15098	0.00162722	0.00977649
ANXA2R	79.7568	0.759849	0.312379	2.43246	0.0149969	0.0576955
BEND3	147.565	0.759568	0.427053	1.77863	0.075301	0.194791
EIF4EBP1	1525.73	0.759365	0.287986	2.63681	0.0083689	0.0364239
CDKL3	10.1439	0.759175	1.06025	0.716031	0.473972	0.665769
UNG	657.229	0.759049	0.2497	3.03984	0.00236706	0.0132137
TCF3	1692.61	0.759011	0.238183	3.18667	0.00143923	0.00882921
HOXD4	104.023	0.758778	0.472445	1.60607	0.108259	0.2528
ARHGAP24	5064.62	0.758646	0.158043	4.80024	1.58477390839647e-06	2.35291487596956e-05
TBC1D5	2307.57	0.758029	0.199448	3.80063	0.000144328	0.00126247
CCNB2	360.834	0.757982	0.396486	1.91175	0.0559083	0.156473
MMRN1	57442.3	0.757703	0.163513	4.6339	3.58839072014543e-06	4.90865459899771e-05
ANKRD13D	933.127	0.757686	0.144305	5.25058	1.51621248638209e-07	2.82015522467068e-06
ZNF275	366.379	0.757611	0.196914	3.84742	0.000119368	0.00107576
IDNK	30.1688	0.757415	0.654355	1.1575	0.247069	0.441578
ING1	325.476	0.756602	0.267986	2.82329	0.00475334	0.0231077
GPR137B	303.973	0.756182	0.208932	3.61928	0.000295429	0.00235359
APOC1	8.39365	0.75617	1.02265	0.739422	0.459651	0.654826
KCND3	6.60415	0.755812	1.06091	0.712418	0.476206	0.667855
MERTK	1811.87	0.755595	0.150595	5.01739	5.23780851749841e-07	8.62788827384239e-06
WSCD1	4765.88	0.75544	0.211733	3.5679	0.000359859	0.00276649
RLF	1326.07	0.755015	0.245951	3.06978	0.00214219	0.0122317
RCC1	1391.06	0.755008	0.124452	6.06667	1.30591876648479e-09	3.68963378075195e-08
AKR1A1	1176.93	0.754536	0.153832	4.90492	9.34645602375875e-07	1.46223994240861e-05
CSNK1E	3753.77	0.753249	0.160706	4.68713	2.77069126401371e-06	3.86109234210943e-05
ASPM	1331.42	0.753109	0.361726	2.08198	0.0373439	0.115525
SCARF2	256.348	0.752604	0.25798	2.9173	0.00353073	0.018334
TACSTD2	2101.41	0.751612	0.30988	2.42549	0.0152877	0.0585788
CCDC91	138.564	0.751486	0.254451	2.95336	0.00314336	0.0167512
HTR6	5.44745	0.751181	1.086	0.691693	0.48913	0.677913
RARRES1	44.7082	0.75051	0.572711	1.31045	0.190043	0.370615
PLEKHA8	898.974	0.75032	0.219698	3.41524	0.00063726	0.0044705
CASTOR2	833.438	0.749182	0.148675	5.03907	4.67808445075991e-07	7.83111337057209e-06
LMBR1	409.853	0.749086	0.235844	3.1762	0.0014922	0.00907931
LYRM1	496.417	0.748955	0.190266	3.93636	8.27262999805238e-05	0.00077582
COMT	3275.08	0.748716	0.102938	7.27343	3.50464258918158e-13	1.65261174487041e-11
ZGLP1	35.4431	0.74805	0.486248	1.53841	0.123948	0.277948
PIM2	168.576	0.747552	0.300473	2.48792	0.0128493	0.0512135
H4C8	6.62958	0.747266	1.39043	0.537435	0.590967	0.75568
GOLGA8H	218.32	0.747243	0.226419	3.30026	0.000965943	0.00637237
FLOT2	3721.88	0.746386	0.178058	4.19182	2.76722807923555e-05	0.000299102
C4A	91.4481	0.746354	0.443583	1.68256	0.0924607	0.226514
MTHFD1L	1647.46	0.746339	0.304688	2.44952	0.0143048	0.0556105
JCAD	7107.03	0.746122	0.162207	4.59982	4.22850426780998e-06	5.71424108521809e-05
ZBTB2	448.71	0.745199	0.353121	2.11032	0.0348305	0.109701
ZIC1	520.285	0.744113	0.179036	4.15623	3.23543895942669e-05	0.000342793
MTHFR	602.4	0.74388	0.216597	3.4344	0.000593866	0.00421913
CTSZ	21371.4	0.743769	0.1266	5.87495	4.22968213879381e-09	1.07280119702134e-07
OR7G2	4.299	0.743597	1.18241	0.628885	0.529425	0.710498
CYP3A5	14.1296	0.742614	1.01696	0.730231	0.465249	0.659813
TTC13	1234.36	0.741105	0.130371	5.6846	1.31120547833828e-08	3.05021045578936e-07
IRF7	328.319	0.740812	0.255194	2.90293	0.00369687	0.0189687
ST8SIA1	11.3586	0.740477	0.791136	0.935967	0.34929	0.551326
IL2RA	3.19459	0.740209	1.37546	0.538154	0.590471	0.755355
KCNA7	3.9215	0.740011	1.38565	0.534054	0.593304	0.757583
PTOV1	2043.66	0.73986	0.125464	5.89698	3.70212205229057e-09	9.57120048731184e-08
TNFAIP8L2	10.1826	0.739822	0.83619	0.884753	0.37629	0.578664
KIF20A	809.611	0.739798	0.42101	1.7572	0.078884	0.201683
MYO19	887.395	0.739667	0.176342	4.1945	2.73469772599109e-05	0.000296303
EGLN1	2978.01	0.739596	0.226436	3.26625	0.00108983	0.00705416
OR10A2	3.45578	0.739153	1.44415	0.511824	0.608774	0.767602
TEP1	717.776	0.738084	0.242206	3.04735	0.00230872	0.0129528
AKT3	7239.74	0.737838	0.127367	5.79301	6.9134671158258e-09	1.68643263415554e-07
TPD52	13.4363	0.737464	0.817969	0.90158	0.36728	0.569548
TMEM216	244.377	0.737122	0.190713	3.86509	0.00011105	0.00101445
DRICH1	4.70977	0.736925	1.25005	0.589516	0.555515	0.730648
ARSG	400.952	0.735457	0.299602	2.45478	0.0140972	0.0550246
ZNF404	29.2077	0.735103	0.533771	1.37719	0.168455	0.342641
HMG20A	2241.47	0.734967	0.0893391	8.22671	1.92426998059483e-16	1.22713445619647e-14
ZRANB1	8.80518	0.734389	3.07221	0.239043	0.811072	0.898865
TPI1	14308.4	0.733984	0.240529	3.05155	0.00227666	0.0128213
GGT1	230.561	0.733815	0.212203	3.45808	0.000544032	0.00391073
VARS2	894.941	0.733694	0.182687	4.01612	5.9163884320442e-05	0.00057876
SGCE	2104.23	0.733531	0.147573	4.97062	6.67388950969782e-07	1.08204271566432e-05
PCYT2	887.618	0.731941	0.131103	5.58297	2.36450046213651e-08	5.19104757195609e-07
HTR7	8.81161	0.731907	1.49309	0.490197	0.623995	0.779309
ATAT1	210.038	0.731863	0.283612	2.5805	0.00986565	0.0418368
FMNL2	1453.37	0.731619	0.424288	1.72434	0.0846457	0.212758
LRP5	5014.6	0.731041	0.215336	3.39488	0.00068658	0.00476162
PHACTR1	129.533	0.730292	0.3148	2.31986	0.0203483	0.0731947
ANO8	116.196	0.730282	0.671677	1.08725	0.276926	0.475888
MPND	149.917	0.730277	0.336512	2.17014	0.0299963	0.0982177
WASF3	126.914	0.730128	0.300406	2.43047	0.0150792	0.0579623
WDR31	36.5649	0.729961	0.617999	1.18117	0.237536	0.430108
ABCD4	967.338	0.72994	0.175658	4.15547	3.24621836033841e-05	0.000343663
LRP4	378.45	0.729936	0.188686	3.86852	0.000109497	0.00100162
C8orf88	38.4588	0.729646	0.438012	1.66581	0.0957507	0.231544
CNPY4	767.106	0.729452	0.131433	5.55001	2.85651542404237e-08	6.17007331593151e-07
HOXB5	102.671	0.728832	0.308951	2.35905	0.0183215	0.0675556
LMNB1	335.207	0.728257	0.254329	2.86344	0.00419067	0.0209721
OR2V2	5.71899	0.728215	1.11948	0.650496	0.515372	0.70012
MARCHF4	1124.99	0.728156	0.209992	3.46754	0.000525243	0.00380631
GSTM4	49.4488	0.728018	0.501044	1.453	0.146223	0.311421
BCR	9282.52	0.727644	0.144335	5.04134	4.62274435516208e-07	7.7773608548154e-06
B4GALT2	719.809	0.72695	0.415448	1.7498	0.0801532	0.204187
DIO1	7.07599	0.726803	0.945349	0.768819	0.442001	0.639921
REEP2	92.1841	0.725582	0.435316	1.6668	0.0955551	0.23128
NTN4	38339.9	0.725457	0.126996	5.71242	1.11383008441521e-08	2.61691447201553e-07
H3C10	6.22416	0.724748	1.06071	0.68327	0.494436	0.681855
PPP4R3A	463.56	0.724246	0.420979	1.72038	0.0853626	0.213995
SARM1	272.766	0.724079	0.231508	3.12766	0.00176204	0.0104644
SPHK2	137.347	0.724014	0.432999	1.67209	0.0945062	0.229718
IGLON5	17.8861	0.723524	0.652768	1.10839	0.267692	0.465708
ZNF763	22.031	0.723206	0.614875	1.17618	0.239521	0.432326
ZNF69	43.1709	0.722272	0.588667	1.22696	0.219837	0.408046
NPBWR1	11.4105	0.721999	0.905629	0.797234	0.425315	0.624405
MYEF2	894.792	0.721331	0.181631	3.9714	7.14509146040763e-05	0.000681532
SHMT2	3014.27	0.721267	0.245288	2.94049	0.0032769	0.0173319
KIAA0319L	1608	0.721103	0.21495	3.35475	0.000794368	0.00537553
ZMYND8	5211.9	0.719557	0.223291	3.2225	0.00127075	0.00802732
F2RL2	99.5855	0.719489	0.369404	1.9477	0.0514506	0.146914
OTX1	56.2792	0.719487	0.474204	1.51725	0.129203	0.286093
SMARCC2	728.086	0.718725	0.261471	2.74877	0.00598196	0.0278742
SNAI1	244.267	0.71866	0.29144	2.4659	0.0136671	0.053643
CPS1	39.9454	0.717346	0.54171	1.32423	0.185428	0.364487
TCP11L2	2194.93	0.716874	0.221954	3.22983	0.00123865	0.00786161
SOBP	323.08	0.71686	0.237053	3.02404	0.00249421	0.0138117
TYMS	898.158	0.716247	0.206733	3.4646	0.000531012	0.00383359
ERO1B	256.644	0.71525	0.322575	2.21731	0.026602	0.0897364
KIF15	136.101	0.714335	0.444483	1.60711	0.108029	0.252483
RHOJ	17972.3	0.714207	0.153869	4.64164	3.45655195740045e-06	4.73314353921337e-05
ARHGEF1	2384.98	0.713952	0.14296	4.99407	5.91186954343196e-07	9.67990286116674e-06
SLC43A2	158.703	0.71373	0.223328	3.19589	0.00139401	0.00861099
FGFR4	159.068	0.712923	0.288211	2.47362	0.0133753	0.0527448
CPVL	18.5613	0.712572	0.769328	0.926227	0.354328	0.55603
IFT122	284.14	0.712515	0.336065	2.12017	0.0339921	0.107837
B3GAT2	21.8341	0.712343	0.630638	1.12956	0.258662	0.455011
THOC5	805.942	0.712313	0.174267	4.08749	4.36064424788495e-05	0.000445444
CHST14	1064.79	0.712134	0.127907	5.5676	2.58267748353792e-08	5.60570775681358e-07
LDLRAD3	1531.95	0.711904	0.131358	5.41955	5.97482254259812e-08	1.19069677813205e-06
EPB41L2	1941.3	0.711581	0.132336	5.37709	7.56985710682816e-08	1.48644466824989e-06
VKORC1	1530.18	0.711211	0.175401	4.05477	5.01833761463996e-05	0.000505092
PRXL2A	18435	0.710553	0.179559	3.95722	7.58273703786472e-05	0.00071867
A1BG	117.021	0.710395	0.268509	2.6457	0.00815212	0.0355961
EFNA4	283.43	0.709894	0.208835	3.3993	0.000675588	0.00469999
PRDM15	247.619	0.709889	0.527424	1.34595	0.178317	0.35478
PANX2	25.1703	0.709666	1.24943	0.567993	0.57004	0.741236
MUSTN1	24.6922	0.708382	0.503951	1.40566	0.159826	0.330562
RAD52	36.4392	0.708018	0.498148	1.4213	0.155229	0.32421
DNAJC22	11.1232	0.707746	0.879176	0.80501	0.420814	0.620312
GDPD2	5.52337	0.707199	1.14384	0.618267	0.536399	0.716054
RAB4B	522.606	0.706357	0.238754	2.95852	0.00309125	0.016513
CDAN1	131.83	0.705528	1.69889	0.415287	0.677932	0.816592
SLC25A38	663.433	0.705157	0.232809	3.02891	0.00245442	0.0136332
CIB2	70.0665	0.704753	0.34775	2.02661	0.0427024	0.127792
RIPK3	96.3585	0.704703	0.380019	1.85439	0.0636838	0.171946
DEFB131A	3.56033	0.7041	1.5327	0.459385	0.645958	0.795025
SLC50A1	733.503	0.703946	0.15377	4.57793	4.69610821521751e-06	6.27021746941106e-05
DYRK1B	942.036	0.703804	0.113657	6.19234	5.92758465074888e-10	1.75236674708232e-08
TMEM131L	670.638	0.703453	0.286807	2.4527	0.0141788	0.0552787
SLC17A7	11.7798	0.702938	0.907984	0.774174	0.438828	0.636635
SERGEF	158.057	0.702694	0.296691	2.36844	0.0178632	0.0662119
IGF2BP2	3600.87	0.702022	0.186372	3.76677	0.00016537	0.0014133
IDUA	159.236	0.701716	0.253072	2.77279	0.00555773	0.0261957
GEMIN8	139.281	0.701385	0.248561	2.82178	0.00477572	0.023181
SV2B	6.38302	0.701124	1.16517	0.601738	0.547349	0.72494
MTRFR	270.162	0.700857	0.264687	2.64787	0.00810014	0.0354269
ATXN2L	2771.11	0.700568	0.178035	3.93501	8.31939222311731e-05	0.000779659
ICAM3	160.266	0.700546	0.255931	2.73724	0.00619561	0.0286011
CCDC120	88.4085	0.699959	0.332693	2.10392	0.0353853	0.111005
CEP295	147.635	0.699736	0.830004	0.843052	0.399199	0.600815
KDM2B	198.333	0.699624	0.376587	1.8578	0.0631971	0.170942
ZNF577	150.921	0.698153	0.351709	1.98503	0.0471409	0.137781
NOL4L	3677.99	0.697918	0.165902	4.2068	2.59015418970888e-05	0.000283162
RPS6KA2	10037.1	0.697805	0.220752	3.16103	0.00157213	0.00949233
FBLIM1	3928.16	0.697588	0.18769	3.7167	0.000201843	0.00168416
CDCA8	266.105	0.697487	0.272001	2.56428	0.0103389	0.043336
TRIM46	62.7229	0.697409	0.7647	0.912003	0.361767	0.563675
ZNF547	35.8641	0.697267	0.506605	1.37635	0.168712	0.343008
COX7A1	187.604	0.697206	0.312535	2.23081	0.0256937	0.0874317
IGSF5	4.29622	0.696987	1.21179	0.575172	0.565175	0.737703
CDT1	150.607	0.696553	0.422814	1.64742	0.0994717	0.237533
GPR173	165.862	0.696004	0.381429	1.82473	0.068042	0.180725
SRGAP2B	2055.98	0.695987	0.183516	3.79252	0.000149127	0.00129683
FASTK	921.219	0.695794	0.193237	3.60073	0.000317324	0.00249536
P3H3	3310.12	0.694861	0.100887	6.88753	5.67710433748346e-12	2.33795008785343e-10
TCEA2	532.463	0.694777	0.297323	2.33677	0.019451	0.0707656
ASIC3	24.908	0.69457	1.34972	0.514604	0.60683	0.76629
DDT	448.763	0.694502	0.152695	4.54828	5.40853687587838e-06	7.11504183121447e-05
NRP1	29432.6	0.693635	0.073319	9.46051	3.0645051171989e-21	3.10907973708543e-19
AKAP17A	789.206	0.693416	0.27322	2.53794	0.0111507	0.0459335
IFITM10	71.7317	0.693057	0.504691	1.37323	0.169681	0.344139
TMEM276	89.8789	0.692188	0.421923	1.64055	0.10089	0.239815
LRRC39	17.2631	0.692071	1.82867	0.378455	0.705093	0.833302
ZNF48	495.389	0.691621	0.154922	4.46433	8.03190929151971e-06	0.000100433
KYAT1	77.1579	0.691487	0.541861	1.27613	0.201908	0.385405
SMS	3140.38	0.690283	0.168202	4.1039	4.06251625329467e-05	0.000420118
CHRFAM7A	68.4887	0.689528	0.494486	1.39443	0.163186	0.335511
RBM4B	335.157	0.689125	0.277332	2.48483	0.0129612	0.0515828
PAFAH1B3	304.495	0.688313	0.196421	3.50427	0.000457855	0.00339889
SLFN13	35.4868	0.687962	1.14111	0.602886	0.546585	0.72438
DKK1	202.406	0.687834	0.41636	1.65202	0.0985312	0.236136
UNC119	586.066	0.687512	0.13643	5.0393	4.67231919512175e-07	7.83111337057209e-06
ATF4	8040.6	0.687506	0.198417	3.46495	0.000530324	0.00383069
PBX2	3865.25	0.68671	0.163669	4.19573	2.71998347736467e-05	0.000294948
PXK	1295.91	0.6864	0.136629	5.02384	5.06494326848954e-07	8.40516979573878e-06
RSPH3	225.154	0.686245	0.268075	2.5599	0.0104703	0.0437637
HECTD2	20.9595	0.686086	0.715043	0.959503	0.337305	0.53956
CCDC106	408.053	0.685742	0.218059	3.14475	0.00166228	0.00995583
SPATA2L	116.885	0.685491	0.276989	2.4748	0.0133312	0.052633
TRMT9B	9.70556	0.685361	0.874506	0.783712	0.433209	0.6317
CAMK2N1	13.4541	0.68527	0.813101	0.842785	0.399349	0.60084
MPZ	42.7048	0.685153	0.458402	1.49466	0.135004	0.294795
EID3	38.1089	0.685068	0.478499	1.4317	0.152229	0.320276
SATB2	286.985	0.6846	0.342601	1.99824	0.0456902	0.134568
KCNRG	25.2147	0.684107	0.553236	1.23656	0.216252	0.403405
GPSM1	833.082	0.683512	0.218636	3.12625	0.00177051	0.0104952
LPIN3	26.6843	0.683417	3.73249	0.183099	0.85472	0.921834
POGZ	1397.98	0.682875	0.163846	4.16778	3.07576130353729e-05	0.00032769
PLD1	1516.12	0.682771	0.218398	3.12626	0.00177045	0.0104952
ZNF250	302.631	0.682724	0.221099	3.08786	0.00201604	0.0116224
KCNJ11	5.04117	0.6827	1.05245	0.648677	0.516547	0.70087
IFT27	167.911	0.682557	0.26227	2.6025	0.00925477	0.0396608
LAMB1	42182.5	0.682553	0.129697	5.26268	1.41971179970359e-07	2.65913012889938e-06
COMMD6	702.832	0.68229	0.182776	3.73292	0.00018927	0.00158915
CENPE	215.608	0.681083	0.757695	0.898888	0.368712	0.570843
ZDHHC4	504.371	0.680757	0.135246	5.03346	4.81710382320028e-07	8.03370540476939e-06
PLEKHN1	17.4654	0.680517	3.72901	0.182493	0.855196	0.92205
NAPB	373.891	0.679762	0.262823	2.58639	0.00969885	0.0412078
FRAT2	387.612	0.679703	0.21293	3.19215	0.0014122	0.00869125
SYNGR1	49.6803	0.679263	0.466017	1.45759	0.144952	0.30975
SLFN12	602.453	0.679021	0.157352	4.31529	1.59394440192859e-05	0.000182601
LRRC3	106.537	0.678804	0.418894	1.62047	0.105132	0.247743
RAPGEF3	440.243	0.678437	0.313739	2.16242	0.0305855	0.0995869
CTDSP2	7151.33	0.678265	0.120035	5.65056	1.59927989495646e-08	3.65487309782542e-07
HROB	25.4587	0.677889	1.17877	0.575084	0.565235	0.737708
SAC3D1	59.3809	0.67741	0.411334	1.64686	0.099587	0.237604
ZSCAN22	115.032	0.677044	0.370981	1.82501	0.0679999	0.180685
ZBED8	63.9251	0.675847	0.416588	1.62234	0.104731	0.246867
CDK5RAP3	1527.53	0.675829	0.248381	2.72093	0.0065098	0.0297743
C17orf67	85.6382	0.675586	0.354018	1.90834	0.0563471	0.157471
MTA1	1498.67	0.675444	0.283136	2.38558	0.0170522	0.0638421
CAPNS2	5.36753	0.675173	1.06297	0.635177	0.525313	0.707248
PPM1M	91.839	0.674568	0.381293	1.76916	0.0768673	0.197659
STBD1	237.688	0.673726	0.332239	2.02783	0.0425772	0.127503
FRMD6	3291.31	0.673698	0.190184	3.54236	0.00039657	0.00301411
NLRP1	5969.3	0.673654	0.251756	2.67583	0.00745455	0.0331886
AGAP6	179.736	0.673529	0.458503	1.46897	0.14184	0.305143
COMTD1	83.5547	0.672106	0.368736	1.82273	0.0683448	0.181206
CHAC1	134.288	0.671741	0.375084	1.79091	0.073308	0.190926
CNTRL	317.204	0.671472	0.263184	2.55134	0.010731	0.0445334
CYP4V2	157.929	0.671346	0.313181	2.14363	0.0320622	0.103384
EBLN2	46.252	0.671106	0.605506	1.10834	0.267716	0.465708
NACAD	45.3257	0.670265	0.531569	1.26092	0.207339	0.392358
CIBAR2	6.84822	0.670188	1.05535	0.635039	0.525403	0.707293
KIF18A	316.258	0.669765	0.3464	1.9335	0.0531743	0.150584
ABHD14A	138.272	0.66957	0.229855	2.91301	0.00357967	0.0185378
ZNF836	265.238	0.669088	0.191585	3.49238	0.000478732	0.00352069
KLHL6	1041.94	0.668701	0.183316	3.64781	0.000264485	0.00212222
PODXL2	71.5175	0.668664	0.342692	1.95121	0.0510323	0.146031
NBPF11	319.013	0.667785	0.209063	3.19418	0.00140227	0.00864603
HEXD	70.4339	0.667527	0.441589	1.51165	0.130624	0.288474
ARHGAP42	55.6348	0.667338	0.560481	1.19065	0.23379	0.425743
CCNJL	453.048	0.666875	0.215047	3.10107	0.00192823	0.011242
ANK2	19.4542	0.66683	0.717814	0.928973	0.352903	0.554921
F3	103.267	0.666769	0.465736	1.43164	0.152246	0.320276
KRT7	748.739	0.665562	0.310819	2.14132	0.0322485	0.103793
PFKFB3	2294.81	0.665326	0.300807	2.2118	0.0269802	0.0905984
FN3K	322.016	0.66427	0.266368	2.49381	0.0126382	0.050598
LCA5L	11.2469	0.663321	0.990365	0.669774	0.503002	0.689478
SHROOM1	18.4706	0.663315	3.64297	0.182081	0.855519	0.922084
ATXN7L2	100.956	0.663158	0.323417	2.05047	0.0403181	0.122547
RTN2	171.358	0.66217	0.245631	2.69579	0.00702222	0.0316425
RFX1	350.12	0.66216	0.354708	1.86678	0.0619328	0.168475
ZNF2	224.419	0.661722	0.214361	3.08695	0.00202221	0.0116529
ASMTL	430.423	0.661589	0.237165	2.78958	0.00527767	0.0251435
GTF2H4	784.073	0.661422	0.145764	4.53761	5.68948294115564e-06	7.41904143602301e-05
FBXL6	326.705	0.6602	0.241212	2.73701	0.00620007	0.0286118
TMEM251	285.76	0.660137	0.21624	3.05281	0.00226713	0.0127838
PURG	281.869	0.659883	0.195464	3.37598	0.000735523	0.00503843
POU2F2	52.1913	0.659286	0.476439	1.38378	0.166427	0.339806
OR5A2	48.9548	0.658449	0.539854	1.21968	0.222587	0.410972
MOAP1	688.768	0.658302	0.171491	3.83869	0.000123693	0.00110581
ECH1	1329.47	0.657184	0.129239	5.08503	3.67568820314189e-07	6.28669430606337e-06
NFIB	8649.78	0.656666	0.109585	5.99228	2.06915480350625e-09	5.62071422485918e-08
NINJ1	680.085	0.656651	0.256777	2.55728	0.0105494	0.0439844
FAM171A2	216.606	0.656081	0.294043	2.23124	0.0256653	0.0873691
DCXR	312.375	0.655445	0.212059	3.09086	0.00199579	0.0115354
LRTOMT	21.3757	0.654779	0.719097	0.910557	0.362529	0.564336
CCNI	9621.1	0.654087	0.149182	4.3845	1.16254223940805e-05	0.000139505
TMSB15B	45.5611	0.654042	0.534932	1.22266	0.221457	0.409747
MAFK	995.179	0.65398	0.371508	1.76034	0.0783504	0.200625
TMUB1	707.318	0.653833	0.179716	3.63815	0.000274599	0.00219679
SLC38A1	9795.19	0.653629	0.166639	3.92242	8.7662453851841e-05	0.000818672
RAB37	13.3816	0.653536	0.741204	0.881723	0.377927	0.580679
[truncated: 11,393 more rows]

## Sheet: Legend
Dataset EV1: Supplementary Table of Differentially expressed genes (DEG) results using DESeq2. Table shows the results of the DESeq2 differential gene expression test between endothelial cells under UF and DF. baseMean = mean of normalized counts for all samples, lfcSE = standard error, stat = Wald test statistic, p-value = p-value of the Wald test, padj = BH adjusted p-values.
