# Supplementary material for: Mechanosensitive FHL2 tunes endothelial function via microtubule-actomyosin crosstalk
Source: EMBO J. 2026 May 26;45(13):4569–604. doi: 10.1038/s44318-026-00807-y (PMC13324624; doi:10.1038/s44318-026-00807-y)
Supplement: Supplementary file 3 — Dataset EV2 [file 44318_2026_807_MOESM3_ESM.xlsx]

## Sheet: GO results
Description	size.overlap.term	size.term	pvalue	qvalue	geneID	Count	k.K
GOCC_CELL_SUBSTRATE_JUNCTION	161	431	2.42183e-26	1.95811e-22	DMD/ITGA11/ITGBL1/TLE2/TGFB1I1/NOX4/AJUBA/JUP/LRP1/EVL/EPB41L5/TNS1/EHD3/FZD2/FLRT2/CORO1B/FHL2/MME/CDH2/BCAR1/FZD1/PTK7/FAT1/ARMC5/ARHGAP24/SCARF2/FLOT2/ATAT1/EPB41L2/FBLIM1/NRP1/FOCAD/PEAK1/IGF2R/SLC9A1/CDC42EP1/FLT1/HSPB1/PRAG1/SNAP23/FBLN7/WASF1/VIM/CNN3/FHL1/HSPG2/CD151/CD46/CDH13/RPL3/TSPAN4/SVIL/ARHGEF2/NPM1/MTF2/SCARB2/LIMD1/RPS3/HACD3/RPL8/PCBP2/RPL7A/LIMK1/PPP1R12A/GDI2/RPL23/RPL6/PDCD6…	161	0.37355
GOCC_ADHERENS_JUNCTION	71	172	6.60515e-15	2.21624e-11	CXADR/MAGI1/PKP2/PDLIM2/AJUBA/JUP/VEGFA/SYNM/EPB41L5/EFNA5/AJM1/CDCA3/TMEM204/CDH2/DCHS1/CYTH2/ARHGAP24/FLOT2/JCAD/CCDC85B/PKP4/CDC42EP1/CTNND1/SNAP23/PARD3/CNN3/CYTH3/SCRIB/TJP1/LIMD1/ESAM/CTNNA1/DAG1/BMPR2/CDH5/ANXA2/PDLIM5/PIP5K1C/ACTB/VCL/RAB10/LIN7C/ADAM10/NIBAN2/LYN/SDCBP/FRMD4B/PDLIM1/EZR/FERMT2/PDLIM3/ANXA1/EPHA4/S100A11/ZYX/AHI1/JAG1/PDLIM4/MSN/SSX2IP/PVR/BAIAP2L1/CEACAM1/PDLIM7/CDC42EP4…	71	0.412791
GOBP_ACTIN_FILAMENT_ORGANIZATION	139	449	8.22328e-15	2.21624e-11	SCIN/ELMO3/RHPN1/CCN2/F2RL1/PYCARD/ARHGAP18/MYO5B/SH3D21/GMFG/MICAL1/RHOD/RGCC/RHPN2/CDC42EP5/EVL/SLIT2/LIMCH1/CYFIP2/TPM1/NEBL/GMFB/PLEKHG2/C15orf62/CYRIA/RAC3/CORO1B/CDC42EP3/TPM2/HIP1R/MYO1B/GBA2/ADD3/MSRB2/BCAR1/TTC17/FAT1/MYO6/MYO19/NRP1/PRKCD/ARHGEF10/WASF2/FSCN1/MICAL2/TRIM27/INPPL1/ABL1/SLC9A1/CDC42EP1/MICALL2/JMY/DPYSL3/ARRB1/WASF1/SHTN1/ARHGAP17/TESK1/NCK2/SVIL/ARHGEF2/TJP1/LIMK1/ESAM/C…	139	0.309577
GOCC_CELL_CELL_JUNCTION	149	497	1.72966e-14	3.49619e-11	ABCB11/CLDN10/CXADR/KIT/GAB1/MAGI1/TRAF4/PATJ/PKP2/CLDN7/FGFRL1/PRKD1/PDLIM2/OBSL1/AJUBA/JUP/IQGAP3/VEGFA/SYNM/KCNJ2/PARD6A/EPB41L5/OCLN/MPDZ/SAPCD2/EFNA5/AJM1/FLRT2/CDCA3/TMEM204/ADD3/PKD2/CDH2/DNMBP/SCN5A/OCEL1/DCHS1/CYTH2/PTK7/FAT1/ARHGAP24/FLOT2/JCAD/FRMD6/PRKCD/CCDC85B/WASF2/FSCN1/PKP4/SLC9A1/CDC42EP1/MICALL2/AMOTL2/CTNND1/SNAP23/CNTNAP1/PPP3CA/PARD3/ARHGAP17/CNN3/CYTH3/RAPGEF2/SCRIB/SPECC1L…	149	0.299799
GOCC_CELL_LEADING_EDGE	130	416	2.81541e-14	4.55267e-11	CXCR4/ADORA2A/UNC5A/RINL/SCIMP/ARHGAP18/FGD4/ARHGAP45/AJUBA/MYH10/EVL/ACTA2/PARD6A/EPB41L5/TPM1/OCLN/RAB3IP/RAC3/CORO1B/HIP1R/PDE4A/PKD2/SH3YL1/CDH2/BCAR1/HDAC6/FAT1/MYO6/FLOT2/JCAD/SGCE/ATF4/LDB1/WASF2/FSCN1/INPPL1/ABL1/SLC9A1/LMO4/FGD1/CTNND1/CDKL5/JMY/DPYSL3/WASF1/SHTN1/VIM/TESK1/CYTH3/SNX5/SCRIB/ARHGEF2/RPS3/LIMK1/CTNNA1/DAG1/CAPZB/PACSIN2/RAC1/ACAP2/CDC42/CLCN3/KLHL2/TWF1/CLASP2/PIP5K1C/ARF6…	130	0.3125
GOCC_FICOLIN_1_RICH_GRANULE_LUMEN	56	124	4.91752e-14	6.62657e-11	ALDOC/AGL/GMFG/JUP/APEH/PGM1/ASAH1/DYNLT1/CTSZ/A1BG/ALAD/AMPD3/GNS/PFKL/C1orf35/GSDMD/IMPDH2/GLB1/KPNB1/IDH1/PSMA2/XRCC6/CSTB/PSMA5/PPIA/PGM2/PSMD7/PSMC2/FTH1/CAB39/COMMD9/PSMB7/PDAP1/VCP/VCL/PKM/PSMC3/PSMD3/ACTR2/PSMB1/PSMD11/PSMD2/CAT/PSMD6/PSMD12/PSMD14/HSPA1B/QPCT/SRP14/MVP/ARPC5/PLEKHO2/PNP/COTL1/FGL2/CRISPLD2	56	0.451613
GOBP_RAS_PROTEIN_SIGNAL_TRANSDUCTION	111	348	4.9549e-13	5.7231e-10	F2RL1/PRKD1/NRG1/COL1A2/RHOD/RALGPS2/ARHGEF28/CDC42EP5/IQGAP3/GRAP/ABCA1/C15orf62/SPRY1/ARFGEF3/RTKN/CDC42EP3/CCDC125/NISCH/CYTH2/USP28/ARHGAP24/BCR/RHOJ/ARHGEF1/RAB4B/NRP1/PLD1/ARHGEF10/WASF2/ARHGEF12/GDI1/ABL1/TP53/CDC42EP1/MADD/RGL2/PRAG1/ARRB1/WASF1/TRIM28/SHTN1/RASA3/ARHGAP17/CYTH3/RAB15/RAPGEF2/CDH13/RALB/ARHGEF2/KPNB1/HACD3/CRKL/LIMK1/RAC1/NRAS/CDC42/G3BP1/SOS1/RIT1/RAPGEF1/CRK/GRB2/FBXO8/…	111	0.318966
GOBP_REGULATION_OF_ACTIN_FILAMENT_BASED_PROCESS	120	392	1.34165e-12	1.35595e-09	SCIN/RHPN1/PDE4B/EDN1/CCN2/F2RL1/PYCARD/PKP2/ARHGAP18/ATP2A1/GMFG/RHOD/RGCC/RHPN2/CDC42EP5/JUP/IQGAP3/LRP1/EVL/SLIT2/LIMCH1/KCNJ2/ACTA2/CYFIP2/TPM1/GMFB/PLEKHG2/C15orf62/EFNA5/CYRIA/RAC3/CORO1B/CDC42EP3/HIP1R/GBA2/ADD3/SCN5A/NRP1/FRMD6/PRKCD/ARHGEF10/WASF2/FSCN1/TRIM27/ABL1/SLC9A1/CDC42EP1/PAM/MDK/AKAP9/WASF1/ARHGAP17/TESK1/NCK2/SVIL/TJP1/LIMK1/ESAM/CAPZB/AP1AR/RAC1/CDC42/ARPC1B/CRK/GRB2/TWF1/CLA…	120	0.306122
GOBP_RESPONSE_TO_OXIDATIVE_STRESS	129	436	2.84709e-12	2.55772e-09	ABCB11/DHRS2/EDN1/ERMP1/SESN3/PRKD1/ANKZF1/BNIP3/GPX1/TPM1/PYCR1/GPX3/MCTP1/PDGFD/ERN1/BTG1/GPX4/SLC4A11/TXNRD2/CLN8/VKORC1L1/FOXO1/PKD2/MSRB2/PXDN/MAPK13/GPX7/FZD1/HDAC6/GPX8/TP53INP1/MYEF2/ATF4/ALAD/PRKCD/CDK1/ABL1/TP53/CHD6/PON2/SNCA/HSPB1/SIRPA/ERCC2/PLK3/PRKRA/HSF1/COA8/PRDX2/SLC23A2/RPS3/PRDX6/IDH1/HDAC2/AGAP3/RBX1/SOD1/SLC25A24/PPIA/PRDX3/GCLC/NDUFA6/PRKAA1/CRK/MSRB3/IMPACT/STK24/PDCD10/TL…	129	0.295872
GOMF_CADHERIN_BINDING	105	334	5.71885e-12	4.62384e-09	PKP2/ARHGAP18/JUP/H3C6/PFKP/CORO1B/MYO1B/GCN1/CDH2/DCHS1/ATXN2L/GOLGA3/WASF2/FSCN1/PPME1/KLC2/PKP4/CDC42EP1/EXOC3/CTNND1/PAICS/SHTN1/CNN3/RANGAP1/SNX5/SCRIB/CD46/SH3GLB2/CDH13/TJP1/EIF3E/PRDX6/IDH1/RAB11B/RPL23A/RPL7A/CRKL/RPL6/VAPA/CTNNA1/CAPZB/MAPRE1/PACSIN2/SEPTIN7/EIF5/BMPR2/CDH5/ANXA2/PDLIM5/TWF1/DHX29/CAST/STK24/PICALM/DAB2IP/PTPN11/VCL/PKM/RAB10/YWHAZ/LIMA1/NIBAN2/BZW1/CHMP2B/PTPRB/SH3GL1/…	105	0.314371
GOBP_CELL_SUBSTRATE_ADHESION	111	365	1.47286e-11	1.08258e-08	ANGPT2/PDGFB/THBS1/CCN2/CCN1/ITGA11/ITGBL1/EFNA1/ACER2/SERPINE1/RHOD/AJUBA/JUP/VEGFA/LIMCH1/EPB41L5/BCL2L11/DDR1/MEGF9/EFNA5/RAC3/COL8A1/CCDC80/ST6GAL1/TMEM8B/GAS6/TESK2/MERTK/SGCE/BCR/NTN4/NRP1/LAMB1/LDB1/ABL1/PEAK1/SLC9A1/PRKX/MICALL2/LAMB2/MDK/TESK1/LAMC1/EFEMP2/CDH13/CRKL/RCC2/DAG1/AP1AR/RAC1/TRIP6/CDC42/EPHB3/GSK3B/CRK/CLASP2/TYRO3/HSD17B12/VCL/JAK2/RRAS/DOCK5/PTPRA/FAM107A/GCNT2/FERMT2/PIK3…	111	0.30411
GOBP_REGULATION_OF_PROTEIN_CONTAINING_COMPLEX_ASSEMBLY	119	401	1.61334e-11	1.08702e-08	SCIN/PYCARD/NRG1/ARHGAP18/CDC42EP5/AJUBA/PRRT2/VEGFA/EVL/SLIT2/CYFIP2/TGFB1/CLIP3/BCL2L11/ABCA1/OCLN/PSRC1/PLEKHG2/C15orf62/CYRIA/CDC42EP3/HIP1R/FKBP4/GBA2/ADD3/CTNNBIP1/HDAC6/CLU/ATAT1/FBLIM1/NAPB/PRKCD/FSCN1/EML2/THRA/ABL1/TP53/CDC42EP1/LMO4/SNCA/CPTP/TAL1/AKAP9/SEPTIN8/HSF1/BAX/EP300/BID/NCK2/SVIL/RALB/RNF4/NUMA1/RPS3/ESAM/CAPZB/MAPRE1/RAC1/CDC42/ARPC1B/DHX33/CDH5/GSK3B/NAPA/GRB2/TWF1/H3-3B/IM…	119	0.296758
GOCC_RUFFLE	66	178	1.98446e-11	1.23422e-08	RINL/SCIMP/ARHGAP18/FGD4/ARHGAP45/PARD6A/EPB41L5/TPM1/HIP1R/PDE4A/SH3YL1/BCAR1/MYO6/JCAD/WASF2/FSCN1/ABL1/FGD1/CDKL5/CYTH3/SNX5/ARHGEF2/RPS3/PACSIN2/RAC1/ACAP2/CLCN3/KLHL2/TWF1/CLASP2/PIP5K1C/ARF6/NCKAP1/NME1/TLR4/MTMR6/LIMA1/MTM1/ALS2/IFIT5/FRMD4B/CAPG/PLEKHO1/MTSS1/FAM107A/EZR/CYFIP1/PLEKHA1/ATP6V1B2/MYO5A/RHOA/S100A11/S100A6/DIAPH1/KSR1/PALLD/FAP/PDLIM7/CD2AP/PODXL/PTPRJ/ITGB3/PSD4/LCP1/FGR/FE…	66	0.370787
GOBP_REGULATION_OF_SUPRAMOLECULAR_FIBER_ORGANIZATION	112	374	3.44335e-11	1.9886e-08	SCIN/RHPN1/EDN1/CCN2/F2RL1/PYCARD/ARHGAP18/GMFG/RGCC/RHPN2/CDC42EP5/EVL/SLIT2/LIMCH1/CYFIP2/CLIP3/GPX1/TPM1/OCLN/GMFB/PSRC1/PLEKHG2/C15orf62/CYRIA/CORO1B/CDC42EP3/HIP1R/FKBP4/GBA2/ADD3/HDAC6/CLU/NRP1/AEBP1/PRKCD/ARHGEF10/WASF2/EML2/TRIM27/ABL1/SLC9A1/CDC42EP1/SNCA/AKAP9/WASF1/TESK1/MAP1S/EFEMP2/NCK2/SVIL/ARHGEF2/NUMA1/TJP1/RPS3/LIMK1/ESAM/HDGFL3/CAPZB/AP1AR/MAPRE1/RAC1/CDC42/ARPC1B/CDH5/GRB2/TWF1…	112	0.299465
GOBP_REGULATION_OF_ACTIN_FILAMENT_ORGANIZATION	87	268	5.83561e-11	3.14549e-08	SCIN/RHPN1/CCN2/F2RL1/PYCARD/ARHGAP18/GMFG/RGCC/RHPN2/CDC42EP5/EVL/SLIT2/LIMCH1/CYFIP2/TPM1/GMFB/PLEKHG2/C15orf62/CYRIA/CORO1B/CDC42EP3/HIP1R/GBA2/ADD3/NRP1/PRKCD/ARHGEF10/WASF2/TRIM27/ABL1/SLC9A1/CDC42EP1/WASF1/TESK1/NCK2/SVIL/TJP1/LIMK1/ESAM/CAPZB/AP1AR/RAC1/CDC42/ARPC1B/GRB2/TWF1/CLASP2/TTC8/ARF6/NCKAP1/LIMA1/S1PR1/VASP/WDR1/NAA80/CAPZA1/CRACD/DSTN/CAPG/WASHC5/MTSS1/FERMT2/CYFIP1/PIK3R1/TGFB3/…	87	0.324627
GOBP_AMEBOIDAL_TYPE_CELL_MIGRATION	135	482	6.32999e-11	3.19873e-08	GATA3/ENPP2/SEMA4C/ERBB4/ANGPT2/ATOH8/PDGFB/KIT/THBS1/EDN1/MIXL1/FLT4/BMP4/DLL4/SOX18/VASH1/PRKD1/EFNA1/SMO/RGCC/GBX2/JUP/SOX17/VEGFA/EVL/SLIT2/ACTA2/TGFB1/EPB41L5/SEMA4G/GPX1/SRPX2/CORO1B/TPBG/SYDE1/SEMA6C/PATZ1/CDH2/BCAR1/HDAC6/JCAD/AKT3/LRP5/RHOJ/NRP1/TNFSF12/CLEC14A/WASF2/SEMA6B/MIA3/ABL1/TGFBR2/PRKX/AMOTL2/MAP3K3/HSPB1/SPARC/ZFAND5/TESK1/CDH13/ADIPOR1/RCC2/RAC1/ATP5F1B/CDC42/SP100/BMPR2/CDH5…	135	0.280083
GOBP_POSITIVE_REGULATION_OF_CELLULAR_COMPONENT_BIOGENESIS	137	494	9.61752e-11	4.50044e-08	KIT/CCN2/F2RL1/BDNF/LRRTM2/PYCARD/NRG1/RGCC/CDC42EP5/AJUBA/VEGFA/EVL/LIMCH1/TGFB1/EPB41L5/BCL2L11/SRPX2/TPM1/ABCA1/OCLN/SLITRK4/PSRC1/C15orf62/EFNA5/DZIP1/FLRT2/CDC42EP3/TPBG/HIP1R/RESF1/SPAG5/PAN2/CLU/ATAT1/NRP1/MOAP1/AGRN/ARHGEF10/WASF2/FSCN1/WDR45/ABL1/AMIGO2/TP53/CDC42EP1/SNCA/SNX30/DPYSL3/TAL1/AKAP9/TRIM28/HSF1/TESK1/CDC34/BAX/MARK4/BID/NCK2/RALB/NUMA1/RPS3/LIMK1/PDCD6IP/DAG1/MAPRE1/RAC1/SEP…	137	0.277328
GOCC_ACTOMYOSIN	37	77	1.01301e-10	4.50044e-08	ROR1/PDLIM2/MYH10/LIMCH1/ACTA2/TPM1/NEBL/CORO1B/KAT2B/FBLIM1/FSCN1/MICALL2/PDCD6IP/SEPTIN7/TRIP6/PDLIM5/DAAM1/LIMA1/SIPA1L3/TPM3/PDLIM1/FAM107A/FERMT2/PDLIM3/ABLIM3/ZYX/PDLIM4/FLNB/SYNPO/SEPTIN9/PALLD/TPM4/TLNRD1/PDLIM7/TEK/LCP1/PRKCZ	37	0.480519
GOCC_VESICLE_LUMEN	100	327	1.05758e-10	4.50044e-08	FABP5/PDGFB/ALDOC/THBS1/PYCARD/AGL/GMFG/SERPINE1/ARHGAP45/JUP/VEGFA/TGFB1/TXNDC5/PTX3/VEGFB/ADA/DYNLT1/CREG1/GAS6/RNASET2/MAGED2/CLU/MMRN1/CTSZ/A1BG/ALAD/PRKCD/AMPD3/GNS/PFKL/C1orf35/GSDMD/IMPDH2/ADA2/SPARC/GLB1/KPNB1/PRDX6/TRAPPC1/IDH1/GDI2/XRCC5/PSMA2/XRCC6/PA2G4/CSTB/PSMA5/PPIA/PGM2/PSMD7/FUCA2/ANXA2/PSMC2/HEXB/CAB39/COMMD9/GLA/PSMB7/VCP/VCL/PKM/PDGFA/PSMC3/PSMD3/ACTR2/PSMB1/RAB27A/PSMD11/PSMD…	100	0.30581
GOCC_PROTEASOME_COMPLEX	31	59	1.87823e-10	7.59299e-08	HSPB1/PSME2/UBE3C/USP14/PSMA2/PSMA5/PSMD7/PSMB4/PSMC2/PSMA1/PSMC5/PSMB3/PSMB7/VCP/PSMA4/PSMC3/PSMC4/PSMD3/PSMC1/PSMB1/PSMC6/PSMD11/PSMD1/PSMD2/PSMB2/PSMD6/PSMA3/PSMD12/PSMA6/PSMB10/PSMD14	31	0.525424
GOMF_ACTIN_BINDING	123	440	5.1135e-10	1.96876e-07	SCIN/CXCR4/DMD/MIB2/VASH1/MYO5B/FGD4/GMFG/MICAL1/PDLIM2/KLHL17/AJUBA/MYH10/IQGAP3/CLMN/EVL/LIMCH1/DNASE1/EPB41/TNS1/KLHL3/TPM1/NEBL/GMFB/CORO1B/TPM2/HIP1R/MYO1B/ADD3/MSRB2/HDAC6/MYO6/MYO19/EPB41L2/PXK/WASF2/FSCN1/MICAL2/INPPL1/ABL1/CAP2/SNCA/MICALL2/JMY/WASF1/SHTN1/PHACTR2/CNN3/MAP1S/PPP1R18/SVIL/CTNNA1/DAG1/CAPZB/ARPC1B/KLHL2/PDLIM5/TWF1/IMPACT/VCL/DAAM1/LIMA1/ACTR3/ACTR2/FLNC/VASP/FXYD5/WDR1/CA…	123	0.279545
GOBP_REGULATION_OF_ANATOMICAL_STRUCTURE_SIZE	133	487	5.44819e-10	2.00227e-07	SEMA4C/SCIN/ADORA2A/ADM/ADRA1B/KCNMB4/EDN1/F2RL1/BDNF/PYCARD/ARHGAP18/PLXNA4/HTR1B/CDC42EP5/IQGAP3/VEGFA/EVL/SLIT2/ACTA2/PTPRS/CYFIP2/SEMA4G/GPX1/ACE/HTR1D/PLEKHG2/C15orf62/EFNA5/CYRIA/PLXNA3/CDC42EP3/HIP1R/WNT3/GBA2/SEMA6C/CLN8/ADD3/AKT3/NRP1/PRKCD/SEMA6B/ASXL1/GDI1/ABL1/CDC42EP1/CDKL5/SHTN1/SLC12A4/E2F4/CLCN6/NCK2/SVIL/LIMK1/ESAM/SOD1/CAPZB/TTL/RAC1/CLCN3/ARPC1B/BMPR2/GCLC/GSK3B/GRB2/ECE1/RAP1G…	133	0.273101
HP_ABNORMAL_BLEEDING	129	469	6.05258e-10	2.12768e-07	FANCE/PDGFB/KIT/LOX/DLL4/IL12A/SMO/SERPINE1/COL1A2/SLC7A7/EFEMP1/ACTA2/EPOR/COL4A1/WFS1/OCLN/RHBDF2/PLOD1/ZBTB16/TSPAN12/COL4A2/GGCX/IRF2BP2/STXBP2/ARMC5/COMT/LRP5/CHST14/VKORC1/TNFSF12/AEBP1/PRKCD/ASXL1/TP53/STAT2/TGFBR2/MAT2A/ETV6/MYC/TRAF7/ATP7B/NFKB2/ADA2/SLC37A4/MPI/KANSL1/SPARC/ATRX/COPA/AIP/CD46/STK11/NUMA1/NPM1/SCARB2/PRKCSH/GNAS/GNAQ/NRAS/LBR/MTAP/SOS1/CCM2/RIT1/FLI1/PEPD/TMTC3/PDCD10/PT…	129	0.275053
GOCC_ACTIN_FILAMENT_BUNDLE	36	78	7.45305e-10	2.4565e-07	ROR1/PDLIM2/MYH10/LIMCH1/ACTA2/TPM1/NEBL/CORO1B/FBLIM1/FSCN1/MICALL2/SEPTIN7/TRIP6/PDLIM5/DAAM1/LIMA1/SIPA1L3/TPM3/PDLIM1/FAM107A/FERMT2/PDLIM3/ABLIM3/ZYX/PDLIM4/FLNB/SYNPO/SEPTIN9/PALLD/TPM4/PLS1/TLNRD1/PDLIM7/TEK/LCP1/PRKCZ	36	0.461538
GOCC_ACTIN_CYTOSKELETON	134	494	7.5956e-10	2.4565e-07	SCIN/FILIP1/DMD/WHRN/RINL/ROR1/MYO5B/MICAL1/PDLIM2/KLHL17/JUP/MYH10/LIMCH1/ACTA2/TPM1/NEBL/RTKN/RAC3/CORO1B/CDC42EP3/TPM2/MYO1B/CDH2/BCAR1/TTC17/ZNF74/KAT2B/MYO6/FLOT2/MYO19/EPB41L2/FBLIM1/WASF2/FSCN1/MICAL2/DGKH/ABL1/PEAK1/HNRNPC/FLT1/SNCA/MICALL2/DPYSL3/WASF1/CNN3/SPECC1L/SVIL/TJP1/PPP1R12A/PDCD6IP/YES1/CTNNA1/CAPZB/RAC1/SEPTIN7/TRIP6/ARPC1B/CRK/KLHL2/PDLIM5/TWF1/NCKAP1/ACTB/VCL/DAAM1/LIMA1/ACT…	134	0.271255
GOCC_FICOLIN_1_RICH_GRANULE	64	185	1.11981e-09	3.45529e-07	ALDOC/AGL/GMFG/JUP/APEH/PGM1/ASAH1/DYNLT1/CTSZ/A1BG/ALAD/AMPD3/AP2A2/GNS/PFKL/C1orf35/GSDMD/SIRPA/IMPDH2/GLB1/KPNB1/IDH1/RAC1/PSMA2/XRCC6/CSTB/PSMA5/PPIA/PGM2/PSMD7/PSMC2/FTH1/CAB39/COMMD9/PSMB7/PDAP1/VCP/VCL/PKM/PSMC3/PSMD3/ACTR2/PSMB1/PSMD11/PSMD2/CAT/PSMD6/PSMD12/RHOA/PSMD14/HSPA1B/QPCT/SRP14/ATP6V0A1/DIAPH1/MVP/ARPC5/CD58/PLEKHO2/PNP/COTL1/CD55/FGL2/CRISPLD2	64	0.345946
GOCC_ENDOPEPTIDASE_COMPLEX	36	79	1.15386e-09	3.45529e-07	HSPB1/PSME2/UBE3C/USP14/PSMA2/PSMA5/PSMD7/PSMB4/PSMC2/PSMA1/PSMC5/PSMB3/PSMB7/VCP/PSMA4/PSMC3/PSMC4/PSMD3/PSMC1/PSMB1/PSMC6/PSMD11/PSMD1/PSMD2/PSMB2/PSMD6/PSMA3/PSMD12/PSMA6/PSMB10/PSMD14/CAPN2/PLAU/FCN3/THBD/PLAUR	36	0.455696
GOBP_REGULATION_OF_CELLULAR_COMPONENT_SIZE	102	350	1.3545e-09	3.91125e-07	SEMA4C/SCIN/EDN1/F2RL1/BDNF/PYCARD/ARHGAP18/PLXNA4/CDC42EP5/IQGAP3/VEGFA/EVL/SLIT2/PTPRS/CYFIP2/SEMA4G/PLEKHG2/C15orf62/EFNA5/CYRIA/PLXNA3/CDC42EP3/HIP1R/WNT3/GBA2/SEMA6C/CLN8/ADD3/AKT3/NRP1/PRKCD/SEMA6B/GDI1/ABL1/CDC42EP1/CDKL5/SHTN1/SLC12A4/E2F4/CLCN6/NCK2/SVIL/LIMK1/ESAM/CAPZB/TTL/RAC1/CLCN3/ARPC1B/BMPR2/GSK3B/GRB2/TWF1/ARF6/NCKAP1/PICALM/LIMA1/RNF6/ALS2/TRPV2/VASP/WDR1/NAA80/CAPZA1/CRACD/DSTN…	102	0.291429
GOBP_POSITIVE_REGULATION_OF_PROTEIN_CONTAINING_COMPLEX_ASSEMBLY	66	195	1.73902e-09	4.84843e-07	PYCARD/NRG1/CDC42EP5/AJUBA/VEGFA/EVL/TGFB1/BCL2L11/ABCA1/OCLN/PSRC1/C15orf62/CDC42EP3/HIP1R/CLU/ATAT1/FSCN1/TP53/CDC42EP1/SNCA/TAL1/AKAP9/BAX/BID/NCK2/NUMA1/RPS3/MAPRE1/RAC1/DHX33/CDH5/GSK3B/GRB2/ARF6/NCKAP1/VCP/DAB2IP/TLR4/FNIP2/PSMC6/VASP/CRACD/CAPG/FERMT2/BAK1/RHOA/ASAP1/HSPA1B/WARS1/RASIP1/CDC42EP2/RAP1B/MSN/TFRC/BAIAP2L1/BIN1/TPPP3/RHOC/CDC42EP4/ESR1/PTK2B/LCP1/CCR7/TRABD2A/FERMT1/FMN1	66	0.338462
GOBP_ACTIN_POLYMERIZATION_OR_DEPOLYMERIZATION	66	196	2.20628e-09	5.71849e-07	SCIN/F2RL1/PYCARD/ARHGAP18/MICAL1/CDC42EP5/EVL/SLIT2/CYFIP2/PLEKHG2/C15orf62/CYRIA/CDC42EP3/HIP1R/GBA2/ADD3/MSRB2/TTC17/PRKCD/MICAL2/ABL1/CDC42EP1/MICALL2/WASF1/NCK2/SVIL/ESAM/CAPZB/RAC1/ARPC1B/GRB2/TWF1/ARF6/NCKAP1/JAK2/LIMA1/ABI1/VASP/WDR1/NAA80/CAPZA1/CRACD/DSTN/CAPG/ENAH/WASHC5/FAM107A/CYFIP1/RHOA/SSH2/SPTAN1/DIAPH1/CDC42EP2/TRIOBP/ARPC5/ARHGAP6/SPTBN5/BAIAP2L1/BIN1/COTL1/CDC42EP4/PTK2B/CIT/C…	66	0.336735
GOBP_UROGENITAL_SYSTEM_DEVELOPMENT	102	353	2.25014e-09	5.71849e-07	GATA3/ERBB4/ANGPT2/CDKN1C/PDGFB/ID3/CYP26A1/BMP4/ARG2/SMO/FRAS1/KLF15/BASP1/SOX4/SOX17/VEGFA/SLIT2/ACTA2/BCL2L11/AP1B1/PTCH1/COL4A1/ACE/KLHL3/WFS1/BMP6/SPRY1/ZBTB16/MPST/PDGFD/PRDM1/FKBP4/MME/PKD2/MAGED1/CTNNBIP1/DCHS1/GDF11/PTK7/LRP4/NRP1/IFT27/CNTRL/TRAF3IP2/ASXL1/PRKX/MYC/LAMB2/SMAD1/NLE1/BAX/NPHP3/TBX18/STK11/CRKL/ACAT1/EPHB3/SMAD5/TTC8/PDGFA/FADD/TRAF3IP1/FBN1/CAT/EXT1/MTSS1/ANXA1/NOTCH2/RHO…	102	0.288952
GOBP_REGULATION_OF_CELL_SUBSTRATE_ADHESION	71	217	2.26327e-09	5.71849e-07	ANGPT2/PDGFB/THBS1/CCN1/ACER2/SERPINE1/JUP/VEGFA/LIMCH1/EPB41L5/DDR1/EFNA5/RAC3/COL8A1/CCDC80/ST6GAL1/NRP1/LDB1/ABL1/PEAK1/SLC9A1/MDK/TESK1/EFEMP2/CDH13/CRKL/RCC2/DAG1/AP1AR/RAC1/CDC42/GSK3B/CRK/CLASP2/HSD17B12/VCL/JAK2/RRAS/DOCK5/PTPRA/FAM107A/GCNT2/FERMT2/PIK3R1/DUSP3/RELL2/RHOA/JAG1/ITGA3/MELTF/TRIOBP/FUT1/GBP1/ARHGAP6/LIMS2/SLK/FBLN1/RAC2/PLAU/FOXF1/SFRP1/ADAM15/PTK2B/TEK/PTPRJ/THY1/CCR7/FBLN…	71	0.327189
GOBP_TISSUE_MIGRATION	105	368	2.80827e-09	6.88049e-07	GATA3/ENPP2/ANGPT2/ATOH8/PDGFB/KIT/THBS1/EDN1/FLT4/BMP4/DLL4/SOX18/VASH1/PRKD1/EFNA1/RGCC/JUP/VEGFA/EVL/SLIT2/ACTA2/TGFB1/EPB41L5/GPX1/SRPX2/CORO1B/PATZ1/BCAR1/HDAC6/JCAD/AKT3/RHOJ/NRP1/TNFSF12/CLEC14A/MIA3/ABL1/TGFBR2/PRKX/MAP3K3/HSPB1/SPARC/TESK1/CDH13/ADIPOR1/RAC1/ATP5F1B/SP100/BMPR2/CDH5/ETS1/CLASP2/ARF6/DAB2IP/PDCD10/PTPN11/NR2F2/SASH1/RRAS/DOCK5/ATP2B4/GLUL/ANXA1/DNAJA4/MMRN2/RHOA/MEF2C/ZEB…	105	0.285326
GOCC_PEPTIDASE_COMPLEX	44	111	3.97953e-09	9.4634e-07	TADA3/SUPT20H/KAT2B/HSPB1/TAF10/TAF6/PSME2/UBE3C/USP14/PSMA2/PSMA5/PSMD7/PSMB4/PSMC2/PSMA1/PSMC5/PSMB3/PSMB7/VCP/PSMA4/PSMC3/PSMC4/PSMD3/SPCS3/PSMC1/PSMB1/PSMC6/PSMD11/PSMD1/PSMD2/PSMB2/PSMD6/PSMA3/SEC11C/PSMD12/PSMA6/PSMB10/PSMD14/FAP/CAPN2/PLAU/FCN3/THBD/PLAUR	44	0.396396
GOBP_CELLULAR_RESPONSE_TO_CHEMICAL_STRESS	97	334	4.15589e-09	9.60041e-07	DHRS2/EDN1/ERMP1/PRKD1/ANKZF1/BNIP3/GPX1/TPM1/PYCR1/PDGFD/ERN1/SLC4A11/VKORC1L1/FOXO1/PKD2/MAPK13/GPX7/FZD1/HDAC6/GPX8/TP53INP1/ATF4/PRKCD/CDK1/ABL1/TP53/SLC25A23/CHD6/SNCA/MYC/HSPB1/SIRPA/PRKRA/HSF1/PRDX2/ARHGEF2/RPS3/HDAC2/AGAP3/XRCC5/SOD1/SLC25A24/PPIA/PRDX3/PRKAA1/CAB39/STK39/IMPACT/DNAJA1/STK24/PDCD10/TLR4/JAK2/ZFP36L1/FXN/CHUK/MEAK7/ARL6IP5/EIF2S1/PRDX1/G6PD/MCL1/CAT/LRRC8C/TXN/PLEKHA1/ANXA…	97	0.290419
HP_ABNORMAL_HEART_VALVE_PHYSIOLOGY	96	332	6.36383e-09	1.42926e-06	BPTF/CSGALNACT1/FLT4/LOX/DLL4/IL12A/ALPK3/COL1A2/TLL1/ACTA2/TPM1/CRELD1/DZIP1/CITED2/ADA/SURF1/CDH2/SCN5A/C12orf57/FBN2/DCHS1/CLIP2/AKT3/BCR/IDUA/PLD1/FAT4/POLG/MTX2/TGFBR2/MAT2A/LTBP2/TRAF7/KANSL1/ATRX/FHL1/NPHP3/ALDH18A1/AIP/EP300/LEMD2/EFEMP2/DVL3/GLB1/CRKL/LIMK1/ATP6AP1/SLC25A24/DNAL1/NRAS/CDC42/SOS1/RIT1/WDR37/FLI1/GLA/COX7B/TMTC3/PTPN11/TLR4/ACTB/RTEL1/ARHGAP31/RFC2/BUD23/EBP/NR2F2/HCCS/MBT…	96	0.289157
GOBP_POSITIVE_REGULATION_OF_SUPRAMOLECULAR_FIBER_ORGANIZATION	60	176	6.89933e-09	1.50765e-06	SCIN/EDN1/CCN2/F2RL1/PYCARD/RGCC/CDC42EP5/EVL/LIMCH1/GPX1/TPM1/OCLN/PSRC1/C15orf62/CDC42EP3/CLU/NRP1/ARHGEF10/WASF2/TRIM27/ABL1/CDC42EP1/AKAP9/WASF1/TESK1/EFEMP2/NCK2/NUMA1/RPS3/LIMK1/MAPRE1/RAC1/CDC42/GRB2/ARF6/NCKAP1/VASP/WDR1/CRACD/DSTN/MTSS1/FERMT2/CYFIP1/TGFB3/RHOA/HSPA1B/CD47/CDC42EP2/SYNPO/BAIAP2L1/BIN1/RHOC/ID1/CDC42EP4/APOE/SFRP1/PTK2B/CCR7/TNXB/FMN1	60	0.340909
GOBP_CELL_SUBSTRATE_JUNCTION_ORGANIZATION	40	98	7.42941e-09	1.58076e-06	THBS1/RHOD/AJUBA/VEGFA/LIMCH1/EPB41L5/EFNA5/TESK2/BCR/NRP1/LDB1/ABL1/PEAK1/SLC9A1/LAMC1/RCC2/RAC1/TRIP6/CLASP2/ARF6/VCL/PTPRA/FAM107A/FERMT2/PIK3R1/DUSP3/THSD1/RHOA/PLEC/ARHGAP6/SLK/ITGA6/SFRP1/PTK2B/TEK/PTPRJ/THY1/COL17A1/ITGB4/FMN1	40	0.408163
HP_MIDFACE_RETRUSION	84	281	1.05126e-08	2.17942e-06	BPTF/CSGALNACT1/CDKN1C/DMD/BMP4/AGL/SLC9A7/CASZ1/SATB1/OBSL1/CUL7/PTCH1/PYCR1/CDK19/FZD2/FAM20C/RAC3/RERE/PKD2/ZBTB20/DCHS1/GDF11/ZIC1/POGZ/FAT4/MED12/GDI1/NXN/POLR1D/WASF1/ATRX/SERPINH1/HSPG2/LEMD2/MID2/DVL3/DEAF1/FAM50A/SLC25A24/NRAS/CDC42/LUZP1/LBR/SOS1/RIT1/IFT52/ACSL4/COX7B/PTPN11/SF3B4/ACTB/HNRNPH2/RAB3GAP1/HSPA9/EBP/DHX37/RRAS/HCCS/MESD/FBN1/PIK3R1/TGFB3/PSMD12/RAB23/RNF13/ALG13/TSEN54/RRA…	84	0.298932
GOBP_PROTEIN_POLYMERIZATION	82	274	1.48131e-08	2.9942e-06	SCIN/PYCARD/ARHGAP18/UBE2C/CDC42EP5/EVL/SLIT2/CYFIP2/CLIP3/OCLN/PSRC1/PLEKHG2/C15orf62/CYRIA/CDC42EP3/GPX4/HIP1R/FKBP4/GBA2/ADD3/MSRB2/CCDC57/TTC17/PRKCD/EML2/ABL1/CDC42EP1/SNCA/MICALL2/AKAP9/WASF1/NCK2/SVIL/NUMA1/RPS3/CHMP3/ESAM/HDGFL3/CAPZB/MAPRE1/RAC1/ARPC1B/CHMP2A/CDH5/GRB2/ZNF207/TUBGCP5/TWF1/CLASP2/ARF6/NCKAP1/JAK2/TUBGCP3/HAUS2/NDE1/TUBG1/VASP/CAPZA1/CRACD/CAPG/WASHC5/FAM107A/CYFIP1/RHOA/S…	82	0.29927
GOBP_REGULATION_OF_PROTEIN_SERINE_THREONINE_KINASE_ACTIVITY	104	376	2.01506e-08	3.97373e-06	CDKN1C/PDGFB/KIT/THBS1/EDN1/BMP4/PYCARD/PDGFC/RGCC/NOX4/AJUBA/VEGFA/TGFB1/SLC27A1/FZD8/MAP2K6/PSRC1/HERC5/PRKAR1B/PDE5A/CDKN3/MST1/SPRY1/PDGFD/ERN1/CCNG2/PKD2/MAGED1/KAT2B/LRP5/CDK5RAP3/CCNJL/CCNI/PRKCD/PDCD4/CCNJ/ABL1/ERP29/CCNY/FLT1/SNCA/UVRAG/TESK1/HHEX/CCNL1/RAPGEF2/DVL3/RALB/RPS3/CALM3/CDC37/SOS1/BMPR2/CAB39/ACSL1/DNAJA1/DAB2IP/HIPK3/PDCD10/TLR4/ACTB/MAP3K11/PRKAR2A/CCNH/PDGFA/PKIG/TAOK3/ALS…	104	0.276596
HP_ABNORMAL_THROMBOCYTE_MORPHOLOGY	110	406	2.67416e-08	5.14792e-06	FANCE/PDGFB/KIT/DLL4/SLC7A7/DNASE1/TGFB1/ABCA1/WFS1/OCLN/ASAH1/ZBTB16/ADA/MECOM/IRF2BP2/STXBP2/COMT/ABCD4/BCR/ARHGEF1/TNFSF12/PRKCD/COL4A5/ASXL1/ABL1/TP53/STAT2/FANCG/MADD/ETV6/FLT1/MOGS/ATP7B/NFKB2/ADA2/ATRX/SMARCAL1/CD46/LRBA/NUMA1/RFX5/NPM1/SCARB2/GNAS/RPL26/ATP6AP1/NRAS/CDC42/LBR/ARPC1B/SOS1/RIT1/ACAT1/PSMB4/NHP2/FLI1/PEPD/ALG8/PTPN11/JAK2/RTEL1/STAT3/DNAJC21/ARHGAP31/XPR1/PMM2/RRAS/PRDX1/MBT…	110	0.270936
GOBP_WOUND_HEALING	115	431	3.23838e-08	6.03942e-06	ABAT/CXCR4/ADORA2A/PDGFB/THBS1/EDN1/CCN1/F2RL1/LOX/TFPI2/PPARA/NRG1/SERPINE1/NOTCH4/AJUBA/VEGFA/ACTA2/TGFB1/GPX1/TPM1/OCLN/TFPI/DDR1/CORO1B/GAS6/GGCX/PTK7/ARHGAP24/MMRN1/MERTK/VKORC1/PRKCD/MIA3/DGKH/TGFBR2/HSPB1/FKBP10/PPP3CA/ADIPOR2/PABPC4/CD151/SCRIB/PRDX2/GNAS/CHMP3/GNAQ/IL6ST/STXBP3/DAG1/USF1/PPIA/ARL8B/CHMP2A/CRK/CLASP2/TYRO3/PDCD10/TLR4/ACTB/VCL/JAK2/PDGFA/SYTL4/CHMP2B/LYN/RAB27A/EXT1/FERMT…	115	0.266821
GOBP_ACTIN_FILAMENT_POLYMERIZATION	56	166	3.28665e-08	6.03942e-06	SCIN/PYCARD/ARHGAP18/CDC42EP5/EVL/SLIT2/CYFIP2/PLEKHG2/C15orf62/CYRIA/CDC42EP3/HIP1R/GBA2/ADD3/MSRB2/TTC17/PRKCD/ABL1/CDC42EP1/MICALL2/WASF1/NCK2/SVIL/ESAM/CAPZB/RAC1/ARPC1B/GRB2/TWF1/ARF6/NCKAP1/JAK2/VASP/CAPZA1/CRACD/CAPG/WASHC5/FAM107A/CYFIP1/RHOA/SSH2/SPTAN1/DIAPH1/CDC42EP2/TRIOBP/ARPC5/ARHGAP6/SPTBN5/BAIAP2L1/BIN1/COTL1/CDC42EP4/PTK2B/CCR7/ELN/FMN1	56	0.337349
GOBP_REGULATION_OF_BODY_FLUID_LEVELS	105	385	3.81967e-08	6.8629e-06	ERBB4/ABAT/OPRL1/ADORA2A/ADM/PDGFB/HK2/THBS1/EDN1/F2RL1/SLC29A2/TFPI2/CELSR2/VIP/MYO5B/SERPINE1/NR1H3/VEGFA/WFS1/TFPI/DDR1/ADA/SOCS2/GAS6/GGCX/MMRN1/MERTK/VKORC1/PRKCD/TRAF3IP2/UGCG/DGKH/PAM/HSPB1/ATP7B/COPA/PABPC4/PRDX2/GNAS/GNAQ/IL6ST/STXBP3/USF1/PPIA/GNAI2/STK39/FLI1/TYRO3/NME1/TLR4/ACTB/VCL/JAK2/PDGFA/LYN/RAB27A/UMPS/ELOVL1/EXT1/SLC29A1/GPAT4/CLIC1/PLEC/ENTPD1/DGKA/SLC22A4/CD59/SERPINE2/FAP/C…	105	0.272727
GOBP_POSITIVE_REGULATION_OF_ORGANELLE_ORGANIZATION	126	487	5.00689e-08	8.75151e-06	SCIN/PDGFB/EDN1/CCN2/F2RL1/PYCARD/CERS1/TNFSF10/BNIP3/RGCC/CDC42EP5/PRRT2/EVL/LIMCH1/BCL2L11/TPM1/OCLN/PSRC1/NCAPD2/C15orf62/PLXNA3/DZIP1/CDC42EP3/HIP1R/AURKB/BBC3/RESF1/SPAG5/PAN2/PPP1R10/LRP5/NRP1/MOAP1/ARHGEF10/WASF2/FSCN1/TRIM27/WDR45/ABL1/TP53/CDC42EP1/NCAPG/SNCA/SNX30/UVRAG/TAL1/AKAP9/WASF1/TRIM28/ATRX/TESK1/BAX/MARK4/BID/MFF/NCK2/RALB/NUMA1/CDC16/RPS3/LIMK1/XRCC5/PDCD6IP/MAPRE1/NSMCE2/RAC1…	126	0.258727
GOCC_PROTEASOME_REGULATORY_PARTICLE	14	19	5.08729e-08	8.75151e-06	PSMD7/PSMC2/PSMC5/PSMC3/PSMC4/PSMD3/PSMC1/PSMC6/PSMD11/PSMD1/PSMD2/PSMD6/PSMD12/PSMD14	14	0.736842
GOBP_INTRINSIC_APOPTOTIC_SIGNALING_PATHWAY	85	295	5.48936e-08	9.24645e-06	DAPK2/PYCARD/NUPR1/NFATC4/ATP2A1/BNIP3/HIC1/IVNS1ABP/GPX1/BCL2L11/WFS1/ERN1/BBC3/SYVN1/CLU/TNFRSF10B/USP28/ATF4/MOAP1/PRKCD/ABL1/TP53/ERP29/MYC/RPS27L/HSPB1/JMY/HIPK1/PRKRA/BAX/COA8/EP300/GRINA/BID/CDIP1/STK11/NCK2/ARHGEF2/RPS3/RPL26/SERINC3/CUL4A/SNW1/SOD1/FIS1/PPIA/SHISA5/HDAC1/DNAJA1/STK24/DAB2IP/PARL/PDCD10/BCL2L2/JAK2/TNFRSF1A/ARL6IP5/TAF9B/EIF5A/FNIP2/CUL2/NBN/MCL1/PIK3R1/IFI6/OPA1/BAK1/DDI…	85	0.288136
GOBP_POSITIVE_REGULATION_OF_CELL_PROJECTION_ORGANIZATION	95	341	5.61494e-08	9.26496e-06	ENPP2/KIT/RELN/F2RL1/BDNF/GPC2/PRKD1/ROR1/PLXNA4/VLDLR/OBSL1/CDC42EP5/CUL7/VEGFA/SLIT2/OCLN/CREB3L2/C15orf62/EFNA5/PLXNA3/DZIP1/CORO1B/DLG4/CDC42EP3/WNT3/TMEM30A/FZD1/PLXNB2/PTK7/NRP1/AGRN/WASF2/FSCN1/FBXW8/GDI1/ABL1/CDC42EP1/P3H1/CDKL5/DPYSL3/CBFA2T2/MDK/SF3A2/SHTN1/FBXO38/RAPGEF2/MARK4/EP300/STK11/DVL3/SCARB2/LIMK1/RAC1/SEPTIN7/CDC42/BMPR2/RAPGEF1/GSK3B/TWF1/STK24/NCKAP1/DAB2IP/RAP1A/ACTR3/TRPV…	95	0.278592
GOBP_REGULATION_OF_CELL_MORPHOGENESIS	87	305	6.35758e-08	1.02805e-05	ENPP2/CXCR4/KIT/RELN/ARHGAP18/FGD4/PLXNA4/RHOD/OBSL1/CDC42EP5/CUL7/CCL2/MYH10/VEGFA/EPB41/TPM1/C15orf62/EFNA5/ZMYM3/PLXNA3/RAC3/CORO1B/DLG4/CDC42EP3/ST6GAL1/DNMBP/PLXNB2/RHOJ/FBLIM1/NRP1/FBXW8/ABL1/CDC42EP1/FGD1/CDKL5/PRAG1/MDK/SPARC/TESK1/DVL3/SLC23A2/LIMD1/CRKL/RCC2/DAG1/CAPZB/AP1AR/RAC1/SEPTIN7/CDC42/PLAA/CRK/HEXB/LARP4/FITM2/DOCK5/ACTR2/WDR1/RND3/FBXO31/PLEKHO1/EZR/FERMT2/CYFIP1/ANXA1/RHOA/EP…	87	0.285246
GOBP_POSITIVE_REGULATION_OF_CELL_ADHESION	117	446	6.7276e-08	1.06656e-05	GATA3/PDGFB/CCN1/MAGI1/PYCARD/IL12A/RHOD/CCL2/SOX4/JUP/VEGFA/EPB41L5/TPM1/TNFSF4/ZBTB16/RAC3/CITED2/COL8A1/ADA/CCDC80/ZFHX3/SOX12/MMRN1/FLOT2/NRP1/LDB1/FUT4/ABL1/TGFBR2/DHPS/NFKBIZ/SIRPA/MDK/PPP3CA/TESK1/CYTH3/RIPK2/CD46/EFEMP2/CDH13/NCK2/TJP1/RPS3/HSPD1/CRKL/YES1/IL6ST/DAG1/RAC1/CDC42/ETS1/GSK3B/CRK/HSD17B12/PTPN11/JAK2/NFAT5/RRAS/LYN/DOCK5/ADGRG1/FADD/CD81/GCNT2/FERMT2/RELL2/ANXA1/RHOA/EPHA4/CD…	117	0.262332
HP_SUBCUTANEOUS_HEMORRHAGE	69	225	7.05481e-08	1.09692e-05	FANCE/PDGFB/LOX/SERPINE1/COL1A2/ACTA2/OCLN/PLOD1/ZBTB16/GGCX/IRF2BP2/STXBP2/ARMC5/COMT/CHST14/TNFSF12/AEBP1/PRKCD/TGFBR2/MAT2A/ETV6/ATP7B/NFKB2/ADA2/SLC37A4/ATRX/AIP/NUMA1/NPM1/SCARB2/GNAS/MTAP/SOS1/PEPD/PTPN11/JAK2/STAT3/TNFRSF1A/XPR1/MBTPS2/RAB27A/MYORG/CD81/FBN1/SAMD9/LYST/ORAI1/TGFB3/UFD1/SBDS/PLEC/HLA-DPB1/KRAS/TREX1/NABP1/GNA14/FAS/HLA-DPA1/SIK3/PLAU/FERMT3/APOE/ITGB3/ACP5/NLRP3/GP6/PDGFRB/…	69	0.306667
GOBP_APOPTOTIC_MITOCHONDRIAL_CHANGES	40	105	7.32373e-08	1.10869e-05	ERBB4/HK2/PYCARD/TNFSF10/ATP2A1/BNIP3/GPX1/BCL2L11/HIP1R/BBC3/BNIP3L/CLU/MOAP1/TP53/BAX/RTL10/BID/MFF/HSPD1/FIS1/PDCD5/GCLC/GSK3B/BLOC1S2/PARL/BCL2L2/GHITM/FXN/PLSCR3/SLC35F6/IFI6/OPA1/BAK1/GCLM/BCL2L1/PLA2G6/LMNA/IFIT2/STPG1/PLAUR	40	0.380952
GOBP_REGULATION_OF_VASCULAR_PERMEABILITY	24	48	7.40471e-08	1.10869e-05	ADORA2A/ADM/VEGFA/SLIT2/TGFB1/DDAH1/OCLN/BMP6/CTNNBIP1/PDE2A/BCR/TJP1/YES1/CDH5/FERMT2/PLEC/GPR4/CEACAM1/RAMP2/APOE/TEK/PTPRJ/BDKRB2/PLVAP	24	0.5
GOBP_RESPONSE_TO_REACTIVE_OXYGEN_SPECIES	64	204	8.1744e-08	1.20168e-05	EDN1/SESN3/ANKZF1/BNIP3/GPX1/TPM1/PYCR1/PDGFD/ERN1/TXNRD2/PKD2/MAPK13/HDAC6/PRKCD/CDK1/ABL1/SIRPA/PLK3/HSF1/COA8/PRDX2/RPS3/HDAC2/AGAP3/RBX1/SOD1/PRDX3/PRKAA1/CRK/IMPACT/STK24/PDCD10/FXN/CHUK/PRDX1/CAT/TXN/PLEKHA1/ANXA1/BAK1/NQO1/TREX1/FKBP1B/SPHK1/CAPN2/GPR37/JUN/FOSL1/IL6/GCH1/HYAL1/APOE/IL18BP/NET1/PTK2B/HYAL2/NOS3/KLF2/PPARGC1B/SDC1/PDGFRB/AREG/AQP1/CYP1B1	64	0.313725
HP_ABNORMAL_STERNUM_MORPHOLOGY	109	411	1.03079e-07	1.48825e-05	CSGALNACT1/NALCN/LOX/FGFRL1/COL1A2/FRAS1/OBSL1/CUL7/ACTA2/PTCH1/SRPX2/PLOD1/PYCR1/FZD2/PLOD2/FAM20C/ASAH1/HACD1/ZFPM2/TPM2/TTC21B/MME/FBN2/ZBTB20/GDF11/CLIP2/FAM149B1/SCARF2/CHST14/SMS/AEBP1/AGRN/MED12/ZDHHC9/ASXL1/INPPL1/MTX2/ABL1/NXN/TGFBR2/MAT2A/LTBP2/FGD1/FKBP10/CRTAP/PPP1R21/KMT2A/IGBP1/KANSL1/FHL1/HSPG2/ALDH18A1/SLC25A1/EP300/EFEMP2/SPECC1L/DVL3/GLB1/LIMK1/MAN1B1/WBP11/HS2ST1/PPP2R1A/NRAS/C…	109	0.265207
GOBP_CELL_JUNCTION_ASSEMBLY	111	421	1.09639e-07	1.52885e-05	LRRC4/RAB17/ERBB4/CLDN10/THBS1/BDNF/LRRTM2/PATJ/PKP2/CLDN7/NRG1/RHOD/OBSL1/AJUBA/JUP/VEGFA/LIMCH1/EPB41L5/SRPX2/ACE/OCLN/SLITRK4/MPDZ/EFNA5/FLRT2/TPBG/CDH2/OCEL1/FZD1/DCHS1/PLXNB2/TESK2/LRP4/BCR/NRP1/AGRN/LDB1/FSCN1/ABL1/AMIGO2/PKP4/PEAK1/SLC9A1/SNCA/MICALL2/CTNND1/CNTNAP1/PARD3/HIPK1/LAMC1/RAPGEF2/GNPAT/TJP1/CRKL/RCC2/ESAM/PDCD6IP/CTNNA1/RAC1/TRIP6/CDC42/EPHB3/CDH5/RAPGEF1/SLC25A46/PDLIM5/FBXO45…	111	0.263658
GOBP_ENDOTHELIAL_CELL_MIGRATION	81	281	1.09672e-07	1.52885e-05	GATA3/ANGPT2/ATOH8/PDGFB/THBS1/EDN1/FLT4/BMP4/DLL4/SOX18/VASH1/PRKD1/EFNA1/RGCC/JUP/VEGFA/SLIT2/TGFB1/GPX1/SRPX2/CORO1B/PATZ1/BCAR1/JCAD/AKT3/RHOJ/NRP1/TNFSF12/CLEC14A/MIA3/ABL1/PRKX/MAP3K3/HSPB1/SPARC/CDH13/RAC1/ATP5F1B/SP100/BMPR2/CDH5/ETS1/DAB2IP/PDCD10/NR2F2/SASH1/RRAS/ATP2B4/GLUL/ANXA1/DNAJA4/MMRN2/RHOA/MEF2C/EPHB4/FGF16/ANXA3/FUT1/FAP/FOXP1/PIK3C2A/CEACAM1/ADTRP/ZC3H12A/ID1/PLPP3/STC1/ADAMT…	81	0.288256
GOBP_HEART_MORPHOGENESIS	75	255	1.3175e-07	1.80548e-05	GATA3/EDN1/BMP4/CCN1/DLL4/SOX18/PKP2/FGFRL1/EFNA1/SMO/NRG1/SOX4/DNAH11/SOX17/VEGFA/SLIT2/TGFB1/PTCH1/TPM1/FZD2/SPRY1/FLRT2/CITED2/FHL2/ZFPM2/ANKRD1/PKD2/FZD1/DCHS1/CCDC40/NRP1/MICAL2/PDCD4/ASXL1/TP53/TGFBR2/NPHP3/LEMD2/CRKL/FKBP1A/CDC42/SOS1/BMPR2/IFT52/BBS5/CERT1/S1PR1/IFT57/EXT1/TGFB3/NOTCH2/HAND2/MEF2C/NDRG4/TBX20/AHI1/JAG1/EPHB4/TREX1/JUN/BMP2/SNAI2/INSR/FOXF1/CCM2L/ADAM15/TEK/NOS3/HEG1/ZMIZ1…	75	0.294118
GOBP_PROTEIN_AUTOPHOSPHORYLATION	68	224	1.34617e-07	1.81402e-05	ERBB4/DAPK2/PDGFB/KIT/FLT4/RASSF2/PDGFC/PRKD1/PIM3/SMG1/VEGFA/ACE/CAMK4/DDR1/PDGFD/TRIM24/ERN1/AURKB/MEX3B/STK10/DYRK1B/AATK/NEK6/ABL1/PEAK1/PRKX/FLT1/MAP3K3/CDKL5/HTATIP2/EIF2AK1/TRIM28/TESK1/STK11/SIK2/CALM3/EPHB3/GSK3B/STK39/TYRO3/IMPACT/VRK1/STK24/MAP3K11/JAK2/PDGFA/TAOK3/EIF2S1/LYN/NBN/MKNK2/CAMK2D/ATP13A2/EPHA4/VRK2/EPHB4/MVP/CALM2/SLK/JUN/MAPKAPK3/INSR/GPNMB/PTK2B/TEK/THY1/PDGFRB/FGR	68	0.303571
GOBP_REGULATION_OF_RELEASE_OF_CYTOCHROME_C_FROM_MITOCHONDRIA	23	46	1.38317e-07	1.83332e-05	PYCARD/TNFSF10/BNIP3/GPX1/BCL2L11/BBC3/CLU/MOAP1/TP53/BAX/BID/MFF/PDCD5/PARL/BCL2L2/GHITM/FXN/PLSCR3/OPA1/BCL2L1/PLA2G6/LMNA/PLAUR	23	0.5
GOBP_REGULATION_OF_CELL_MATRIX_ADHESION	44	123	1.42645e-07	1.85731e-05	THBS1/ACER2/SERPINE1/JUP/VEGFA/LIMCH1/EPB41L5/DDR1/EFNA5/NRP1/LDB1/ABL1/PEAK1/SLC9A1/EFEMP2/CDH13/RCC2/DAG1/RAC1/GSK3B/CLASP2/VCL/RRAS/PTPRA/FAM107A/FERMT2/PIK3R1/DUSP3/RHOA/JAG1/FUT1/ARHGAP6/SLK/PLAU/SFRP1/ADAM15/PTK2B/TEK/PTPRJ/THY1/CCR7/FERMT1/PRKCZ/FMN1	44	0.357724
GOBP_RELEASE_OF_CYTOCHROME_C_FROM_MITOCHONDRIA	26	56	1.44721e-07	1.85731e-05	PYCARD/TNFSF10/BNIP3/GPX1/BCL2L11/BBC3/CLU/MOAP1/TP53/BAX/BID/MFF/FIS1/PDCD5/PARL/BCL2L2/GHITM/FXN/PLSCR3/IFI6/OPA1/BAK1/BCL2L1/PLA2G6/LMNA/PLAUR	26	0.464286
HP_ABNORMALITY_OF_LOWER_LIP	74	252	1.7082e-07	2.158e-05	AFF3/DMD/BDNF/SLC9A7/OBSL1/CUL7/SOX4/PIGN/PSAT1/C12orf57/ZBTB20/CLIP2/SCARF2/SMARCC2/IDUA/SMS/MED12/GDI1/GNS/SNRPN/FGD1/CDKL5/ERCC2/CUL4B/PUS7/KANSL1/ATRX/REV3L/FHL1/HSPG2/CHD2/AIP/SPECC1L/MID2/DEAF1/LIMK1/HS2ST1/SLC25A24/NRAS/SOS1/RIT1/IFT52/KAT5/ACSL4/GLA/PTPN11/RAB3GAP1/RFC2/BUD23/RRAS/FBN1/SRD5A3/SMG9/ATP6V1B2/ABHD5/ALG13/ZEB2/CHN1/RRAS2/KRAS/TASP1/ACER3/HECW2/BMP2/NAGA/INSR/IQSEC2/ECM1/KCNMA…	74	0.293651
GOBP_RESPONSE_TO_HYDROGEN_PEROXIDE	45	128	1.85113e-07	2.3026e-05	EDN1/ANKZF1/BNIP3/GPX1/PYCR1/PDGFD/ERN1/MAPK13/HDAC6/PRKCD/CDK1/ABL1/SIRPA/HSF1/RPS3/HDAC2/SOD1/PRDX3/PRKAA1/CRK/IMPACT/STK24/PDCD10/FXN/CAT/TXN/PLEKHA1/ANXA1/BAK1/NQO1/FKBP1B/SPHK1/CAPN2/GPR37/FOSL1/IL6/IL18BP/NET1/PTK2B/KLF2/SDC1/PDGFRB/AREG/AQP1/CYP1B1	45	0.351562
GOCC_PROTEASOME_ACCESSORY_COMPLEX	15	23	2.12558e-07	2.60392e-05	PSME2/PSMD7/PSMC2/PSMC5/PSMC3/PSMC4/PSMD3/PSMC1/PSMC6/PSMD11/PSMD1/PSMD2/PSMD6/PSMD12/PSMD14	15	0.652174
GOBP_SPHINGOLIPID_METABOLIC_PROCESS	53	162	2.34092e-07	2.79735e-05	ENPP2/KIT/CCN1/CERS1/CSNK1G2/PRKD1/ACER2/SMPDL3A/ELOVL4/SERINC2/CERK/ASAH1/HACD1/GBA2/CLN8/PRKCD/A4GALT/UGCG/CERS6/ST6GALNAC6/B3GALT4/CPTP/B4GALT3/BAX/FADS3/GLB1/HACD3/SERINC3/VAPA/PPP2R1A/NSMAF/PRKAA1/HEXB/GLA/TEX2/SPTSSA/ST3GAL2/CERT1/ELOVL1/GLTP/GM2A/ST3GAL1/SPHK1/SGPP1/ACER3/SGMS2/PLPP1/ST3GAL5/PLA2G6/SPNS2/NAGA/PLPP3/ALOXE3	53	0.32716
GOBP_CELL_MATRIX_ADHESION	70	236	2.39088e-07	2.79735e-05	THBS1/CCN2/ITGA11/ITGBL1/ACER2/SERPINE1/RHOD/AJUBA/JUP/VEGFA/LIMCH1/EPB41L5/BCL2L11/DDR1/EFNA5/TMEM8B/TESK2/SGCE/BCR/NRP1/LDB1/ABL1/PEAK1/SLC9A1/EFEMP2/CDH13/RCC2/DAG1/RAC1/TRIP6/GSK3B/CLASP2/VCL/RRAS/PTPRA/FAM107A/FERMT2/PIK3R1/DUSP3/THSD1/RHOA/ZYX/JAG1/ITGA3/CD44/FUT1/ARHGAP6/SLK/BCAM/COL13A1/ITGA6/PLAU/ADAMTS9/FERMT3/SFRP1/ADAM15/HPSE/PTK2B/TEK/PTPRJ/ITGB3/THY1/COL17A1/CCR7/ITGB4/TNXB/MUC4/FER…	70	0.29661
GOBP_VASCULAR_PROCESS_IN_CIRCULATORY_SYSTEM	76	263	2.39569e-07	2.79735e-05	SLC15A2/ADORA2A/FABP5/ADM/ADRA1B/KCNMB4/EDN1/F2RL1/SLC29A2/SLC1A4/LEPR/HTR1B/SLC1A5/LRP1/VEGFA/SLIT2/ACTA2/TGFB1/GPX1/DDAH1/SLC27A1/ACE/OCLN/HTR1D/BMP6/CTNNBIP1/SLC44A1/PDE2A/BCR/SLC38A1/ABL1/TJP1/YES1/SOD1/BMPR2/CDH5/GCLC/ECE1/RAP1GDS1/DOCK5/ATP2B4/EXT1/FERMT2/SLC29A1/RHOA/PLEC/ABCB1/TFRC/GCLM/PIK3C2A/GPR4/CEACAM1/PLA2G6/SLC7A1/RAMP2/ADORA2B/GCH1/SLC16A7/INSR/ADRB2/SLC12A2/APOE/PTGS2/P2RY2/TEK/K…	76	0.288973
GOMF_SH3_DOMAIN_BINDING	44	125	2.42187e-07	2.79735e-05	ELMO3/SGIP1/DNAJC6/MICAL1/INPP5D/EVL/GPX1/HIP1R/BCAR1/WASF2/INPPL1/ABL1/UVRAG/SIRPA/DPYSL3/CNTNAP1/ARHGAP17/SOS1/RAPGEF1/CRK/GRB2/SH3BGRL/DAB2IP/ADAM10/ARHGAP31/LYN/ABI1/VASP/PLSCR3/SH3BP2/ENAH/SYNJ1/SH3BP5/FUT8/AFAP1L1/ARHGAP6/SYNJ2/CD2AP/ABI3/ADAM15/CIT/ADAM19/DTX1/FMN1	44	0.352
GOBP_EPITHELIAL_TUBE_MORPHOGENESIS	90	328	2.61664e-07	2.97975e-05	GATA3/SEMA4C/CXCR4/ADM/EDN1/BMP4/DLL4/SOX18/SPINT1/NRARP/NFATC4/SMO/NOTCH4/GBX2/SOX4/SOX17/VEGFA/SLIT2/CTHRC1/TGFB1/PTCH1/COL4A1/KLHL3/DDR1/FZD2/SPRY1/CITED2/PKD2/MAGED1/CTNNBIP1/KDM5B/FZD1/DCHS1/PLXNB2/PTK7/CCDC40/MTHFR/CTSZ/LRP5/NRP1/MED12/MICAL2/ABL1/LMO4/TGFBR2/PRKX/MYC/MDK/NPHP3/SCRIB/DVL3/DEAF1/DAG1/LUZP1/CCM2/IFT52/BBS5/SIRT6/VASP/CLIC4/IFT57/EXT1/MTSS1/OPA1/NOTCH2/HAND2/MMRN2/RHOA/EPHA4/M…	90	0.27439
GOBP_REGULATION_OF_CELL_CELL_ADHESION	117	458	3.0586e-07	3.43467e-05	GATA3/ABAT/ADORA2A/IDO1/BMP4/MAGI1/PYCARD/IL12A/CELSR2/NRARP/ARG2/PPARA/RGCC/NOTCH4/CCL2/SOX4/VEGFA/TGFB1/EPB41L5/TNFSF4/BMP6/EFNA5/PDE5A/ZBTB16/CITED2/ADA/SOX12/MMRN1/FLOT2/PRKCD/FUT4/MIA3/ABL1/TGFBR2/DHPS/NFKBIZ/SIRPA/MDK/RIPK2/SCRIB/CD46/PRDX2/NCK2/TJP1/RPS3/HSPD1/YES1/IL6ST/EPHB3/ETS1/PTPN11/JAK2/NFAT5/LAPTM5/LYN/NDFIP1/FADD/FXYD5/CD81/GCNT2/DUSP3/ANXA1/RHOA/CD47/HLA-DPB1/JAG1/CD44/SOX13/MBP/…	117	0.255459
GOBP_FOCAL_ADHESION_ASSEMBLY	33	83	3.1128e-07	3.44764e-05	THBS1/RHOD/AJUBA/VEGFA/LIMCH1/EPB41L5/EFNA5/TESK2/BCR/NRP1/LDB1/ABL1/PEAK1/SLC9A1/RCC2/RAC1/TRIP6/CLASP2/VCL/PTPRA/FAM107A/FERMT2/DUSP3/THSD1/RHOA/ARHGAP6/SLK/SFRP1/PTK2B/TEK/PTPRJ/THY1/FMN1	33	0.39759
GOCC_OUTER_MEMBRANE	69	234	3.70522e-07	4.04834e-05	MTARC1/HK2/MAOA/BNIP3/RHOD/CLMN/CPT1B/BCL2L11/SPATA18/BNIP3L/SLC44A1/PDE2A/MYO19/SARM1/MOAP1/BPHL/AGPAT5/MTX2/CPT1C/MLXIP/ARMCX6/ABCB6/CPTP/WASF1/BAX/RETSAT/BID/MFF/MTCH2/PI4KB/MFN1/FIS1/AKAP1/CHCHD3/ATP5MC3/RAB11FIP5/ACSL4/ACSL1/SLC25A46/MIGA1/BCL2L2/ZNFX1/HSPA9/MICOS10/MTCH1/ARMCX1/THG1L/NUTF2/QTRT2/MCL1/VAT1/STING1/OPA1/BAK1/CASP8/EPHA4/TRAPPC2B/PLEC/KRAS/ACSL5/SYNE3/IFI27/BCL2L1/RAC2/ITPR3/PT…	69	0.294872
GOBP_POSITIVE_REGULATION_OF_PROTEOLYSIS	99	373	3.76152e-07	4.05505e-05	CCN2/CCN1/TNFSF15/PYCARD/NUPR1/PCOLCE/EFNA1/TNFSF10/ACER2/GRAMD4/RNF144A/PACSIN3/CYFIP2/RNF144B/BCL2L11/RNF217/HIP1R/BBC3/MAPK12/CLU/CSNK1E/CDK5RAP3/NLRP1/FBXW8/SNCA/MYC/RPS27L/PLK3/HSF1/APH1B/BAX/BCL2L13/RIPK2/TNIP1/BID/SNX33/DDRGK1/RPS3/HSPD1/HDAC2/PSME2/RNF139/RBX1/FIS1/PDCD5/GCLC/GSK3B/ANXA2/PSMC2/LPCAT3/PSMC5/TMTC3/PICALM/VCP/DAB2IP/USP5/JAK2/STAT3/PSMC3/PSMC4/SIRT6/ARL6IP5/MTCH1/LAPTM5/LYN/…	99	0.265416
GOBP_ESTABLISHMENT_OR_MAINTENANCE_OF_CELL_POLARITY	66	221	3.97031e-07	4.22382e-05	GATA3/PATJ/RHOD/PARD6A/SAPCD2/SPRY1/RAC3/UBXN2B/DYNLT1/PTK7/FAT1/FLOT2/TRAF3IP2/FSCN1/SLC9A1/CAP2/AMOTL2/SHTN1/PARD3/CYTH3/SCRIB/STK11/NUMA1/CRKL/PDCD6IP/CTNNA1/RAC1/CDC42/CDH5/GSK3B/CRK/AMOTL1/CLASP2/TTC8/ARF6/ACTB/RAB10/LIN7C/NDE1/ACTR3/ACTR2/SIPA1L3/WDR1/RND3/CLIC4/FRMD4B/PDLIM1/EZR/RHOA/NSFL1C/RHOF/RAP1B/ARPC5/MSN/ANK1/RHOC/LMNA/RAC2/FOXF1/TCF15/PTK2B/TEK/CCR7/FERMT1/AQP1/PRKCZ	66	0.298643
GOMF_GTPASE_ACTIVITY	91	336	4.2301e-07	4.44175e-05	RAB17/RGS9/RAB3C/SEPTIN5/RHOD/RAC3/CPLANE2/GNG11/RGS3/ARL10/RHOJ/RAB4B/IFT27/RAB2B/ENTPD4/RAB24/SEPTIN8/RAB15/RALB/GNAS/RAB11B/AGAP3/GNAQ/EIF5B/MFN1/RAC1/SEPTIN7/NRAS/ARL5A/CDC42/GNB2/ARL8B/GNAI2/RIT1/RAB2A/RAB5C/ARF6/ATL3/RAB10/TUBA1A/RAP1A/RRAGC/RAB7A/GNAI3/NKIRAS1/TUBB3/TUBG1/RRAS/RAB27A/RND3/GNG10/TUBA1C/GBP3/RAB6B/OPA1/ARL4C/RHOA/RAB23/TUBB4B/TUBA1B/RABL3/RRAS2/KRAS/SEPTIN6/RHOF/TUBB6/RAP1B/…	91	0.270833
GOBP_GLAND_DEVELOPMENT	111	432	4.48674e-07	4.65083e-05	GATA3/ERBB4/CDKN1C/INHBB/HK2/EDN1/BMP4/IRS2/SLC29A2/UPB1/SMO/NRG1/NOTCH4/IQGAP3/VEGFA/TGFB1/GPX1/BCL2L11/PTCH1/DKK3/DDR1/CYP1A1/MPST/CITED2/ADA/SOCS2/FKBP4/WNT3/PKD2/KDM5B/CSNK2A2/CCDC40/ARMC5/LRP5/NTN4/TYMS/NRP1/CDK5RAP3/NFIB/THRA/ASXL1/ABL1/IGF2R/LMO4/TGFBR2/MYC/PAM/ATP7B/MDK/BAX/NPHP3/TAF10/SCRIB/STK11/PRDX2/PRKCSH/DEAF1/CRKL/ACO2/FPGS/DAG1/SOD1/CDC42/ACAT1/EPHB3/BTBD7/ARF6/NME1/JAK2/PDGFA/FAD…	111	0.256944
GOBP_NEGATIVE_REGULATION_OF_COAGULATION	24	52	4.98467e-07	5.10157e-05	ABAT/PDGFB/THBS1/EDN1/SERPINE1/TFPI/PRKCD/USF1/PDGFA/SERPINE2/FAP/CEACAM1/ADTRP/PROCR/UBASH3B/CD9/C1QTNF1/PLAU/ADAMTS18/APOE/NOS3/THBD/PLAT/SERPINB2	24	0.461538
GOMF_PLATELET_DERIVED_GROWTH_FACTOR_RECEPTOR_BINDING	11	14	5.11215e-07	5.16664e-05	PDGFB/PDGFC/VEGFA/PDGFD/ERN1/PDGFA/LYN/IL1R1/PTPRJ/ITGB3/PDGFRB	11	0.785714
HP_ABNORMAL_ENZYME_COENZYME_ACTIVITY	124	497	5.33644e-07	5.27616e-05	ABCB11/DMD/KIT/PHKA2/TNFSF15/TYMP/IL12A/AGL/AASS/SLC7A7/SLC39A4/TGFB1/COL4A1/OCLN/PGM1/PLOD1/BCHE/FAM20C/TCF4/MST1/ASAH1/ADA/PNPLA2/NBAS/STXBP2/MTHFR/ABCD4/BCR/TNFSF12/ALAD/GALT/PRKCD/BCAT2/ASXL1/POLG/FKRP/MTX2/ABL1/TP53/FLT1/MYC/FKBP10/LAMB2/AHCY/ATP7B/NFKB2/ADA2/SLC37A4/MPI/B4GAT1/ATRX/HSPG2/CD46/GLB1/PRKCSH/RPL26/MOCS2/ATP6AP1/DAG1/NSMCE2/LBR/MRPS16/IER3IP1/SUCLG1/PSMB4/COX16/DLD/HEXB/FLI1/CYC…	124	0.249497
GOBP_MUSCLE_CELL_MIGRATION	38	104	5.35104e-07	5.27616e-05	PDGFB/SMO/SERPINE1/LRP1/SLIT2/ACE/TPM1/DDR1/PDGFD/CORO1B/GRB10/NRP1/MYC/MDK/CRK/TLR4/PDGFA/DOCK5/PLEKHO1/ANXA1/RHOA/MEF2C/S100A11/NDRG4/BIN3/ARPC5/PLAU/TRIB1/NET1/ITGB3/PLAT/SORL1/CCN3/ADAMTS1/PDGFRB/IGFBP5/P2RY6/CYP1B1	38	0.365385
HP_JOINT_HYPERMOBILITY	95	357	5.66126e-07	5.51479e-05	BPTF/CSGALNACT1/LOX/COL1A2/SATB1/OBSL1/CUL7/PTCH1/PLOD1/PYCR1/KDM4B/C12orf57/KAT6B/GDF11/CLIP2/COMT/LRP5/BCR/SMS/NLRP1/AEBP1/MED12/PGM3/ZDHHC9/TGFBR2/MADD/FGD1/P4HTM/PCNT/CUL4B/ATP7B/KMT2A/PUS7/KANSL1/WASF1/ALDH18A1/EP300/EFEMP2/CRKL/LIMK1/MAN1B1/ATP6AP1/HS2ST1/PPP2R1A/NRAS/GNB2/SOS1/RIT1/IFT52/PLAA/ACTL6A/TMTC3/PTPN11/RAB3GAP1/STAT3/DNAJC21/RFC2/MED27/MTM1/BUD23/TNFRSF1A/SLC9A6/RRAS/EIF5A/COL6A1…	95	0.266106
GOCC_LAMELLIPODIUM	61	201	5.882e-07	5.66161e-05	FGD4/AJUBA/MYH10/EVL/ACTA2/RAB3IP/RAC3/CORO1B/PKD2/CDH2/BCAR1/FAT1/FLOT2/WASF2/FSCN1/INPPL1/SLC9A1/FGD1/CTNND1/DPYSL3/WASF1/SHTN1/TESK1/SCRIB/LIMK1/CTNNA1/DAG1/CAPZB/RAC1/KLHL2/NCKAP1/ACTB/VAMP7/ARHGAP31/ACTR3/ALS2/TUBB3/ABI1/ACTR2/VASP/CAPG/ENAH/FERMT2/CYFIP1/RHOA/ABLIM3/PDLIM4/CD44/ARPC5/PALLD/FAP/PLEK2/TIAM2/CD177/RAC2/PODXL/ABI3/PTK2B/ITGB3/KITLG/MYO1G	61	0.303483
GOBP_NEGATIVE_REGULATION_OF_PLATELET_ACTIVATION	13	19	6.19084e-07	5.86494e-05	ABAT/PDGFB/PRKCD/PDGFA/SERPINE2/CEACAM1/UBASH3B/CD9/C1QTNF1/ADAMTS18/APOE/NOS3/THBD	13	0.684211
GOBP_REGULATION_OF_ACTIN_FILAMENT_LENGTH	51	158	6.23832e-07	5.86494e-05	SCIN/F2RL1/PYCARD/ARHGAP18/CDC42EP5/EVL/SLIT2/CYFIP2/PLEKHG2/C15orf62/CYRIA/CDC42EP3/HIP1R/GBA2/ADD3/PRKCD/CDC42EP1/NCK2/SVIL/ESAM/CAPZB/ARPC1B/GRB2/TWF1/ARF6/NCKAP1/LIMA1/VASP/WDR1/NAA80/CAPZA1/CRACD/DSTN/CAPG/CYFIP1/RHOA/SSH2/SPTAN1/CDC42EP2/TRIOBP/ARPC5/SPTBN5/BAIAP2L1/BIN1/COTL1/CDC42EP4/PTK2B/CIT/CCR7/ELN/FMN1	51	0.322785
GOBP_CELLULAR_RESPONSE_TO_UV	34	89	6.31294e-07	5.86687e-05	CERS1/NFATC4/OPN3/DDB2/AURKB/MME/MAPK13/TP53INP1/USP28/ATF4/PRKCD/TP53/MYC/PPID/CUL4B/POLH/BAX/EP300/STK11/N4BP1/NPM1/RPL26/IMPACT/EIF2S1/CHEK1/PIK3R1/BAK1/TREX1/TIMP1/HYAL1/CRIP1/PTGS2/HYAL2/AQP1	34	0.382022
GOBP_REGULATION_OF_NEURON_PROJECTION_DEVELOPMENT	110	431	7.19418e-07	6.59364e-05	GATA3/SEMA4C/RAB17/RELN/SDC2/BDNF/GPC2/NFATC4/PRKD1/EFNA1/ROR1/PLXNA4/VLDLR/NR2F1/OBSL1/PTPRF/CUL7/VEGFA/SLIT2/PTPRS/SEMA4G/CREB3L2/EFNA5/PLXNA3/FKBP4/WNT3/SEMA6C/TMEM30A/CDH2/FZD1/PLXNB2/PTK7/LRP4/SARM1/NRP1/SEMA6B/FBXW8/GDI1/ABL1/P3H1/CDKL5/PRAG1/DPYSL3/CBFA2T2/MDK/SF3A2/SHTN1/FBXO38/PPP3CA/VIM/RAPGEF2/EP300/STK11/SCARB2/HDAC2/CRKL/LIMK1/BMPR2/EPHB3/RAPGEF1/GSK3B/CRK/PDLIM5/TWF1/ARF6/STK24/DAB2…	110	0.25522
GOMF_GUANYL_NUCLEOTIDE_BINDING	104	402	7.25807e-07	6.59364e-05	RAB17/ADSS1/RAB3C/GIMAP4/SEPTIN5/RHOD/AK4/GIMAP8/EHD3/PDE5A/RTKN/RAC3/CPLANE2/FKBP4/ARL10/PDE2A/EIF2B2/RHOJ/RAB4B/IFT27/RAB2B/RAB24/SEPTIN8/RAB15/RAPGEF2/RALB/GNAS/RAB11B/LRRK1/AGAP3/GNAQ/EIF5B/MFN1/RAC1/SEPTIN7/NRAS/ARL5A/CDC42/ARL8B/GNAI2/EIF5/RIT1/RAB2A/RAB5C/ARF6/ATL3/NME1/RAB10/TUBA1A/RAP1A/RRAGC/RAB7A/GNAI3/NKIRAS1/TUBB3/TUBG1/RRAS/RP2/THG1L/RAB27A/EHD1/RND3/STING1/TUBA1C/GBP3/RAB6B/OPA1/AR…	104	0.258706
GOBP_MYELOID_CELL_DIFFERENTIATION	102	393	7.87456e-07	7.07421e-05	GATA3/SCIN/DHRS2/CDKN1C/KIT/BMP4/RASSF2/F2RL1/EVI2B/LOX/INPP5D/VEGFA/TGFB1/CAMK4/ADGRF5/FAM20C/ZBTB16/CITED2/CTNNBIP1/GPR137B/IRF7/THOC5/PRXL2A/SLC25A38/CDK5RAP3/LDB1/JUNB/WASF2/THRA/TGFBR2/PRKX/MYC/P4HTM/ERCC2/TAL1/EIF2AK1/HSF1/PABPC4/EP300/RNF41/GPR137/LRRK1/ACIN1/CUL4A/SLC9B2/ATP6AP1/CDC42/LBR/PRDX3/ETS1/ANXA2/ABCB10/SMAD5/FLI1/PTPN11/TLR4/JAK2/STAT3/KLF13/HSPA9/ZFP36L1/CDC73/LYN/ABI1/NDFIP1/G…	102	0.259542
HP_ABNORMAL_ORAL_PHYSIOLOGY	70	243	7.99582e-07	7.10421e-05	ADSS1/ERBB4/CLDN10/DMD/CCN2/SLC9A7/SERPINE1/SATB1/LAMA2/SRPX2/GPT2/ZBTB16/HACD1/TPM2/HERC1/IRF2BP2/SHMT2/MTRFR/MED12/ATXN2/GDI1/GNS/PON2/SNRPN/LAMB2/ATP7B/KANSL1/ATRX/TAF15/MID2/NUMA1/NPM1/DEAF1/SOD1/LBR/ACSL4/VCP/PRPS1/HNRNPH2/STAT3/QDPR/DLAT/MED27/SLC9A6/CERT1/POLR3B/GNAI3/ALS2/CHMP2B/TUBB3/ADGRG1/TPM3/SCN1B/EPHA4/ALG13/ZEB2/FUS/TASP1/NABP1/FOXP1/TUBB2B/FBLN1/PYROXD1/PLA2G6/GCH1/NECTIN1/SLC12A2…	70	0.288066
GOBP_REGULATION_OF_CELL_SHAPE	49	151	8.61589e-07	7.57193e-05	KIT/ARHGAP18/FGD4/PLXNA4/RHOD/CDC42EP5/CCL2/MYH10/VEGFA/EPB41/TPM1/C15orf62/PLXNA3/RAC3/CDC42EP3/DNMBP/PLXNB2/RHOJ/FBLIM1/CDC42EP1/FGD1/PRAG1/LIMD1/DAG1/RAC1/SEPTIN7/CRK/HEXB/WDR1/RND3/PLEKHO1/EZR/FERMT2/CYFIP1/ANXA1/RHOA/DIAPH1/RHOF/CDC42EP2/PALM2AKAP2/MSN/SYNE3/RHOC/CDC42EP4/RAC2/PTK2B/RHOU/FGR/PALM	49	0.324503
GOBP_REGULATION_OF_LEUKOCYTE_DIFFERENTIATION	79	285	8.90504e-07	7.74189e-05	GATA3/BMP4/RASSF2/EVI2B/NRARP/SOX4/INPP5D/TGFB1/CAMK4/TNFSF4/ZBTB16/PRDM1/ADA/GAS6/CTNNBIP1/SOX12/GPR137B/IRF7/PRXL2A/ABL1/TGFBR2/MYC/NFKBIZ/TAL1/MDK/HSF1/RIPK2/CD46/PRDX2/RNF41/GPR137/ACIN1/CUL4A/SLC9B2/SOD1/XRCC6/SOS1/ZEB1/TLR4/ZFP36L1/LYN/NDFIP1/FADD/FBN1/TCTA/PIK3R1/ANXA1/NOTCH2/CASP8/RHOA/IL15RA/SOX13/MALT1/FSTL3/FOXP1/PNP/CEACAM1/ZC3H12A/UBASH3B/KLF10/IL4I1/TNFSF9/IRF1/TRIB1/DUSP10/SFRP1/VS…	79	0.277193
GOBP_ACTIN_FILAMENT_BUNDLE_ORGANIZATION	52	164	9.00752e-07	7.74768e-05	RHPN1/CCN2/MICAL1/RHOD/RGCC/RHPN2/EVL/LIMCH1/TPM1/CORO1B/MYO1B/NRP1/ARHGEF10/WASF2/FSCN1/ABL1/SLC9A1/DPYSL3/ARRB1/SHTN1/TESK1/TJP1/LIMK1/RAC1/CDC42/CLASP2/TTC8/PDCD10/LIMA1/S1PR1/PDLIM1/MTSS1/FAM107A/EZR/FERMT2/PIK3R1/TGFB3/RHOA/CD47/ZYX/TNFAIP1/ARHGAP6/SYNPO/BAIAP2L1/PLS1/RHOC/ID1/SFRP1/PTK2B/LCP1/ELN/FHDC1	52	0.317073
GOBP_POSITIVE_REGULATION_OF_MAPK_CASCADE	122	492	9.2369e-07	7.86134e-05	SEMA4C/ERBB4/CCL23/CCL14/CCL16/ADRA1B/PDGFB/KIT/THBS1/EDN1/FLT4/CCN2/BMP4/RASSF2/F2RL1/SCIMP/TRAF4/PYCARD/PDGFC/EFNA1/NRG1/ROR1/NOX4/GADD45B/AJUBA/CCL2/IQGAP3/VEGFA/ACTA2/TGFB1/FZD8/MAP2K6/PDE5A/PDGFD/ERN1/TPBG/GAS6/MAGED1/CDH2/JCAD/DDT/NRP1/TRIM5/ABL1/ERP29/MADD/FLT1/TRAF7/MAP3K3/ARRB1/RIPK2/RAPGEF2/PRDX2/DVL3/RPS3/CRKL/SOD1/CDC42/PPIA/GNAI2/DHX33/STK39/DAB2IP/PDCD10/PTPN11/TLR4/MAP3K11/JAK2/PDG…	122	0.247967
GOBP_OSSIFICATION	107	419	9.85072e-07	8.23618e-05	CSGALNACT1/ID3/CCN2/BMP4/RASSF2/CCN1/LOX/ITGA11/IGSF10/PRKD1/SMO/COL1A2/CTHRC1/SORT1/TGFB1/PTCH1/MAP2K6/BMP6/FAM20C/ZBTB16/FHL2/CRIM1/WNT3/CTNNBIP1/FBN2/FZD1/DCHS1/LRP5/LRP4/ATF4/JUNB/MMP16/THRA/INPPL1/HNRNPC/ERCC2/SMAD1/TXLNG/MDK/SNRNP200/RRBP1/LIMD1/SYNCRIP/IL6ST/ATP5F1B/BMPR2/GSK3B/PSMC2/SMAD5/H3-3B/BCAP29/PTPN11/EBP/ALYREF/ASF1A/S1PR1/DDX21/COL6A1/TUFT1/MESD/CAT/EXT1/FERMT2/TGFB3/SBDS/HAND2/R…	107	0.25537
GOBP_RHO_PROTEIN_SIGNAL_TRANSDUCTION	46	139	9.92313e-07	8.23618e-05	F2RL1/COL1A2/RHOD/ARHGEF28/CDC42EP5/ABCA1/C15orf62/RTKN/CDC42EP3/CCDC125/BCR/RHOJ/ARHGEF1/NRP1/ARHGEF10/ARHGEF12/ABL1/CDC42EP1/PRAG1/ARRB1/SHTN1/CDH13/ARHGEF2/HACD3/LIMK1/RAC1/CDC42/PDCD10/KCTD10/ADGRG1/LPAR6/RIPOR1/RHOA/TNFAIP1/ITGA3/RASIP1/CDC42EP2/ARHGAP6/GPR4/CDC42EP4/GPR17/APOE/NET1/HEG1/RHOU/PDGFRB	46	0.330935
GOBP_POSITIVE_REGULATION_OF_CYTOSKELETON_ORGANIZATION	59	195	9.98293e-07	8.23618e-05	SCIN/EDN1/CCN2/F2RL1/PYCARD/RGCC/CDC42EP5/EVL/LIMCH1/TPM1/OCLN/PSRC1/C15orf62/PLXNA3/CDC42EP3/SPAG5/NRP1/ARHGEF10/WASF2/TRIM27/ABL1/CDC42EP1/AKAP9/WASF1/TESK1/NCK2/NUMA1/RPS3/LIMK1/MAPRE1/RAC1/CDC42/GRB2/ARF6/NCKAP1/KATNBL1/VASP/WDR1/CRACD/DSTN/MTSS1/FERMT2/CYFIP1/TGFB3/RHOA/HSPA1B/CD47/CDC42EP2/SYNPO/BAIAP2L1/BIN1/RHOC/ID1/CDC42EP4/SFRP1/PTK2B/TEK/CCR7/FMN1	59	0.302564
GOBP_RIBOSE_PHOSPHATE_METABOLIC_PROCESS	102	395	1.01373e-06	8.27905e-05	ADSS1/SULT1C4/AK5/ACSS1/PDE4B/HK2/ALDOC/PIPOX/UPB1/NUPR1/PDK4/PPARA/AASS/ENO2/AK4/TGFB1/PFKP/PDE7B/ELOVL4/PGM1/ACSF2/CROT/PDE5A/HACD1/ADA/PDE4A/CTPS2/DCAKD/ZBTB20/PDE2A/TPI1/AMPD3/ENTPD4/SNCA/PFKL/MYC/PFKM/NME4/IMPDH2/PAICS/DHTKD1/SLC25A1/EP300/FOXK2/AK2/GMPS/MFN1/ATP5F1B/ACAT1/ATP5MC3/PRKAA1/DLD/ACSL4/ATP5PB/SLC25A16/ACSL1/HSD17B12/SUCLA2/CMPK1/VCP/PRPS1/NME1/PKM/STAT3/GUK1/UPP1/FITM2/DLAT/ATP5M…	102	0.258228
GOBP_REGULATION_OF_SMALL_GTPASE_MEDIATED_SIGNAL_TRANSDUCTION	82	300	1.03672e-06	8.33231e-05	RELN/F2RL1/NRG1/ARHGAP18/FGD4/RHOD/RALGPS2/ARHGEF28/ARHGAP45/ARHGEF17/SYDE2/SLIT2/ABCA1/SPRY1/ARFGEF3/CCDC125/GMIP/DNMBP/CYTH2/ARHGAP24/BCR/ARHGEF1/NRP1/ARHGEF10/ARHGEF12/ABL1/MADD/RGL2/FGD1/PRAG1/ARRB1/RASA3/ARHGAP17/CYTH3/ARHGEF2/RAC1/SOS1/ABR/SIPA1/CRK/FBXO8/ARF6/DAB2IP/PDCD10/KCTD10/ARHGAP31/ALS2/ADGRG1/SIPA1L3/ARFGEF2/RALGAPA2/LPAR6/NOTCH2/CHN1/TNFAIP1/DENND1A/RABL3/KRAS/ITGA3/RHOF/RASIP1/AR…	82	0.273333
GOBP_REGULATION_OF_CELL_SUBSTRATE_JUNCTION_ORGANIZATION	28	68	1.04086e-06	8.33231e-05	THBS1/VEGFA/LIMCH1/EPB41L5/EFNA5/NRP1/LDB1/ABL1/PEAK1/SLC9A1/RCC2/RAC1/CLASP2/ARF6/VCL/PTPRA/FAM107A/FERMT2/PIK3R1/DUSP3/RHOA/ARHGAP6/SLK/SFRP1/TEK/PTPRJ/THY1/FMN1	28	0.411765
GOBP_REGULATION_OF_EPITHELIAL_CELL_MIGRATION	80	291	1.08988e-06	8.5631e-05	GATA3/ENPP2/ANGPT2/ATOH8/PDGFB/THBS1/EDN1/FLT4/BMP4/DLL4/VASH1/PRKD1/EFNA1/RGCC/JUP/VEGFA/EVL/SLIT2/TGFB1/EPB41L5/SRPX2/PATZ1/BCAR1/HDAC6/JCAD/AKT3/RHOJ/NRP1/ABL1/TGFBR2/MAP3K3/HSPB1/SPARC/ADIPOR1/RAC1/ATP5F1B/SP100/BMPR2/ETS1/CLASP2/ARF6/DAB2IP/PDCD10/NR2F2/SASH1/RRAS/DOCK5/ATP2B4/GLUL/ANXA1/DNAJA4/MMRN2/RHOA/MEF2C/ITGA3/FGF16/ANXA3/FUT1/FOXP1/PIK3C2A/CEACAM1/RAB11A/ZC3H12A/JUN/GLIPR2/PLPP3/HYAL…	80	0.274914
GOBP_VIRAL_PROCESS	106	415	1.09382e-06	8.5631e-05	CXCR4/MRC1/CXADR/PPARA/CCL2/SLC1A5/PARD6A/PTX3/ST6GAL1/DYNLT1/GAS6/RESF1/MVB12B/RCC1/IRF7/NRP1/TRIM5/CDK1/TRIM27/IGF2R/TP53/MOGS/ADARB1/PPID/UVRAG/GRK2/TRIM28/TNIP1/EP300/CD46/TRIM13/MID2/N4BP1/SCARB2/HACD3/EIF3F/PCBP2/EIF3G/MAN1B1/CHMP3/KPNA3/VAPA/PDCD6IP/WWP2/EDEM2/SNW1/DAG1/USF1/CDC42/PPIA/ARL8B/CHMP2A/GSK3B/KPNA2/TYRO3/HDAC1/VCP/MGAT4A/ZNFX1/LARP7/PDE12/ST3GAL2/IDE/RAB7A/PSMC3/XPR1/CHMP2B/SPC…	106	0.255422
GOBP_REGULATION_OF_PROTEIN_POLYMERIZATION	60	200	1.11103e-06	8.5631e-05	SCIN/PYCARD/ARHGAP18/CDC42EP5/EVL/SLIT2/CYFIP2/CLIP3/OCLN/PSRC1/PLEKHG2/C15orf62/CYRIA/CDC42EP3/HIP1R/FKBP4/GBA2/ADD3/PRKCD/EML2/ABL1/CDC42EP1/SNCA/AKAP9/NCK2/SVIL/NUMA1/RPS3/ESAM/CAPZB/MAPRE1/RAC1/ARPC1B/CDH5/GRB2/TWF1/ARF6/NCKAP1/VASP/CAPZA1/CRACD/CAPG/CYFIP1/RHOA/SSH2/HSPA1B/SPTAN1/CDC42EP2/TRIOBP/ARPC5/SPTBN5/BAIAP2L1/BIN1/TPPP3/COTL1/CDC42EP4/PTK2B/CCR7/ELN/FMN1	60	0.3
HP_VASCULAR_DILATATION	70	245	1.11205e-06	8.5631e-05	BPTF/LOX/PKP2/CASZ1/COL1A2/SATB1/PIGN/ACTA2/COL4A1/PLOD1/KDM4B/TPM2/RERE/GGCX/PKD2/C12orf57/FBN2/CLIP2/LRP5/BCR/AEBP1/MED12/PGM3/TGFBR2/MAT2A/MADD/GANAB/PCNT/PUS7/KANSL1/WASF1/HSPG2/ALDH18A1/EFEMP2/PRKCSH/CRKL/LIMK1/HS2ST1/NSMCE2/SLC25A24/LUZP1/ACTL6A/TMTC3/PTPN11/STAT3/NDE1/RFC2/MED27/BUD23/CAVIN1/MBTPS2/FBN1/EXT1/TPM3/IFIH1/ARFGEF2/TGFB3/THSD1/PSMD12/EPHB4/TREX1/FLNB/FARSB/KMT2E/LMNA/SLC12A2/KC…	70	0.285714
GOBP_REGULATION_OF_GTPASE_ACTIVITY	95	363	1.2581e-06	9.59627e-05	CCL23/CCL14/CCL16/F2RL1/PYCARD/FGD4/PLXNA4/RALGPS2/ARHGAP45/PBXIP1/AJUBA/CCL2/SYDE2/IQGAP3/TBC1D30/EFNA5/PLXNA3/SPRY1/CCDC125/SYDE1/RASAL2/GMIP/TBC1D4/LRCH1/PLXNB2/ARHGAP24/TBC1D5/GPR137B/BCR/GPSM1/AGRN/ARHGEF10/SGSM2/PKP4/TBC1D16/RGL2/FGD1/CDKL5/SBF1/TBC1D17/RASA3/RAPGEF2/RANGAP1/SCRIB/DVL3/CRKL/RCC2/SOD1/SOS1/ABR/EPHB3/RAPGEF1/SIPA1/GSK3B/CRK/TRAPPC6B/RAP1GDS1/TTC8/PICALM/DAB2IP/TBC1D7/RAB3GAP1…	95	0.261708
GOCC_COLLAGEN_CONTAINING_EXTRACELLULAR_MATRIX	108	427	1.433e-06	0.000108282	CPA3/ANGPT2/PDGFB/THBS1/CCN2/CCN1/SDC2/GPC2/P3H2/PCOLCE/TGFB1I1/SERPINE1/COL1A2/FRAS1/EFEMP1/CTHRC1/LAMA2/TGFB1/SRPX2/COL4A1/MEGF9/ANGPTL2/EFNA5/MST1/CRELD1/COL8A1/CCDC80/COL4A2/CTSF/POSTN/ANGPTL4/PXDN/CDH2/FBN2/CLU/MMRN1/CTSZ/NTN4/A1BG/LAMB1/AEBP1/CLEC14A/AGRN/COL4A5/MFGE8/LAMA4/P3H1/LTBP2/LAMB2/MDK/SPARC/SERPINH1/LAMC1/HSPG2/CD151/EFEMP2/CDH13/SRPX/DAG1/CSTB/ANXA2/PKM/COL6A1/FBN1/HNRNPM/TGFB3/R…	108	0.252927
GOBP_BONE_REMODELING	33	88	1.49702e-06	0.000110521	RASSF2/PDK4/LEPR/P3H4/HTR1B/NOX4/INPP5D/CTHRC1/TGFB1/GPR137B/LRP5/TPP1/MDK/GPR137/LRRK1/RAB7A/S1PR1/PLEKHM1/EXT1/TGFB3/NOTCH2/TFRC/UBASH3B/LGR4/IL6/ADRB2/SFRP1/PTK2B/ITGB3/PPARGC1B/ACP5/CALCA/CD38	33	0.375
GOMF_L_ASCORBIC_ACID_BINDING	13	20	1.50174e-06	0.000110521	P4HA1/P3H2/P4HA3/PLOD1/PLOD2/EGLN1/P3H3/P3H1/PAM/P4HTM/OGFOD3/EGLN2/ALKBH3	13	0.65
GOBP_REGULATION_OF_HEMOPOIESIS	97	374	1.50364e-06	0.000110521	GATA3/SCIN/BMP4/RASSF2/EVI2B/LOX/NRARP/SOX4/INPP5D/TGFB1/CAMK4/TNFSF4/ZBTB16/PRDM1/ADA/GAS6/CTNNBIP1/SOX12/GPR137B/IRF7/PRXL2A/LDB1/ABL1/TGFBR2/MYC/P4HTM/NFKBIZ/TAL1/MDK/HSF1/RIPK2/CD46/PRDX2/RNF41/GPR137/ACIN1/CUL4A/SLC9B2/SOD1/XRCC6/SOS1/ETS1/ABCB10/ZEB1/TLR4/STAT3/KLF13/HSPA9/ZFP36L1/CDC73/LYN/NDFIP1/FADD/FBN1/TCTA/PIK3R1/GABPA/ANXA1/NOTCH2/CASP8/RHOA/HSPA1B/IL15RA/MEF2C/JAG1/SOX13/RARG/MALT1/…	97	0.259358
GOBP_POSITIVE_REGULATION_OF_KINASE_ACTIVITY	118	477	1.57281e-06	0.000114564	ERBB4/PDGFB/KIT/THBS1/EDN1/FLT4/RELN/RASSF2/CCN1/TNFSF15/TRAF4/PDGFC/PRKD1/EFNA1/NRG1/ROR1/VLDLR/RGCC/NOX4/AJUBA/VEGFA/TGFB1/SLC27A1/ACE/FZD8/MAP2K6/PSRC1/DDR1/PILRB/EFNA5/PDE5A/PDGFD/DLG4/ERN1/GCN1/GAS6/PKD2/MAGED1/CLU/TNFRSF10B/MERTK/UNC119/PRKCD/ABL1/LMO4/TGFBR2/ERP29/MADD/CCNY/FLT1/SNCA/TAL1/RAPGEF2/STK11/DVL3/RALB/RPS3/CALM3/XRCC5/DAG1/XRCC6/CDC42/PPIA/BMPR2/EPHB3/COPS8/CAB39/ACSL1/TYRO3/DAB…	118	0.247379
GOBP_ERK1_AND_ERK2_CASCADE	90	341	1.61872e-06	0.000116855	ERBB4/CCL23/CCL14/CCL16/PDGFB/EDN1/FLT4/CCN2/BMP4/CCN1/F2RL1/SCIMP/PYCARD/PDGFC/NRG1/ROR1/NOX4/CCL2/IQGAP3/ACTA2/TGFB1/SPRY1/PDGFD/TPBG/DUSP6/GRB10/GAS6/DDT/NRP1/CDK1/ABL1/MYC/TRAF7/SIRPA/ARRB1/RIPK2/TNIP1/RAPGEF2/CRKL/GNAI2/DAB2IP/PTPN11/TLR4/YWHAZ/PDGFA/ZFP36L1/RAP1A/RRAS/LYN/DUSP4/EZR/GCNT2/FERMT2/DUSP3/ZDHHC17/NOTCH2/HAND2/CFLAR/EPHA4/NDRG4/TNFAIP8L3/CD44/RAP1B/NPTN/GBP1/C3orf33/CEACAM1/FBLN1…	90	0.26393
GOBP_EXTERNAL_ENCAPSULATING_STRUCTURE_ORGANIZATION	84	313	1.73142e-06	0.000123885	CSGALNACT1/CCN2/CCN1/LOX/SPINT1/P4HA1/P3H4/COL1A2/RGCC/TLL1/PBXIP1/LRP1/TGFB1/COL4A1/MMP11/PTX3/DDR1/FLRT2/COL8A1/CCDC80/COL4A2/POSTN/GAS6/PXDN/NTN4/LAMB1/AEBP1/COL4A5/FSCN1/MMP16/ABL1/FKBP10/LAMB2/ERCC2/NFKB2/CRTAP/SERPINH1/LAMC1/EFEMP2/DAG1/IER3IP1/CLASP2/HSD17B12/ADAM10/TNFRSF1A/ST7/EXT1/CAPG/CFLAR/MPZL3/SULF2/BMP1/MELTF/FAP/MMP19/ADTRP/FBLN1/BMP2/ADAMTS6/RAMP2/ADAMTS4/IL6/COL13A1/LAMB3/ADAMTS…	84	0.268371
GOBP_RESPONSE_TO_VIRUS	100	391	2.04949e-06	0.000145356	GATA3/CXCR4/F2RL1/PYCARD/IL12A/BNIP3/IVNS1ABP/ACTA2/TNFSF4/HERC5/CYP1A1/SEC14L1/BNIP3L/TSPAN6/DDX17/CLU/ARMC5/IRF7/NLRP1/TRAF3IP2/TRIM5/TRIM27/STAT2/HSPB1/ADARB1/POLR3D/POLR3E/TRIM28/ZCCHC3/PRKRA/BAX/CCDC92/TRIM13/MID2/PCBP2/NCBP3/CHMP3/SERINC3/ZMYND11/USP15/PSMA2/CRCP/SAP30BP/AKAP1/G3BP1/ILRUN/NPLOC4/TRIM35/ZNFX1/NDUFAF4/PDE12/CHUK/XPR1/POLR3B/IKBKB/DDX21/EIF5A/IFIT5/FADD/IRF9/TRAF3IP1/EXT1/LYST…	100	0.255754
GOBP_INTRINSIC_APOPTOTIC_SIGNALING_PATHWAY_IN_RESPONSE_TO_DNA_DAMAGE	36	101	2.0793e-06	0.000145737	PYCARD/NUPR1/NFATC4/HIC1/BCL2L11/CLU/USP28/MOAP1/ABL1/TP53/RPS27L/HIPK1/BAX/EP300/BID/CDIP1/RPS3/RPL26/SNW1/SHISA5/BCL2L2/TNFRSF1A/TAF9B/FNIP2/MCL1/PIK3R1/BAK1/DDIT4/CD44/MUC1/SNAI2/BCL2L1/CRIP1/PHLDA3/BCL3/ACKR3	36	0.356436
GOBP_MEMBRANE_LIPID_METABOLIC_PROCESS	61	208	2.0909e-06	0.000145737	ENPP2/KIT/CCN1/CERS1/CSNK1G2/PRKD1/ACER2/GBGT1/SMPDL3A/PIGN/PGAP4/ELOVL4/SERINC2/CERK/ASAH1/HACD1/GBA2/GAL3ST4/CLN8/PRKCD/A4GALT/UGCG/CERS6/ST6GALNAC6/B3GALT4/CPTP/B4GALT3/BAX/FADS3/GLB1/HACD3/SERINC3/VAPA/PPP2R1A/NSMAF/PRKAA1/HEXB/GLA/TEX2/SPTSSA/ST3GAL2/PIGC/CERT1/DPM1/ELOVL1/GLTP/GM2A/ST3GAL1/SPHK1/SGPP1/ACER3/SGMS2/PLPP1/PIGB/ST3GAL5/PLA2G6/SPNS2/NAGA/PLPP3/ALOXE3/CYP1B1	61	0.293269
GOCC_ENDOPLASMIC_RETICULUM_LUMEN	83	310	2.2014e-06	0.000152127	PDGFB/THBS1/EDN1/BMP4/CCN1/SDC2/IL12A/PDGFC/P4HA1/EVA1A/P3H2/P4HA3/COL1A2/TXNDC5/COL4A1/WFS1/FKBP7/BCHE/FAM20C/PDGFD/COL8A1/TSPAN15/WNT3/COL4A2/PNPLA2/GAS6/CDH2/RNASET2/GPX7/CNPY3/GPX8/TMEM132A/CLU/CTSZ/LAMB1/COL4A5/MIA3/MFGE8/P3H1/ERP29/FKBP10/LAMB2/GANAB/CRTAP/SERPINH1/LAMC1/CERCAM/OS9/APLP2/PRKCSH/EDEM2/DAG1/FUCA2/SHISA5/ERAP2/MGAT4A/ADAM10/PDGFA/PRSS23/COL6A1/FBN1/POGLUT3/STS/GOLM1/MELTF/FSTL…	83	0.267742
GOBP_POSITIVE_REGULATION_OF_CELL_SUBSTRATE_ADHESION	41	122	2.42223e-06	0.000165969	PDGFB/CCN1/JUP/VEGFA/EPB41L5/RAC3/COL8A1/CCDC80/NRP1/ABL1/MDK/TESK1/EFEMP2/CDH13/CRKL/DAG1/RAC1/CDC42/GSK3B/CRK/HSD17B12/JAK2/RRAS/DOCK5/FERMT2/RELL2/ITGA3/TRIOBP/FUT1/LIMS2/FOXF1/SFRP1/PTK2B/TEK/PTPRJ/THY1/CCR7/FBLN2/FERMT1/PRKCZ/FMN1	41	0.336066
GOBP_POSITIVE_REGULATION_OF_PSEUDOPODIUM_ASSEMBLY	10	13	2.46536e-06	0.000167505	KIT/F2RL1/CDC42EP5/C15orf62/CDC42EP3/CDC42EP1/CDC42/CDC42EP2/CDC42EP4/CCR7	10	0.769231
GOBP_REGULATION_OF_COAGULATION	28	71	2.90123e-06	0.000195476	ABAT/PDGFB/THBS1/EDN1/F2RL1/SERPINE1/TFPI/VKORC1/PRKCD/PRDX2/USF1/PDGFA/SERPINE2/FAP/CEACAM1/ADTRP/PROCR/UBASH3B/CD9/C1QTNF1/PLAU/ADAMTS18/APOE/HPSE/NOS3/THBD/PLAT/SERPINB2	28	0.394366
HP_PECTUS_CARINATUM	46	144	2.98514e-06	0.000199468	NALCN/OBSL1/PYCR1/FZD2/PLOD2/MME/FBN2/FAM149B1/SMS/AGRN/ZDHHC9/NXN/TGFBR2/FKBP10/PPP1R21/KANSL1/HSPG2/SLC25A1/DVL3/GLB1/MAN1B1/NRAS/SOS1/RIT1/PLAA/PTPN11/ACTB/HNRNPH2/RRAS/MBTPS2/PLEKHM1/FBN1/TGFB3/NOTCH2/ZEB2/RRAS2/KRAS/BMP1/FLNB/G6PC3/BMP2/COL13A1/SLC12A2/MRAS/ACP5/TNNT1	46	0.319444
HP_PACE_OF_PROGRESSION	111	449	3.2835e-06	0.000217606	SAMD12/ADSS1/SNCAIP/PDGFB/NALCN/TYMP/ASNS/DNAJC6/SOX18/CERS1/FGF14/VLDLR/LAMA2/GPT2/ASAH1/GBA2/SURF1/PNPLA2/CTSF/CLN8/MME/YEATS2/PKD2/RNASET2/SYT14/LRP5/LMNB1/MTRFR/LAMB1/RTN2/TEAD1/TPP1/COL4A5/IGHMBP2/ATXN2/POLG/KLC2/CPT1C/SLC9A1/RFC1/GNS/SNCA/HSPB1/SBF1/ADA2/NIPA1/FBXO38/KMT2B/DARS1/PRKRA/FHL1/ALDH18A1/KCTD7/MFF/MED17/ELP2/SCARB2/QARS1/GNAS/HSPD1/MOCS2/MTAP/COA7/TRAPPC6B/TBCE/TRAPPC2L/VRK1/VCP/…	111	0.247216
GOMF_DNA_BINDING_TRANSCRIPTION_FACTOR_BINDING	115	469	3.34045e-06	0.000218693	GATA3/ATOH8/ID3/MIXL1/PPARA/TGFB1I1/TLE4/PBXIP1/GBX2/SOX17/TEAD3/WFS1/CITED2/FHL2/TRIM24/ZFPM2/FKBP4/ANKRD1/TADA3/SYVN1/KAT6B/KAT2B/TCF3/ZMYND8/ATF4/PBX2/COMMD6/CDK5RAP3/LDB1/MED12/ASXL1/NEK6/TP53/LMO4/SMARCA1/MYC/HSPB1/PPID/PRMT2/TXLNG/CGGBP1/TAL1/MMS19/HIF1AN/HSF1/HHEX/CPNE1/TAF10/AIP/EP300/BRD8/MED17/DDRGK1/TAF6/NPM1/RPS3/HDAC2/CRKL/WWP2/SNW1/RBX1/USF1/TRIP6/SLC30A9/DCAF13/DHX33/ETS1/GSK3B/GTF…	115	0.245203
GOBP_TISSUE_REMODELING	53	175	3.35659e-06	0.000218693	FLT4/RASSF2/DLL4/PDK4/LEPR/P3H4/HTR1B/NOX4/INPP5D/CTHRC1/TGFB1/ACE/GPR137B/LRP5/BCR/TPP1/TP53/MDK/PPP3CA/BAX/GPR137/LRRK1/BMPR2/RAB7A/S1PR1/PLEKHM1/LIPA/EXT1/TGFB3/BAK1/NOTCH2/HAND2/MEF2C/JAG1/TFRC/CEACAM1/EPAS1/TMBIM1/UBASH3B/LGR4/IL6/TIMP1/ADRB2/SFRP1/GPNMB/PTK2B/NOS3/ITGB3/PPARGC1B/ACP5/IGFBP5/CALCA/CD38	53	0.302857
HP_PROGRESSIVE	73	266	3.38104e-06	0.000218693	SNCAIP/PDGFB/NALCN/TYMP/ASNS/SOX18/CERS1/GPT2/ASAH1/GBA2/CTSF/PKD2/LMNB1/MTRFR/LAMB1/RTN2/COL4A5/ATXN2/POLG/KLC2/SLC9A1/GNS/SNCA/SBF1/ADA2/NIPA1/KMT2B/DARS1/PRKRA/FHL1/ALDH18A1/KCTD7/MFF/MED17/ELP2/QARS1/GNAS/HSPD1/MOCS2/MTAP/TRAPPC6B/TBCE/TRAPPC2L/VRK1/VCP/RNASEH1/NUP93/AP5Z1/XPR1/POLR3B/ALS2/DPM1/COL6A1/MYORG/KIF1C/COQ2/WASHC5/SYNJ1/OPA1/NDUFB9/NDUFA12/FKTN/TREX1/ACER3/LIMS2/GOSR2/SMAD9/PLA2G6/…	73	0.274436
HP_ABNORMALITY_OF_BLOOD_CIRCULATION	85	323	3.52978e-06	0.000225337	PDGFB/KIT/LOX/DLL4/IL12A/SMO/MYO5B/SERPINE1/TLL1/SLC7A7/EFEMP1/ACTA2/COL4A1/WFS1/RHBDF2/PLOD1/ZBTB16/TSPAN12/CITED2/COL4A2/GGCX/IRF2BP2/COMT/LRP5/ASXL1/STAT2/TGFBR2/MAT2A/MYC/TRAF7/ADA2/MPI/KANSL1/SPARC/ATRX/COPA/CD46/STK11/NUMA1/NPM1/PRKCSH/GNAQ/LBR/CCM2/PDCD10/TLR4/JAK2/STAT3/NDE1/ARHGAP31/TNFRSF1A/PMM2/MBTPS2/LMBRD1/FBN1/SAMD9/TGFB3/UFD1/THSD1/SBDS/ZEB2/TBX20/HLA-DPB1/KRAS/TREX1/NABP1/STN1/CFI…	85	0.263158
GOBP_SMOOTH_MUSCLE_CELL_MIGRATION	33	91	3.5395e-06	0.000225337	PDGFB/SERPINE1/LRP1/SLIT2/ACE/TPM1/DDR1/PDGFD/CORO1B/GRB10/NRP1/MYC/MDK/CRK/TLR4/PDGFA/DOCK5/RHOA/MEF2C/S100A11/NDRG4/ARPC5/PLAU/TRIB1/ITGB3/PLAT/SORL1/CCN3/ADAMTS1/PDGFRB/IGFBP5/P2RY6/CYP1B1	33	0.362637
GOBP_REGULATION_OF_CHEMOTAXIS	64	225	3.70044e-06	0.000233743	SEMA4C/CXCR4/ANGPT2/DAPK2/PDGFB/THBS1/EDN1/F2RL1/IL12A/PRKD1/SERPINE1/PLXNA4/PGF/MYCBP2/CCL2/C5/VEGFA/SLIT2/TGFB1/SEMA4G/VEGFB/PLXNA3/PDGFD/CORO1B/TPBG/WNT3/SEMA6C/ST6GAL1/GAS6/GPSM3/DDT/NRP1/SEMA6B/HSPB1/MDK/MOSPD2/CDH13/USP14/RAC1/BMPR2/STK39/ADAM10/S1PR1/LYN/DUSP3/FGF16/NBL1/TUBB2B/SEMA4B/IL6R/IL6/RAC2/SLC8B1/C5AR2/PTK2B/LGALS9/SEMA7A/SEMA3F/CCR7/SEMA3D/CCN3/IL34/PDGFRB/CMKLR1	64	0.284444
GOBP_MITOCHONDRIAL_FUSION	16	30	3.78964e-06	0.000237521	BNIP3/BAX/MFF/MTCH2/MFN1/FIS1/CHCHD3/ZDHHC6/MIGA1/PARL/THG1L/VAT1/OPA1/BAK1/TFRC/GDAP1	16	0.533333
GOBP_PROTEIN_HYDROXYLATION	15	27	3.89421e-06	0.000242198	P4HA1/P3H2/P3H4/P4HA3/PLOD1/PLOD2/EGLN1/P3H3/P3H1/P4HTM/FKBP10/CRTAP/HIF1AN/EGLN2/ASPH	15	0.555556
GOBP_MONOSACCHARIDE_METABOLIC_PROCESS	72	263	4.32379e-06	0.000266439	FABP5/HK2/ALDOC/IRS2/PDK4/LEPR/PPARA/CHST1/ENO2/PFKP/CHST15/POFUT2/PGM1/MST1/PPP1R3B/FOXO1/PPP1R3G/KAT2B/AKR1A1/TPI1/LRP5/ATF4/DCXR/GALT/FUT4/INPPL1/TP53/PFKL/MYC/PFKM/SLC37A4/MPI/SLC25A1/EP300/STK11/HECTD4/ADIPOR1/FOXK2/GLB1/SLC23A2/PGD/MAN2B2/ARPP19/PGM2/FUCA2/GCLC/GSK3B/PRKAA1/EPM2AIP1/RPE/DLAT/PMM2/POFUT1/SLC35B4/GSTO1/SLC25A12/G6PD/DUSP12/FUT8/FUT1/G6PC3/PFKFB2/PHLDA2/SLC25A13/NNMT/C1QTNF1/I…	72	0.273764
GOBP_SULFUR_COMPOUND_METABOLIC_PROCESS	88	339	4.34988e-06	0.000266439	SULT1C4/CSGALNACT1/ACSS1/PIPOX/PDK4/CHST1/MICAL1/AASS/CHST7/NOX4/GPX1/CHST15/ELOVL4/ACSF2/MPST/HACD1/GPX4/GAL3ST4/GSTT1/AKR1A1/MTHFR/GGT1/CHST14/IDUA/SMS/MICAL2/TST/CHST12/GNS/MAT2A/NUBP2/SNCA/AHCY/B4GAT1/MMS19/SLC25A1/GLB1/IDH1/AHCYL1/SOD1/MTAP/ACAT1/GCLC/DLD/ACSL4/ACSL1/HSD17B12/SUCLA2/CIAPIN1/HSPA9/FITM2/DLAT/FXN/ST3GAL2/ARL6IP5/OXSM/GSTO1/G6PD/ELOVL1/EXT1/GLRX3/GPAT4/GGT5/B3GNT2/HMGCS1/CLIC1/…	88	0.259587
GOMF_G_PROTEIN_ACTIVITY	19	40	4.51661e-06	0.000274571	RAC3/RAB4B/RALB/RAB11B/RAC1/NRAS/CDC42/ARL8B/RIT1/RAB5C/RAB10/RAP1A/RAB7A/RAB27A/RHOA/KRAS/RAP1B/RAB11A/MRAS	19	0.475
HP_PERIPHERAL_NEUROPATHY	111	452	4.56235e-06	0.000275282	DNASE1L3/TYMP/PEX6/FGF14/MANBA/LAMA2/TGFB1/AP1B1/ABCA1/WFS1/ELOVL4/PLOD1/DDB2/GBA2/SURF1/MME/STXBP2/ARL6IP1/MTHFR/TPI1/SHMT2/IDUA/MTRFR/ALAD/AGRN/IGHMBP2/POLG/KLC2/RFC1/HSPB1/AHCY/ERCC2/ATP7B/ADA2/COA8/ALDH18A1/SLC25A1/MFF/CLCN6/GNAS/DEAF1/VPS41/ACO2/NDUFA4/NARS1/GCLC/HARS1/COA7/NDUFS4/COX20/SLC25A46/ATXN1/TBCE/SUCLA2/VCP/ATL3/PRPS1/NDUFA9/RAB3GAP1/STAT3/RNASEH1/ALDH4A1/ASCC1/FXN/AP5Z1/RAB7A/PSMC…	111	0.245575
GOBP_MORPHOGENESIS_OF_A_POLARIZED_EPITHELIUM	34	96	4.64959e-06	0.00027697	ERBB4/CELSR2/ROR1/CTHRC1/SAPCD2/FZD2/MLLT3/FZD1/PTK7/FAT1/MED12/ABL1/PRICKLE2/JHY/NPHP3/SCRIB/DVL3/RAC1/CDC42/TTC8/ACTB/RAB10/DAAM1/WDR1/TRAF3IP1/EZR/RHOA/AHI1/MSN/FOXF1/TCF15/SFRP1/PLEKHA4/WNT9B	34	0.354167
HP_PES_CAVUS	81	306	4.65883e-06	0.00027697	BPTF/DNAJC6/FGF14/FGD4/SATB1/PIGN/KDM4B/HACD1/TPM2/GBA2/DUSP6/MME/ZBTB20/IDUA/MTRFR/RTN2/AGRN/POLG/KLC2/CPT1C/HS6ST1/MADD/HSPB1/CUL4B/PUS7/NIPA1/KANSL1/WASF1/FBXO38/FHL1/ALDH18A1/SLC25A1/HSPD1/RAB11B/VPS41/HS2ST1/LBR/NARS1/HARS1/COA7/SLC25A46/ACTL6A/VCP/PRPS1/FITM2/FXN/MED27/RAB7A/ALS2/ANO10/FBN1/TPM3/IFIH1/WASHC5/ATP1A1/SYNJ1/ATP6V1B2/OPA1/ATP13A2/PSMD12/GARS1/WARS1/KMT2E/BIN1/PYROXD1/LMNA/TRIM2…	81	0.264706
HP_APLASIA_HYPOPLASIA_OF_THE_SKIN	53	177	4.86442e-06	0.000285597	DLL4/SOX18/FGFRL1/PRKD1/SMO/COL1A2/LRP1/PLOD1/PYCR1/DDB2/DLG4/ARMC5/CHST14/AEBP1/MTX2/ABL1/TP53/TGFBR2/ERCC2/CUL4B/ADA2/KCTD1/POLH/ALDH18A1/AIP/NPM1/GNAS/MTAP/NHP2/COX7B/PEPD/TMTC3/RTEL1/HSPA9/ARHGAP31/CHUK/EBP/HCCS/COL6A1/FBN1/ARFGEF2/PIK3R1/ATP6V1B2/PLEC/KRAS/LMNA/ITGA6/LAMB3/COL17A1/ITGB4/PDGFRB/TNXB/FERMT1	53	0.299435
HP_ABNORMALITY_OF_THE_LYMPH_NODES	61	213	4.8746e-06	0.000285597	CXCR4/DNASE1L3/KIT/IL12A/ABCA1/ASAH1/ZBTB16/ADA/IRF2BP2/STXBP2/UNG/FAT4/TNFSF12/PRKCD/ASXL1/TP53/STAT2/TGFBR2/MYC/NFKB2/ADA2/TRIM28/ATRX/LRBA/NUMA1/NPM1/NRAS/ARPC1B/PSMB4/EWSR1/TLR4/JAK2/STAT3/RNF6/TNFRSF1A/RAB27A/WDR1/CD81/SH3BP2/LYST/STING1/CASP8/LACC1/HLA-DPB1/RABL3/KRAS/MALT1/NABP1/CD70/PALLD/FOXP1/FAS/PNP/IL6/RAC2/FERMT3/APOE/IL2RG/ACP5/NLRP3/NCF2	61	0.286385
GOBP_POSITIVE_REGULATION_OF_PEPTIDASE_ACTIVITY	57	195	4.96749e-06	0.000288946	CCN2/CCN1/TNFSF15/PYCARD/PCOLCE/EFNA1/TNFSF10/ACER2/GRAMD4/CYFIP2/BCL2L11/HIP1R/BBC3/MAPK12/NLRP1/SNCA/MYC/RPS27L/HSF1/APH1B/BAX/BCL2L13/RIPK2/BID/DDRGK1/RPS3/HSPD1/PSME2/FIS1/PDCD5/PICALM/VCP/JAK2/STAT3/ARL6IP5/MTCH1/LAPTM5/LYN/ASPH/FADD/IFT57/BAK1/CASP8/RHOA/PSMD14/CFLAR/EPHA4/CYCS/MBP/MALT1/SOX7/FAS/FBLN1/VSIR/LGALS9/NLRP3/ATP2A3	57	0.292308
HP_DYSPNEA	97	384	5.11554e-06	0.000293947	ERBB4/DNASE1L3/EDN1/CCN2/RELN/LOX/COL1A2/TLL1/PRRT2/ACTA2/CHRNB1/EPOR/PGM1/FAM20C/ASAH1/ZBTB16/CRELD1/CITED2/ZFPM2/SURF1/PNPLA2/IRF2BP2/SCN5A/LRP4/AGRN/COL4A5/ATXN2/POLG/TGFBR2/MAT2A/PON2/SNRPN/MOGS/ALDH7A1/LAMB2/CNTNAP1/PPP1R21/ATRX/COPA/COA8/SLC25A1/EP300/TAF15/NUMA1/NPM1/PRKCSH/GNAS/SOD1/BMPR2/IFT52/SUCLG1/GLA/COX7B/VCP/VCL/JAK2/RTEL1/STAT3/DNAJC21/MRPL3/DYNC2LI1/GNAI3/CHMP2B/MPC1/NR2F2/PMM2/D…	97	0.252604
GOBP_ENDOTHELIUM_DEVELOPMENT	44	138	5.12617e-06	0.000293947	CXCR4/ATOH8/BMP4/F2RL1/DLL4/SOX18/NRG1/NOTCH4/SOX17/VEGFA/GPX1/SLC40A1/BMP6/BTG1/PDE2A/NRP1/PPP1R16B/RAPGEF2/TJP1/PPP1R12A/CCM2/BMPR2/CDH5/RAPGEF1/ZEB1/VCL/RAP1A/TNFRSF1A/IKBKB/NR2F2/S1PR1/CLIC4/EZR/RHOA/JAG1/RAP1B/MSN/FOXP1/CEACAM1/ID1/STC1/HPSE/HEG1/APOLD1	44	0.318841
GOBP_PURINE_CONTAINING_COMPOUND_METABOLIC_PROCESS	103	414	5.44313e-06	0.000309924	ADSS1/SULT1C4/AK5/ACSS1/PDE4B/HK2/ALDOC/PIPOX/NUPR1/PDK4/PPARA/AASS/ENO2/AK4/TGFB1/PFKP/PDE7B/ELOVL4/PGM1/ACSF2/CROT/PDE5A/HACD1/ADA/PDE4A/DCAKD/ZBTB20/PDE2A/TPI1/SHMT2/AMPD3/ENTPD4/SNCA/PFKL/MYC/PFKM/NME4/IMPDH2/ADA2/PAICS/DHTKD1/SLC25A1/EP300/FOXK2/AK2/GMPS/MFN1/ATP5F1B/MTAP/ACAT1/ATP5MC3/PRKAA1/DLD/ACSL4/ATP5PB/SLC25A16/ACSL1/HSD17B12/SUCLA2/DCK/VCP/PRPS1/NME1/PKM/STAT3/GUK1/FITM2/DLAT/ATP5MC1…	103	0.248792
GOBP_NEGATIVE_REGULATION_OF_RESPONSE_TO_EXTERNAL_STIMULUS	106	429	5.55287e-06	0.000313961	GATA3/SEMA4C/CLEC12B/ABAT/ANGPT2/ADORA2A/PDGFB/THBS1/EDN1/ARG2/PPARA/SERPINE1/NR1H3/CCL2/C5/SLIT2/PTPRS/SEMA4G/GPX1/RHBDF2/TFPI/SEC14L1/PLXNA3/CORO1B/ADA/WNT3/SEMA6C/ST6GAL1/TSPAN6/MMRN1/BCR/DDT/NRP1/PRKCD/SEMA6B/STAT2/SIRPA/MDK/PRDX2/SHARPIN/PCBP2/YES1/SOD1/USP15/USF1/CDH5/PSMB4/CRK/ILRUN/NPLOC4/PSMA1/LPCAT3/CLASP2/TYRO3/PDGFA/TNFRSF1A/LYN/NDFIP1/TRAF3IP1/SIGIRR/DUSP3/OAS3/UFD1/SERPINB9/LDLR/EPH…	106	0.247086
GOBP_SUBSTRATE_ADHESION_DEPENDENT_CELL_SPREADING	37	109	5.66007e-06	0.0003178	EFNA1/MEGF9/EFNA5/RAC3/ST6GAL1/MERTK/NTN4/NRP1/LAMB1/ABL1/PEAK1/MICALL2/LAMB2/MDK/TESK1/LAMC1/CRKL/RCC2/AP1AR/RAC1/CDC42/EPHB3/CRK/TYRO3/DOCK5/FERMT2/PIK3R1/RHOA/MELTF/TRIOBP/GBP1/LIMS2/FBLN1/LAMB3/FERMT3/TEK/ITGB3	37	0.33945
GOCC_FILOPODIUM	36	105	5.81825e-06	0.000324428	CXADR/DMD/SCIMP/FGD4/ACTA2/MYO1B/CD302/FAT1/MYO6/FSCN1/INPPL1/SHTN1/DAG1/CDC42/TWF1/ARF6/MTM1/TUBB3/ABI1/VASP/ENAH/EZR/CYFIP1/ARL4C/MYO5A/NLGN1/EPHA4/ITGA3/MSN/TIAM2/PODXL/ITGB3/LCP1/KITLG/MYO1G/PALM	36	0.342857
GOBP_ORGANELLE_FUSION	45	143	5.93488e-06	0.000328115	BNIP3/PRRT2/CPLANE2/TBC1D4/CDK1/SNCA/UVRAG/SNAP23/SEPTIN8/BAX/STX6/MFF/YIPF5/CHMP3/MTCH2/VPS41/VTI1A/MFN1/FIS1/ARL8B/CHCHD3/ANXA2/ZDHHC6/MIGA1/PARL/VAMP7/RAB7A/GNAI3/CHMP2B/THG1L/PLEKHM1/SAMD9/VAT1/ANXA1/OPA1/BAK1/ATP13A2/EEA1/SPHK1/STX12/TFRC/GOSR2/GDAP1/DOC2B/RAB7B	45	0.314685
GOBP_HEMOSTASIS	64	228	5.96553e-06	0.000328115	ABAT/ADORA2A/PDGFB/THBS1/EDN1/F2RL1/TFPI2/SERPINE1/TFPI/GAS6/GGCX/MMRN1/MERTK/VKORC1/PRKCD/DGKH/HSPB1/PABPC4/PRDX2/GNAS/GNAQ/IL6ST/STXBP3/USF1/PPIA/FLI1/TYRO3/TLR4/ACTB/VCL/JAK2/PDGFA/LYN/RAB27A/CLIC1/ENTPD1/DGKA/CD59/SERPINE2/FAP/CEACAM1/ADTRP/PROCR/CSRP1/FBLN1/UBASH3B/CD9/IL6/DGKG/C1QTNF1/PLAU/ADAMTS18/PLA2G4A/FERMT3/APOE/HPSE/NOS3/THBD/ITGB3/PLAUR/PLAT/SERPIND1/SERPINB2/GP6	64	0.280702
HP_AORTIC_ANEURYSM	57	197	6.9914e-06	0.000375229	BPTF/LOX/CASZ1/COL1A2/SATB1/PIGN/ACTA2/PLOD1/KDM4B/TPM2/RERE/PKD2/C12orf57/FBN2/CLIP2/BCR/AEBP1/MED12/PGM3/TGFBR2/MAT2A/MADD/GANAB/PUS7/KANSL1/WASF1/HSPG2/ALDH18A1/EFEMP2/CRKL/LIMK1/HS2ST1/NSMCE2/SLC25A24/LUZP1/ACTL6A/TMTC3/RFC2/MED27/BUD23/MBTPS2/FBN1/TPM3/IFIH1/ARFGEF2/TGFB3/THSD1/PSMD12/TREX1/FLNB/KMT2E/LMNA/SLC12A2/KCNMA1/ZMIZ1/ELN/PRKCZ	57	0.28934
GOBP_EMBRYONIC_ORGAN_DEVELOPMENT	110	451	6.99496e-06	0.000375229	GATA3/BPTF/ADM/CDKN1C/PDGFB/ID3/KIT/EDN1/BMP4/CCN1/WHRN/SOX18/VASH1/SPINT1/PDGFC/EFNA1/SMO/PLXNA4/GBX2/LRIG1/SOX17/VEGFA/EFEMP1/TEAD3/CTHRC1/TGFB1/PTCH1/FZD2/INSIG2/PRDM1/CITED2/ZFPM2/ADA/TPRN/PKD2/FBN2/PTK7/MYO6/CCDC40/ZIC1/BCR/SOBP/THOC5/ATF4/PBX2/TEAD1/JUNB/MED12/POLE/MICAL2/FBXW8/MMP16/HS6ST1/TP53/TGFBR2/MBD3/KMT2A/TAL1/TRIM28/HIPK1/PRKRA/NPHP3/TBX18/SCRIB/SOD1/CDC42/IFT52/GRB2/BLOC1S2/ECE1/Z…	110	0.243902
HP_ABNORMALITY_OF_SKIN_PHYSIOLOGY	111	456	7.00369e-06	0.000375229	GATA3/ABCB11/DNASE1L3/KIT/FLT4/TNFSF15/IL12A/SLC17A9/MYO5B/C5/LRP1/SLC39A4/IVNS1ABP/DNASE1/TMC6/TGFB1/EPOR/AP1B1/TCF4/MST1/ADA/PNPLA2/IRF2BP2/STXBP2/TCF3/COMT/SMARCC2/CHST14/FAT4/TRAF3IP2/PGM3/POLE/ASXL1/MIA3/LPIN2/ERCC2/ATP7B/NFKB2/ADA2/KANSL1/AIP/LRBA/RFX5/AK2/IL6ST/RAC1/NRAS/LBR/RIT1/NR3C1/PSMB4/FLI1/PEPD/OSMR/TLR4/JAK2/STAT3/HSPA9/DNAJC21/TNFRSF1A/EBP/IKBKB/POFUT1/MPDU1/MBTPS2/WDR1/LIPA/LMBRD…	111	0.243421
HP_LIMB_JOINT_CONTRACTURE	94	372	7.00776e-06	0.000375229	NALCN/CCN2/BMP4/CASZ1/PEX6/JUP/PIGN/LAMA2/PLOD1/PYCR1/FZD2/PLOD2/HACD1/TPM2/PSAT1/RERE/KAT6B/FBN2/ZBTB20/SCARF2/LMBR1/BCR/KIAA0319L/IDUA/FAT4/ALAD/MED12/ZDHHC9/IGHMBP2/ASXL1/FKRP/NXN/TGFBR2/FGD1/P4HTM/FKBP10/ERCC2/CUL4B/CNTNAP1/FHL1/HSPG2/ALDH18A1/DVL3/SVIL/CRKL/IL6ST/DAG1/HS2ST1/LUZP1/GNB2/EMG1/ECE1/SLC25A46/RAB3GAP1/STAT3/ALS2/TUBB3/DPM1/EIF5A/COL6A1/MBTPS2/TMEM70/FBN1/SRD5A3/SMG9/TPM3/TGFB3/AL…	94	0.252688
HP_PECTUS_EXCAVATUM	74	276	7.23383e-06	0.000384786	CSGALNACT1/LOX/COL1A2/CUL7/PTCH1/SRPX2/PLOD1/FZD2/FAM20C/HACD1/TPM2/ZBTB20/GDF11/CLIP2/SCARF2/CHST14/SMS/AEBP1/MED12/ZDHHC9/ASXL1/INPPL1/MTX2/ABL1/NXN/TGFBR2/LTBP2/FGD1/CRTAP/KMT2A/IGBP1/KANSL1/FHL1/HSPG2/ALDH18A1/EP300/EFEMP2/SPECC1L/DVL3/LIMK1/WBP11/HS2ST1/PPP2R1A/NRAS/NARS1/SOS1/RIT1/IFT52/PTPN11/ACTB/RFC2/BUD23/SLC9A6/RRAS/ADGRG1/MBTPS2/FBN1/TPM3/TGFB3/ZEB2/FKTN/RRAS2/KRAS/FLNB/FARSB/PYROXD1/…	74	0.268116
HP_BRACHYDACTYLY	89	348	7.31612e-06	0.000385279	CSGALNACT1/FLT4/BMP4/DLL4/CASZ1/PIGN/KCNJ2/PTCH1/FZD2/FAM20C/CITED2/ZFPM2/GPX4/TTC21B/NBAS/RERE/C12orf57/KAT6B/FAM149B1/ZIC1/TMEM216/POGZ/MED12/PGM3/ZDHHC9/INPPL1/NXN/TGFBR2/LTBP2/SNRPN/FGD1/PCNT/CUL4B/PPP3CA/ATRX/REV3L/HSPG2/SRCAP/SPECC1L/DVL3/GNAS/DEAF1/NRAS/LUZP1/LBR/PCYT1A/MRPS16/GNB2/SOS1/RIT1/IFT52/ALG8/DCPS/PTPN11/KLF13/ARHGAP31/BBS5/DYNC2LI1/RRAS/SLC35C1/IFT57/FBN1/EXT1/WASHC5/PIK3R1/ATP6…	89	0.255747
GOBP_REGULATION_OF_PLATELET_ACTIVATION	21	48	7.33841e-06	0.000385279	ABAT/PDGFB/MMRN1/PRKCD/IL6ST/TLR4/JAK2/PDGFA/LYN/SERPINE2/CEACAM1/UBASH3B/CD9/IL6/C1QTNF1/ADAMTS18/PLA2G4A/APOE/NOS3/THBD/GP6	21	0.4375
GOBP_MYELOID_LEUKOCYTE_DIFFERENTIATION	60	211	7.40646e-06	0.000386343	GATA3/DHRS2/KIT/BMP4/RASSF2/F2RL1/EVI2B/INPP5D/VEGFA/TGFB1/CAMK4/FAM20C/CITED2/CTNNBIP1/GPR137B/IRF7/THOC5/PRXL2A/JUNB/TGFBR2/MYC/TAL1/EIF2AK1/HSF1/GPR137/LRRK1/ACIN1/CUL4A/SLC9B2/ATP6AP1/CDC42/LBR/ANXA2/TLR4/ZFP36L1/LYN/NDFIP1/FADD/CD81/FBN1/TCTA/PIK3R1/NOTCH2/CASP8/FSTL3/TFRC/FOXP1/CEACAM1/UBASH3B/JUN/KLF10/TRIB1/SFRP1/MAFB/PPARGC1B/LGALS9/KITLG/CCR7/IL34/LTF	60	0.28436
HP_SPLENOMEGALY	91	358	7.56259e-06	0.000391959	ABCB11/DNASE1L3/GPIHBP1/KIT/PHKA2/IL12A/SLC7A7/SLC39A4/TGFB1/EPB41/ABCA1/OCLN/TCF4/MST1/ASAH1/ADA/PNPLA2/GYPC/STXBP2/COMT/TPI1/BCR/IDUA/NLRP1/FAT4/TNFSF12/PRKCD/ASXL1/INPPL1/ABL1/TP53/GNS/LPIN2/ATP7B/NFKB2/ADA2/ATRX/LRBA/DDRGK1/NPM1/GLB1/SCARB2/ATP6AP1/NRAS/LBR/PSMB4/NDUFS4/NHP2/PEPD/TLR4/JAK2/RTEL1/CAVIN1/TNFRSF1A/DYNC2LI1/DPM1/G6PD/RAB27A/WDR1/PLEKHM1/LIPA/SGSH/CD81/UMPS/LYST/IFIH1/PIK3R1/ATP6V…	91	0.25419
HP_ABNORMALITY_OF_UPPER_LIMB_JOINT	118	492	7.69939e-06	0.000396507	AFF3/BPTF/CSGALNACT1/NALCN/CCN2/BMP4/FGFRL1/CASZ1/PEX6/OBSL1/CUL7/LAMA2/PLOD1/PYCR1/FZD2/PLOD2/ASAH1/RAC3/HACD1/TPM2/MECOM/RERE/KAT6B/FBN2/CLIP2/SCARF2/LMBR1/ZIC1/LRP4/BCR/KIAA0319L/IDUA/FAT4/AEBP1/MED12/ZDHHC9/IGHMBP2/ASXL1/NXN/TGFBR2/FGD1/P4HTM/FKBP10/LAMB2/PCNT/ERCC2/CUL4B/KMT2A/FHL1/HSPG2/ALDH18A1/EP300/SRCAP/DVL3/SVIL/GLB1/RPL26/CRKL/LIMK1/IL6ST/STAG1/HS2ST1/NRAS/LUZP1/GNB2/SOS1/RIT1/UFSP2/E…	118	0.239837
GOBP_NEGATIVE_REGULATION_OF_PHOSPHORUS_METABOLIC_PROCESS	108	442	7.75411e-06	0.000396797	FABP4/ADORA2A/CDKN1C/PDGFB/DMD/BMP4/RASSF2/IRS2/PYCARD/NUPR1/PPARA/MICAL1/GADD45B/AJUBA/LRP1/SLIT2/TGFB1/PARD6A/SLC27A1/OCLN/PRKAR1B/SPRY1/DUSP6/GRB10/DBNDD1/KAT2B/LRP5/CTDSP2/CDK5RAP3/PRKCD/PDCD4/TRIM27/ABL1/TP53/CTDSP1/SNCA/PPP1R16B/CTDSPL/HSPB1/ADARB1/SIRPA/PARD3/TESK1/HHEX/BAX/NCK2/NPM1/QARS1/LRRK1/CRKL/CALM3/PPP1R8/GNAQ/FKBP1A/ARPP19/PTPA/PPP2R1A/PPIA/GNAI2/PRDX3/GSK3B/IMPACT/DNAJA1/DAB2IP/H…	108	0.244344
GOCC_RUFFLE_MEMBRANE	34	98	7.80335e-06	0.000396806	ARHGAP45/EPB41L5/TPM1/HIP1R/PDE4A/SH3YL1/MYO6/JCAD/CDKL5/ARHGEF2/RPS3/PACSIN2/RAC1/CLCN3/TWF1/CLASP2/PIP5K1C/NME1/MTMR6/IFIT5/PLEKHO1/FAM107A/EZR/PLEKHA1/RHOA/DIAPH1/KSR1/FAP/PTPRJ/ITGB3/PSD4/LCP1/FGR/FERMT1	34	0.346939
GOBP_CELLULAR_RESPONSE_TO_HYDROGEN_PEROXIDE	32	90	7.97915e-06	0.00040321	EDN1/ANKZF1/BNIP3/PYCR1/PDGFD/ERN1/MAPK13/HDAC6/PRKCD/CDK1/ABL1/SIRPA/HSF1/RPS3/HDAC2/PRKAA1/IMPACT/PDCD10/FXN/CAT/TXN/PLEKHA1/ANXA1/NQO1/SPHK1/GPR37/IL6/IL18BP/NET1/KLF2/AQP1/CYP1B1	32	0.355556
GOBP_POSITIVE_REGULATION_OF_BINDING	51	171	8.23696e-06	0.000413652	GATA3/BMP4/BDNF/LRP1/CTHRC1/TGFB1/EPB41L5/EPB41/ACE/RFNG/ZNF618/HIP1R/NRP1/GPSM1/ABL1/MYC/ERCC2/TRIM28/HSF1/MFNG/RIPK2/RAPGEF2/EP300/DDRGK1/RALB/EIF3E/CALM3/FKBP1A/MAPRE1/GSK3B/ANXA2/NMD3/NME1/JAK2/IDE/NIBAN2/EIF2S1/STING1/TXN/HAND2/EPHA4/CALM2/LARP6/DTX3L/SPON1/BMP2/PARP9/APOE/KLF4/CLIC2/PLAUR	51	0.298246
HP_ABNORMALITY_OF_THE_NASAL_TIP	86	335	8.85162e-06	0.000441776	AFF3/BPTF/CSGALNACT1/DMD/AGL/SLC9A7/ALDH6A1/COL1A2/OBSL1/PTPRF/CUL7/SOX4/KCNJ2/PTCH1/PYCR1/MPDZ/CDK19/FZD2/KDM4B/TCF4/ZNF292/RERE/KDM5B/ABCA5/KAT6B/ZBTB20/FAM149B1/LMBR1/COMT/TMEM216/SMARCC2/IDUA/SMS/POGZ/MED12/GDI1/MTX2/NXN/MADD/SNRPN/CUL4B/TGIF1/KMT2A/KANSL1/KMT2B/ATRX/SPOP/SMARCAL1/EFEMP2/SRCAP/MID2/GLB1/MAN1B1/HS2ST1/NRAS/CDC42/KAT5/ACSL4/ECE1/SLC25A46/ACTB/RAB3GAP1/HSPA9/EIF5A/MESD/SLC35C1/F…	86	0.256716
GOBP_RECEPTOR_METABOLIC_PROCESS	50	167	8.93274e-06	0.00044309	ADM/LRRTM2/GRK4/NRG1/HTR1B/LRP1/VEGFA/TGFB1/EHD3/DLG4/TBC1D5/ANKRD13D/WDR54/ATXN2/TBC1D16/SNCA/UVRAG/ARRB1/GRK2/SCRIB/FNTA/RAB11B/AP1AR/ANXA2/GRB2/ECE1/PICALM/MTMR2/NSF/ALS2/LAPTM5/CD81/LMBRD1/SDCBP/ARFGEF2/EZR/LDLR/FUT8/AHI1/DTX3L/TFRC/CEACAM1/CD9/RAMP2/CALCRL/INSR/APOE/ITGB3/SORL1/ACKR3	50	0.299401
HP_CONTRACTURES_OF_THE_JOINTS_OF_THE_UPPER_LIMBS	77	292	9.17925e-06	0.000452541	NALCN/CCN2/BMP4/CASZ1/PEX6/LAMA2/PLOD1/PYCR1/FZD2/PLOD2/HACD1/TPM2/RERE/KAT6B/FBN2/SCARF2/LMBR1/BCR/KIAA0319L/IDUA/FAT4/MED12/ZDHHC9/IGHMBP2/ASXL1/NXN/TGFBR2/FGD1/P4HTM/FKBP10/ERCC2/CUL4B/FHL1/HSPG2/ALDH18A1/DVL3/SVIL/CRKL/IL6ST/HS2ST1/LUZP1/GNB2/EMG1/ECE1/SLC25A46/RAB3GAP1/ALS2/TUBB3/COL6A1/MBTPS2/TMEM70/FBN1/SRD5A3/SMG9/TPM3/TGFB3/RAB23/FKTN/FUS/PIK3C2A/PYROXD1/SIK3/SLC26A2/LMNA/EFNB1/LAMB3/PMP…	77	0.263699
GOMF_ACTIN_FILAMENT_BINDING	61	217	9.27826e-06	0.000454649	SCIN/DMD/MYO5B/MICAL1/KLHL17/AJUBA/MYH10/IQGAP3/CLMN/TPM1/NEBL/CORO1B/TPM2/HIP1R/MYO1B/ADD3/MYO6/MYO19/FSCN1/ABL1/MICALL2/SHTN1/MAP1S/SVIL/CTNNA1/CAPZB/ARPC1B/TWF1/LIMA1/ACTR3/ACTR2/FLNC/WDR1/CAPZA1/ITPRID2/TPM3/DSTN/CAPG/EZR/FERMT2/CYFIP1/MYO5A/ABLIM3/SPTAN1/FLNB/TRIOBP/ARPC5/SPTBN5/TPM4/BIN1/PLS1/SYNE3/COTL1/ZNF185/ABI3/SYNE1/LCP1/CCIN/MYOM3/MYO1G/FERMT1	61	0.281106
GOBP_PROTEASOMAL_PROTEIN_CATABOLIC_PROCESS	118	494	9.41095e-06	0.000458373	TRAF4/NUPR1/ANKZF1/UBE2C/RNF144A/RNF144B/GPX1/RNF217/WFS1/FBXL20/UBXN2B/SYVN1/DNAJC18/CLU/CSNK1E/FBXL6/TMUB1/ALAD/SMARCC1/SPSB3/FBXW8/FBXL7/CUL4B/ARRB1/RNF5/FBXO38/FBXL12/PLK3/SPOP/CDC34/DDI2/UBQLN4/TRIM13/UBE2H/RNF41/FAM8A1/OS9/DDRGK1/SHARPIN/N4BP1/RNF4/CDC16/RMND5A/PCBP2/AGAP3/MAN1B1/CUL4A/WWP2/EDEM2/PSME2/RNF139/PRPF19/RBX1/UBE2D3/USP14/PSMA2/F8A1/FBXL5/PSMA5/PSMD7/PLAA/GCLC/GSK3B/PSMB4/PSMC2/…	118	0.238866
GOBP_EPITHELIAL_CELL_DEVELOPMENT	59	208	9.5509e-06	0.000461999	CXCR4/PDGFB/BMP4/F2RL1/SOX18/SMO/NOTCH4/VEGFA/ACTA2/EPB41L5/GPX1/BMP6/PRDM1/CDH2/PDE2A/FAT1/TYMS/ATF4/FRMD6/ASXL1/RILPL1/PPP1R16B/LAMB2/ATRX/VIM/RAPGEF2/E2F4/TJP1/PPP1R12A/IL6ST/CCM2/CDH5/RAPGEF1/GSK3B/VCL/RAP1A/TNFRSF1A/IKBKB/SIPA1L3/CLIC4/EZR/GPAT4/NOTCH2/C1GALT1/PLEC/JAG1/FLNB/RAP1B/RARG/MSN/PALLD/GPR4/PODXL/ADAMTSL4/STC1/ESR1/HPSE/HEG1/SDC1	59	0.283654
GOBP_EXOCYTOSIS	91	360	9.59967e-06	0.000461999	SCIN/ADORA2A/BAIAP3/KIT/RAB3C/F2RL1/SYNGR3/RAB11FIP1/SYTL2/SLC17A9/SEPTIN5/MICAL1/HTR1B/CBARP/PRRT2/EXOC6/FBXL20/RAB3IP/EXOC3L1/CPLANE2/STXBP2/BCR/NAPB/RAB2B/MIA3/SNPH/EXOC3/SNCA/SCRN1/SNAP23/ARHGAP17/RAB15/SCRIB/RALB/RAB11B/CALM3/CHMP3/PDCD6IP/STXBP3/ARL8B/GNAI2/CHMP2A/GSK3B/NAPA/RAB11FIP5/STAM/CLASP2/PIP5K1C/NSF/RAB10/RAB3GAP1/LIN7C/VAMP7/RAP1A/RAB7A/SCAMP1/SYTL4/LYN/IL13RA2/RAB27A/SDCBP/ARFGEF…	91	0.252778
GOBP_MESENCHYME_DEVELOPMENT	79	302	9.71949e-06	0.000464201	GATA3/SEMA4C/ERBB4/EDN1/BMP4/EFNA1/SMO/NRG1/TGFB1I1/RGCC/NOTCH4/BASP1/GBX2/CUL7/ACTA2/RBM24/TGFB1/EPB41L5/SEMA4G/POFUT2/SPRY1/CRELD1/CITED2/ZFPM2/SEMA6C/PKD2/CDH2/DCHS1/DDX17/PTK7/NRP1/PDCD4/SEMA6B/TGFBR2/MYC/MDK/TRIM28/ADIPOR1/HDAC2/DAG1/CDC42/BMPR2/GSK3B/CLASP2/DAB2IP/ZFP36L1/FAM172A/EXT1/SDCBP/GCNT2/FERMT2/TGFB3/HAND2/EPHA4/MEF2C/TBX20/JAG1/RDH10/SEMA4B/BMP2/SNAI2/GLIPR2/S100A4/IL6/EFNB1/FOXF1…	79	0.261589
GOBP_ACTOMYOSIN_STRUCTURE_ORGANIZATION	57	199	9.76025e-06	0.000464201	RHPN1/EDN1/CCN2/RGCC/RHPN2/OBSL1/MYH10/EVL/LIMCH1/EPB41L5/EPB41/TPM1/NEBL/RTKN/ANKRD1/EPB41L2/NRP1/FRMD6/ARHGEF10/WASF2/ABL1/SLC9A1/ARRB1/TESK1/CNN3/TJP1/LIMK1/PDCD6IP/RAC1/CDC42/CLASP2/TTC8/PDCD10/S1PR1/FLNC/WDR1/PDLIM1/FERMT2/PIK3R1/TGFB3/RHOA/CFLAR/CD47/PLEC/ZYX/TNFAIP1/ARHGAP6/MEF2A/CSRP1/RHOC/SFRP1/PTK2B/CIT/TNNT1/PDGFRB/ELN/FHDC1	57	0.286432
HP_THICK_LOWER_LIP_VERMILION	48	159	1.04707e-05	0.000495076	AFF3/DMD/SLC9A7/CUL7/SOX4/C12orf57/ZBTB20/CLIP2/SMARCC2/SMS/MED12/GDI1/GNS/CDKL5/CUL4B/ATRX/CHD2/AIP/MID2/DEAF1/LIMK1/NRAS/SOS1/RIT1/KAT5/ACSL4/GLA/PTPN11/RFC2/BUD23/RRAS/FBN1/SRD5A3/SMG9/ATP6V1B2/ALG13/ZEB2/RRAS2/KRAS/TASP1/ACER3/HECW2/NAGA/INSR/IQSEC2/ECM1/MRAS/ELN	48	0.301887
HP_ABNORMAL_LEUKOCYTE_PHYSIOLOGY	73	274	1.05544e-05	0.000496135	GATA3/CXCR4/TNFSF15/IL12A/LEPR/SLC7A7/SLC39A4/IVNS1ABP/TGFB1/KLHDC8B/TCF4/MST1/ADA/IRF2BP2/STXBP2/UNG/TCF3/COMT/NLRP1/FAT4/TNFSF12/PRKCD/PGM3/TP53/MOGS/ERCC2/NFKB2/ADA2/SMARCAL1/LRBA/RFX5/SCARB2/AK2/IL6ST/ATP6AP1/NRAS/GCLC/PSMB4/PEPD/CNBP/RTEL1/STAT3/CAVIN1/IKBKB/PMM2/NBN/RAB27A/CD81/UMPS/SLC35C1/IFIH1/STING1/PIK3R1/UFD1/CASP8/ZEB2/KRAS/TCN2/MSN/CD70/TFRC/SLC25A13/RFXAP/FAS/PNP/IL6R/LMNA/RAC2/CD5…	73	0.266423
GOBP_POSITIVE_REGULATION_OF_PROTEIN_LOCALIZATION	108	445	1.06539e-05	0.000497918	ERBB4/ABAT/ADORA2A/BAIAP3/F2RL1/IRS2/PRKD1/SMO/SOX4/JUP/MYH10/LRP1/TGFB1/PARD6A/SEC16B/CLIP3/EPB41/BMP6/DZIP1/DLG4/BBC3/ANKRD1/GAS6/TMEM30A/CSNK2A2/GPR137B/ZIC1/LRP4/CNPY4/EPB41L2/CDK5RAP3/PRKCD/CDK1/MICALL2/PFKM/PPID/PCNT/AACS/TRIM28/PLK3/CAPN10/TESK1/MARK4/SNX33/MFF/STK11/DDRGK1/ERGIC3/NUMA1/EDEM2/UBE2D3/FIS1/CDC42/PPIA/IER3IP1/PDCD5/GSK3B/PRKAA1/ACSL4/NMD3/ARF6/CNST/PDCD10/TLR4/JAK2/LARP7/MEAK…	108	0.242697
GOBP_NEGATIVE_REGULATION_OF_TRANSPORT	112	466	1.17534e-05	0.000546146	ABAT/OPRL1/FABP5/INHBB/THBS1/EDN1/IRS2/LRRTM2/RAB11FIP1/IL12A/VIP/PRKD1/SLC43A1/NRG1/HTR1B/PIM3/CBARP/NR1H3/PRRT2/PACSIN3/ACE/RHBDF2/MCTP1/DLG4/ADA/GRB10/TBC1D4/PKD2/ANKRD13D/BCR/SLC43A2/UNC119/ATF4/PXK/WDR54/ATXN2/TRIM27/GDI1/ERP29/SNCA/PFKL/MYC/SIRPA/PPP3CA/RANGAP1/SNX33/OS9/CALM3/WWP2/FKBP1A/STXBP3/PACSIN2/RAC1/FIS1/SP100/GNAI2/ANXA2/RAB11FIP5/CAB39/STK39/ARF6/PICALM/MTMR2/PTPN11/COMMD1/RAP1A/…	112	0.240343
HP_ABNORMAL_MYELOID_LEUKOCYTE_MORPHOLOGY	84	328	1.23396e-05	0.000570108	CXCR4/FANCE/DMD/KIT/SLC7A7/TPM1/ASAH1/ZBTB16/FHL2/ADA/TXNRD2/ANKRD1/MECOM/IRF2BP2/STXBP2/SCN5A/TCF3/ABCD4/BCR/NLRP1/PRKCD/PGM3/ASXL1/ABL1/LAMA4/FANCG/CAP2/ETV6/ERCC2/ADA2/SLC37A4/ATRX/SMARCAL1/LRBA/NUMA1/RFX5/NPM1/GLB1/RPL26/AK2/IL6ST/NRAS/LBR/NHP2/VCL/RTEL1/STAT3/DNAJC21/PMM2/PRDX1/RAB27A/WDR1/LIPA/SLC35C1/LMBRD1/SAMD9/LYST/PIK3R1/SBDS/HAND2/ABHD5/FUT8/HLA-DPB1/FKTN/KRAS/NABP1/TCN2/G6PC3/MSN/TFR…	84	0.256098
GOCC_PODOSOME	15	29	1.25004e-05	0.000574254	SCIN/FSCN1/SVIL/TJP1/VCL/SH3GL1/ACTR2/WDR1/ASAP1/AFAP1L1/PALLD/TPM4/FERMT3/LCP1/RHOU	15	0.517241
HP_TOOTH_MALPOSITION	86	338	1.27686e-05	0.000577934	AFF3/BPTF/EDN1/BMP4/LOX/PRKD1/PEX6/COL1A2/SATB1/FRAS1/OBSL1/KCNJ2/PLOD1/CDK19/FZD2/TCF4/HACD1/TPM2/C12orf57/DCHS1/CLIP2/SCARF2/LRP5/SOBP/SMS/FAT4/AEBP1/MED12/ZDHHC9/MTX2/ABL1/NXN/POLR1D/MADD/SNRPN/CUL4B/KANSL1/ATRX/HSPG2/AIP/EP300/SPECC1L/DVL3/TAF6/GLB1/GNAS/LIMK1/IL6ST/STAG1/CDC42/LBR/PCYT1A/GNB2/NARS1/SOS1/IFT52/PTPN11/RAB3GAP1/LARP7/RFC2/MED27/BUD23/CERT1/GNAI3/ASPH/MBTPS2/PLEKHM1/IFT57/FBN1/S…	86	0.254438
GOCC_PROTEASOME_CORE_COMPLEX	12	20	1.27825e-05	0.000577934	PSMA2/PSMA5/PSMB4/PSMA1/PSMB3/PSMB7/PSMA4/PSMB1/PSMB2/PSMA3/PSMA6/PSMB10	12	0.6
HP_ABNORMALITY_OF_NEURONAL_MIGRATION	115	482	1.2857e-05	0.000577934	CSGALNACT1/PDGFB/RELN/ASNS/SMO/PEX6/VLDLR/HIC1/HNMT/FRAS1/PHC1/SOX4/LAMA2/PTCH1/SRPX2/COL4A1/OCLN/MPDZ/TCF4/ZNF292/GPX4/PSAT1/COL4A2/ADD3/CDH2/KDM5B/KAT6B/DCHS1/FAM149B1/AKT3/TMEM216/LMNB1/SHMT2/SMARCC2/LAMB1/FAT4/MED12/KATNIP/ATXN2/ASXL1/FKRP/SNRPN/EDC3/CDKL5/CUL4B/TGIF1/B4GAT1/KANSL1/PPP3CA/SPOP/MED23/QARS1/TMEM237/DEAF1/PPP1R12A/MAN1B1/ZMYND11/DAG1/RAC1/SLC25A24/PCYT1A/NARS1/IER3IP1/PLAA/UFSP2…	115	0.238589
GOBP_POSITIVE_REGULATION_OF_PROTEIN_KINASE_ACTIVITY	98	397	1.28664e-05	0.000577934	PDGFB/KIT/THBS1/EDN1/RELN/RASSF2/CCN1/TNFSF15/TRAF4/PDGFC/EFNA1/NRG1/VLDLR/RGCC/NOX4/AJUBA/VEGFA/TGFB1/SLC27A1/ACE/FZD8/MAP2K6/PSRC1/PILRB/EFNA5/PDE5A/PDGFD/DLG4/ERN1/GAS6/PKD2/MAGED1/CLU/TNFRSF10B/UNC119/PRKCD/ABL1/TGFBR2/ERP29/MADD/CCNY/FLT1/SNCA/TAL1/RAPGEF2/STK11/DVL3/RALB/RPS3/CALM3/XRCC5/DAG1/XRCC6/PPIA/BMPR2/COPS8/CAB39/ACSL1/DAB2IP/PDCD10/TLR4/MOB2/MAP3K11/JAK2/PDGFA/RAP1A/TAOK3/ALS2/SASH…	98	0.246851
GOBP_CELLULAR_RESPONSE_TO_REACTIVE_OXYGEN_SPECIES	45	147	1.31606e-05	0.000584654	EDN1/ANKZF1/BNIP3/TPM1/PYCR1/PDGFD/ERN1/PKD2/MAPK13/HDAC6/PRKCD/CDK1/ABL1/SIRPA/HSF1/PRDX2/RPS3/HDAC2/AGAP3/SOD1/PRDX3/PRKAA1/IMPACT/PDCD10/FXN/CHUK/PRDX1/CAT/TXN/PLEKHA1/ANXA1/NQO1/TREX1/SPHK1/GPR37/JUN/IL6/GCH1/IL18BP/NET1/NOS3/KLF2/PPARGC1B/AQP1/CYP1B1	45	0.306122
GOBP_RESPONSE_TO_UV	45	147	1.31606e-05	0.000584654	IL12A/CERS1/NFATC4/GPX1/OPN3/DDB2/PCLAF/AURKB/MME/TP53I13/MAPK13/TP53INP1/USP28/ATF4/PRKCD/TP53/MYC/PPID/ERCC2/CUL4B/POLH/BAX/EP300/STK11/N4BP1/NPM1/RPL26/USF1/PRKAA1/IMPACT/RO60/EIF2S1/CAT/CHEK1/PIK3R1/BAK1/CASP7/TREX1/TIMP1/HYAL1/CRIP1/PTGS2/BCL3/HYAL2/AQP1	45	0.306122
HP_MORTALITY_AGING	77	295	1.36137e-05	0.000597676	AFF3/ABCB11/ABAT/TYMP/SMO/MYO5B/PEX6/SATB1/FRAS1/AMT/FAM20C/HDAC6/CLIP2/IDUA/POLG/FKRP/MTX2/GPR161/NXN/STAT2/TGFBR2/MADD/ERCC2/CRTAP/ATRX/REV3L/HSPG2/GLB1/LIMK1/ATP6AP1/SLC25A24/NRAS/LBR/SUCLG1/EMG1/NDUFS4/COX16/HEXB/SLC25A46/FLI1/QRSL1/PIP5K1C/PRPS1/NSF/ACTB/RFC2/BUD23/MRPL3/SLC9A6/MBTPS2/RAB27A/FADD/LIPA/C2orf69/TMEM70/WASHC5/BOLA3/GLUL/ALG14/PLCB3/TSEN54/PLEC/KRAS/FLNB/SLC26A2/PIGB/LMNA/OGDH/I…	77	0.261017
GOBP_CELLULAR_RESPONSE_TO_INTERFERON_GAMMA	38	117	1.36755e-05	0.000597676	CCL23/CCL14/CCL16/MRC1/EDN1/NR1H3/CCL2/SLC26A6/TP53/MYC/SIRPA/VIM/VPS26B/SYNCRIP/CDC37/STXBP3/CDC42/SP100/TLR4/JAK2/PDE12/ACTR3/KIF5B/ACTR2/GBP3/CD47/ZYX/FLNB/CDC42EP2/GBP1/CD58/HLA-DPA1/PARP9/CDC42EP4/IRF1/LGALS9/ASS1/RAB7B	38	0.324786
GOBP_REGULATION_OF_MYELOID_LEUKOCYTE_DIFFERENTIATION	38	117	1.36755e-05	0.000597676	RASSF2/EVI2B/INPP5D/TGFB1/CAMK4/CTNNBIP1/GPR137B/IRF7/PRXL2A/MYC/TAL1/HSF1/GPR137/ACIN1/CUL4A/SLC9B2/TLR4/ZFP36L1/LYN/NDFIP1/FADD/FBN1/TCTA/PIK3R1/NOTCH2/CASP8/FSTL3/FOXP1/CEACAM1/UBASH3B/KLF10/TRIB1/SFRP1/MAFB/PPARGC1B/KITLG/IL34/LTF	38	0.324786
GOCC_MEMBRANE_MICRODOMAIN	84	329	1.39456e-05	0.000606205	ARID3A/UNC5A/CXADR/ADRA1B/DMD/SMO/RFTN1/ENO2/INPP5D/CLIP3/PTCH1/ABCA1/TFPI/EFNA5/MME/CDH2/SCN5A/HDAC6/FLOT2/LRP4/TPP1/SLC9A1/TGFBR2/SERPINH1/CDH13/LDHB/CTNNA1/IL6ST/DAG1/PACSIN2/GNAI2/BMPR2/ANXA2/CRK/JAK2/PRKAR2A/CAVIN1/TNFRSF1A/GNAI3/IKBKB/S1PR1/LYN/ADGRG1/FADD/ATP2B4/SDCBP/ORAI1/EZR/TUBA1C/ATP1A1/CASP8/CFLAR/STOM/RAP1B/STX12/FAS/CAPN2/SYNJ2/PLPP1/ADTRP/EFHD2/EFNB1/CD177/NPC1/CAVIN3/PODXL/INSR/P…	84	0.255319
GOBP_NEGATIVE_REGULATION_OF_CELL_ADHESION	79	305	1.42945e-05	0.000618046	ABAT/ANGPT2/ADORA2A/IDO1/THBS1/BMP4/NRARP/ARG2/PPARA/ACER2/SERPINE1/PLXNA4/RGCC/NOTCH4/VEGFA/TGFB1/EPB41L5/ADAM22/TNFSF4/BMP6/EFNA5/PDE5A/PLXNA3/PLXNB2/PRKCD/MIA3/ABL1/MDK/SCRIB/CDH13/PRDX2/RCC2/AP1AR/ATP5F1B/SIPA1/CLASP2/PTPN11/JAK2/ADAM10/LAPTM5/NDFIP1/FXYD5/FAM107A/GCNT2/PIK3R1/DUSP3/ANXA1/RHOA/EPHA4/JAG1/MELTF/MBP/SERPINE2/GBP1/ARHGAP6/CEACAM1/ADTRP/ZC3H12A/MUC1/FBLN1/UBASH3B/BMP2/SNAI2/CD9/I…	79	0.259016
HP_KYPHOSIS	112	468	1.43857e-05	0.000618681	BPTF/FGFRL1/CASZ1/COL1A2/SATB1/OBSL1/CUL7/LAMA2/TGFB1/PTCH1/PLOD1/KDM4B/PLOD2/ROBO3/HACD1/TPM2/GBA2/SURF1/RERE/HERC1/FBN2/ZBTB20/CLIP2/TPI1/LRP5/CHST14/IDUA/SMS/AEBP1/AGRN/KLC2/FKRP/NXN/P3H1/MADD/SNRPN/P4HTM/CDKL5/FKBP10/ERCC2/CUL4B/PUS7/KANSL1/WASF1/ATRX/FHL1/HSPG2/SMARCAL1/ALDH18A1/SLC25A1/AIP/SRCAP/DVL3/SVIL/GLB1/SCARB2/GNAS/LIMK1/PPP1R12A/HS2ST1/NRAS/LUZP1/LBR/NARS1/PLAA/UFSP2/ACTL6A/PRPS1/PT…	112	0.239316
GOBP_CELLULAR_AMINO_ACID_METABOLIC_PROCESS	75	286	1.46952e-05	0.000628649	ABAT/IDO1/PIPOX/ALDH1A1/ASNS/UPB1/ALDH6A1/ARG2/GCAT/AASS/HNMT/NOX4/SLC7A7/DDAH1/AMT/PYCR1/DALRD3/GPT2/PLOD2/PCBD1/PSPH/MPST/SCLY/PSAT1/CTPS2/AFMID/MTHFR/GGT1/VARS2/SHMT2/SMS/ATF4/BPHL/BCAT2/TST/BCKDHB/DARS1/ALDH18A1/GLS/QARS1/SERINC3/GMPS/FPGS/MTAP/NARS1/ACAT1/GCLC/HARS1/GATB/DLD/PEPD/QRSL1/ASL/QDPR/ALDH4A1/SLC25A12/DDAH2/ATP2B4/GLUL/GLUD1/GGT5/ACAD8/GARS1/WARS1/FARSB/GFPT2/SLC25A13/GCLM/BCAT1/IL…	75	0.262238
GOCC_RECYCLING_ENDOSOME	56	197	1.48369e-05	0.000630897	RAB17/ABCB11/BAIAP3/RAB11FIP1/SLC9A7/MYO5B/SLC39A4/CLIP3/EHD3/MCTP1/NISCH/RAB4B/TMUB1/TPP1/GPR161/MICALL2/AMOTL2/AVL9/TBC1D17/RAB15/RAB11B/PACSIN2/RAC1/CLCN3/RAB11FIP5/ARF6/RAB10/COMMD1/TUBA1A/SCAMP1/SLC9A6/TUBG1/ABHD17B/EHD1/SGK3/ARFGEF2/PLEKHB2/MICALL1/MYO5A/EHD4/ABCG1/PDLIM4/RNF11/MELTF/STX12/TFRC/RAB11A/ADPRH/ACKR4/SORL1/ATG9B/LTF/ATP13A3/SCAMP5/ACKR3/ACKR1	56	0.284264
HP_ABDOMINAL_PAIN	81	315	1.49186e-05	0.000630897	ABCB11/DNASE1L3/KIT/TYMP/IL12A/SMO/EPOR/EPB41/SLC40A1/ABCA1/TCF4/MST1/ZBTB16/TXNRD2/GYPC/IRF2BP2/SCN5A/CLIP2/ARHGAP24/LRP5/ALAD/COL4A5/ASXL1/POLG/TP53/TGFBR2/FLT1/MYC/ADA2/TRIM28/ATRX/CD46/STK11/NUMA1/NPM1/SCARB2/PRKCSH/LIMK1/ECE1/HEXB/FLI1/GLA/EWSR1/TLR4/JAK2/STAT3/NUP93/ALDH4A1/RFC2/BUD23/TNFRSF1A/CDC73/G6PD/HMBS/SCN1B/LACC1/HLA-DPB1/FUS/RABL3/KRAS/MALT1/NABP1/PALLD/CFI/FOXP1/FAS/HLA-DPA1/EPAS1…	81	0.257143
GOBP_INTEGRIN_MEDIATED_SIGNALING_PATHWAY	36	109	1.50599e-05	0.000630897	CCN2/ITGA11/PRKD1/ITGBL1/BCAR1/NRP1/ABL1/RCC2/CTNNA1/CDC42/CCM2/PTPN11/ADAM10/PTPRA/FERMT2/CD47/FUT8/ZYX/ITGA3/LIMS2/CEACAM1/FBLN1/CD177/ITGA6/TIMP1/PLPP3/FERMT3/ADAM15/PTK2B/ITGB3/SEMA7A/THY1/ITGB4/ADAMTS1/FGR/FERMT1	36	0.330275
GOBP_STRESS_FIBER_ASSEMBLY	36	109	1.50599e-05	0.000630897	RHPN1/CCN2/RGCC/RHPN2/EVL/LIMCH1/TPM1/NRP1/ARHGEF10/WASF2/ABL1/SLC9A1/ARRB1/TESK1/TJP1/LIMK1/RAC1/CDC42/CLASP2/TTC8/PDCD10/S1PR1/PDLIM1/FERMT2/PIK3R1/TGFB3/RHOA/CD47/ZYX/TNFAIP1/ARHGAP6/RHOC/SFRP1/PTK2B/ELN/FHDC1	36	0.330275
GOBP_RESPONSE_TO_INTERFERON_GAMMA	43	139	1.52108e-05	0.00063145	CCL23/CCL14/CCL16/MRC1/EDN1/NR1H3/CCL2/SLC26A6/TP53/SNCA/MYC/SIRPA/VIM/VPS26B/SYNCRIP/CDC37/STXBP3/CDC42/SP100/TLR4/JAK2/PDE12/ACTR3/KIF5B/ACTR2/IFITM2/GBP3/CD47/ZYX/FLNB/CXCL16/CDC42EP2/GBP1/CD58/HLA-DPA1/PARP9/IFITM3/CDC42EP4/GCH1/IRF1/LGALS9/ASS1/RAB7B	43	0.309353
HP_ABNORMAL_ATRIOVENTRICULAR_VALVE_PHYSIOLOGY	52	179	1.52984e-05	0.00063145	CSGALNACT1/LOX/DLL4/IL12A/ALPK3/COL1A2/TLL1/TPM1/CRELD1/DZIP1/CITED2/SURF1/CDH2/SCN5A/FBN2/DCHS1/CLIP2/AKT3/IDUA/PLD1/POLG/MTX2/LTBP2/ATRX/FHL1/ALDH18A1/AIP/DVL3/LIMK1/ATP6AP1/SLC25A24/RIT1/WDR37/GLA/COX7B/TLR4/RFC2/BUD23/NR2F2/HCCS/FLNC/FBN1/TGFB3/NOTCH2/LDLR/TBX20/G6PC3/FAS/PYROXD1/LMNA/CLIC2/ELN	52	0.290503
GOBP_CARBOHYDRATE_DERIVATIVE_CATABOLIC_PROCESS	50	170	1.53074e-05	0.00063145	PDE4B/ALDH1A1/TYMP/UPB1/MANBA/TGFB1/PDE7B/PDE5A/ADA/GBA2/PDE4A/PDE2A/UNG/IDUA/GALT/PRKCD/DUT/AMPD3/ENTPD4/GNS/ADA2/GLB1/MAN1B1/EDEM2/MTAP/PGM2/ACAT1/FUCA2/HEXB/GLA/UPP1/FITM2/NEIL2/CTBS/SGSH/GM2A/CEMIP2/GNPDA2/NT5E/MAN1A1/CD44/PNP/OGA/NAGA/HYAL1/ADAMTS9/HPSE/HYAL2/CTSL/CEMIP	50	0.294118
GOMF_NUCLEOSIDE_TRIPHOSPHATASE_REGULATOR_ACTIVITY	116	489	1.55738e-05	0.000639181	MCF2L2/RGS9/ALDH1A1/RINL/ARHGAP18/FGD4/RHOD/RALGPS2/ARHGEF28/ARHGAP45/ARHGEF17/MYCBP2/SYDE2/IQGAP3/SLIT2/DENND11/TBC1D30/RAB3IP/PLEKHG2/ARFGEF3/RTKN/SYDE1/RASAL2/GMIP/TBC1D4/HERC1/RCBTB2/DNMBP/GPSM3/RGS3/CYTH2/EIF2B2/ARHGAP24/TBC1D5/RCC1/BCR/ARHGEF1/NRP1/GPSM1/ARHGEF10/SGSM2/ARHGEF12/GDI1/TBC1D16/MADD/RGL2/FGD1/SIRPA/SBF1/ARRB1/TBC1D17/RASA3/ARHGAP17/CYTH3/RAPGEF2/RANGAP1/ARHGEF2/HACD3/GPS1/RCC2/…	116	0.237219
GOBP_PHOSPHOLIPID_BIOSYNTHETIC_PROCESS	69	258	1.58596e-05	0.000647621	FABP5/PDGFB/SERINC4/AJUBA/SMG1/INPP5D/PIGN/PGAP4/SLC27A1/LPCAT2/ADGRF5/ISYNA1/SOCS2/SH3YL1/SLC44A1/MBOAT2/PCYT2/PLD1/AGPAT5/AGPAT1/INPPL1/DGKH/CHKA/MTMR4/UVRAG/GNPAT/IP6K2/ITPKC/IDH1/VAPA/PI4KB/PCYT1A/LPCAT3/HEXB/PIP5K1C/MTMR2/TTC7B/FITM2/PDGFA/IMPA1/MTMR6/MTM1/PIGC/DPM1/PLSCR3/SRD5A3/PIK3C2B/PIK3R1/GPAT4/SYNJ1/ABHD5/HMGCS1/DGKA/LPCAT4/SELENOI/SGMS2/CAPN2/PIK3C2A/SYNJ2/EFR3B/CHPT1/PITPNM2/PIGB/PL…	69	0.267442
GOBP_HEART_VALVE_DEVELOPMENT	25	65	1.62802e-05	0.000661455	GATA3/BMP4/CCN1/DLL4/FGFRL1/EFNA1/SOX4/SLIT2/TGFB1/PRDM1/DCHS1/PDE2A/TGFBR2/BMPR2/TNFRSF1A/NOTCH2/MEF2C/TBX20/JAG1/BMP2/SNAI2/ADAMTS9/NOS3/APLNR/ELN	25	0.384615
HP_ABNORMALITY_OF_THE_CHEEK	63	230	1.63637e-05	0.000661523	NALCN/EDN1/FLT4/AGL/FGFRL1/LRP1/PIGN/KCNJ2/TCF4/PSPH/CITED2/ZFPM2/KAT6B/TMEM216/LRP5/IDUA/AEBP1/ASXL1/MTX2/POLR1D/SNRPN/SIX5/PCNT/SLC37A4/HSPG2/ALDH18A1/AIP/EP300/EFEMP2/SPECC1L/MSL3/TMEM237/GNAS/MOCS2/WBP11/NRAS/IER3IP1/IFT52/TBCE/SF3B4/ACTB/PSMC3/GNAI3/DPM1/FBN1/SH3BP2/WASHC5/NOTCH2/RAB23/CHN1/JAG1/KRAS/FLNB/TASP1/KMT2E/B9D1/ANK1/BMP2/SLC26A2/PIGB/LMNA/MAFB/ELN	63	0.273913
GOBP_POSITIVE_REGULATION_OF_EPITHELIAL_CELL_MIGRATION	51	175	1.67056e-05	0.00066891	GATA3/ENPP2/ATOH8/PDGFB/THBS1/EDN1/FLT4/BMP4/PRKD1/VEGFA/TGFB1/EPB41L5/SRPX2/BCAR1/HDAC6/JCAD/AKT3/RHOJ/NRP1/ABL1/TGFBR2/MAP3K3/HSPB1/SPARC/RAC1/ATP5F1B/BMPR2/ETS1/CLASP2/ARF6/SASH1/RRAS/DOCK5/ANXA1/ITGA3/FGF16/ANXA3/FUT1/FOXP1/PIK3C2A/RAB11A/ZC3H12A/JUN/GLIPR2/PLPP3/HYAL1/PTGS2/PTK2B/TEK/NOS3/ITGB3	51	0.291429
GOBP_RAC_PROTEIN_SIGNAL_TRANSDUCTION	19	43	1.67119e-05	0.00066891	NISCH/ARHGAP24/WASF2/WASF1/ARHGAP17/CDH13/HACD3/RAC1/CRK/ARF6/NCKAP1/ALS2/GARRE1/CYFIP1/KRAS/SSX2IP/RAC2/STMN3/RHOU	19	0.44186
GOBP_CELL_CELL_JUNCTION_ORGANIZATION	58	207	1.6889e-05	0.000672672	CLDN10/CXADR/F2RL1/WHRN/PATJ/PKP2/CLDN7/JUP/VEGFA/TGFB1/PARD6A/ACE/OCLN/MPDZ/BMP6/AJM1/CDH2/OCEL1/DCHS1/FSCN1/PKP4/MICALL2/CTNND1/CNTNAP1/PARD3/HIPK1/GNPAT/TJP1/ESAM/PDCD6IP/CTNNA1/CDC42/CCM2/CDH5/PIP5K1C/ACTB/VCL/ADAM10/IKBKB/WDR1/EXT1/MTSS1/FERMT2/TGFB3/RHOA/EPHA4/PLEC/CLDN15/LIMS2/SNAI2/CD9/GJD3/RHOC/RAMP2/CD177/NECTIN1/HEG1/APLNR	58	0.280193
HP_ABNORMAL_URINE_ALPHA_KETOGLUTARATE_CONCENTRATION	8	10	1.71278e-05	0.000677048	AASS/COX16/DLD/ALDH4A1/ATP6V1B2/GLUD1/PIGB/OGDH	8	0.8
GOBP_EXTRINSIC_APOPTOTIC_SIGNALING_PATHWAY	61	221	1.71664e-05	0.000677048	TNFRSF10C/THBS1/BMP4/PYCARD/IL12A/TNFSF10/SERPINE1/SORT1/TGFB1/GPX1/BCL2L11/TNFRSF10B/NRP1/MOAP1/TNFSF12/MADD/HIPK1/BAX/BID/PRDX2/RNF41/ARHGEF2/SRPX/ZMYND11/CTNNA1/PPP2R1A/SP100/GCLC/GSK3B/BLOC1S2/DAB2IP/BCL2L2/JAK2/TNFRSF1A/EYA3/PEA15/FADD/MCL1/MKNK2/PIK3R1/IFI6/BAK1/CASP8/CFLAR/HSPA1B/CD70/SGPP1/GCLM/FAS/TMBIM1/IL6R/IFI27/SNAI2/BCL2L1/LMNA/ITGA6/SFRP1/HYAL2/NOS3/KRT18/KITLG	61	0.276018
GOBP_LAMELLIPODIUM_ORGANIZATION	31	89	1.76501e-05	0.000692747	ENPP2/KIT/RHOD/AJUBA/SLIT2/OCLN/CORO1B/WASF2/FSCN1/WASF1/CDH13/NCK2/CAPZB/RAC1/CDC42/TWF1/NCKAP1/VCL/ACTR3/S1PR1/ABI1/ACTR2/PLEKHO1/CYFIP1/PIK3R1/ABLIM3/BIN3/CD44/ARPC5/RAC2/ABI3	31	0.348315
HP_ABNORMALITY_OF_MOUTH_SIZE	99	405	1.79018e-05	0.00069923	AFF3/BPTF/NALCN/EDN1/CASZ1/SATB1/SOX4/PIGN/PTCH1/CDK19/KDM4B/FAM20C/TCF4/ZBTB16/PSPH/TPM2/WNT3/RERE/ZBTB20/DCHS1/HDAC6/CLIP2/COMT/AKT3/BCR/SMARCC2/CHST14/IDUA/SMS/POGZ/FAT4/MED12/MTX2/NXN/GNS/POLR1D/MADD/SNRPN/CUL4B/PUS7/WASF1/ATRX/HSPG2/CHD2/ALDH18A1/EP300/LEMD2/SRCAP/TAF6/GLB1/CRKL/LIMK1/ZMYND11/STAG1/HS2ST1/SLC25A24/CDC42/LUZP1/GNB2/SOS1/KAT5/ACTL6A/DCPS/SF3B4/ACTB/HNRNPH2/RAB3GAP1/LARP7/RFC2/…	99	0.244444
GOBP_HOMEOSTASIS_OF_NUMBER_OF_CELLS	74	283	1.85732e-05	0.000718511	GATA3/PDE4B/KIT/BMP4/RASSF2/SMO/SOX4/INPP5D/VEGFA/BCL2L11/SLC40A1/ADGRF5/RAC3/CITED2/ADA/CDH2/MERTK/AKT3/BCR/SLC25A38/CDK5RAP3/LDB1/TRAF3IP2/THRA/ASXL1/ABL1/P4HTM/ERCC2/TAL1/NLE1/BAX/PRDX2/ACIN1/SOD1/SOS1/ETS1/ABCB10/LPCAT3/SMAD5/PTPN11/OCIAD2/JAK2/STAT3/KLF13/HSPA9/ZFP36L1/ARMCX1/LYN/ADGRG1/PRDX1/G6PD/FADD/LIPA/EXT1/ANXA1/BAK1/SLC39A3/HSPA1B/MEF2C/KRAS/LYAR/KMT2E/FAS/EPAS1/LGR4/SPNS2/IL6/NOS3/KL…	74	0.261484
HP_ABNORMAL_VASCULAR_PHYSIOLOGY	74	283	1.85732e-05	0.000718511	CCN2/LOX/DLL4/IL12A/COL1A2/TLL1/PIGN/RNF213/ACTA2/LAMA2/COL4A1/PLOD1/CRELD1/CITED2/SCN5A/CLIP2/MTHFR/ABCD4/KIAA0319L/IDUA/MED12/TP53/TGFBR2/MAT2A/LAMB2/ADA2/SLC37A4/HSPG2/SMARCAL1/SPECC1L/SCARB2/LIMK1/GNAQ/SLC25A24/LBR/BMPR2/GLA/COX7B/TLR4/ACTB/JAK2/ARHGAP31/RFC2/BUD23/NR2F2/FLNC/FBN1/COQ2/NDUFA8/IFIH1/STING1/TGFB3/THSD1/TBX20/HLA-DPB1/KRAS/EPHB4/NT5E/TREX1/G6PC3/FOXP1/FAS/PIK3C2A/HLA-DPA1/SMAD9/…	74	0.261484
GOCC_SECRETORY_GRANULE_MEMBRANE	80	312	1.8745e-05	0.000721708	FABP5/SLC17A9/MANBA/TMC6/MME/TMEM30A/STK10/ITPR2/FLOT2/RAB4B/PLD1/MFGE8/IGF2R/AP2A2/EXOC3/SNCA/PAM/SIRPA/SNAP23/RAB24/CYB561/SPARC/PHACTR2/CPNE1/CD46/MOSPD2/APLP2/VAPA/NDUFC2/RAC1/NRAS/RAB5C/MLEC/RAB10/ADAM10/VAMP7/RAP1A/RAB7A/SCAMP1/HMOX2/BRI3/SYTL4/PTPRB/SVIP/RAB27A/ATP6V1D/STING1/ANPEP/RHOA/CD47/DNAJC5/ATP6V0A1/DIAPH1/RHOF/STOM/CD59/CD44/RAP1B/CD58/ANXA7/CEACAM1/TMBIM1/CD9/ADGRE5/CD177/PCDH7/I…	80	0.25641
GOCC_ACTIN_FILAMENT	36	110	1.88868e-05	0.000722636	WHRN/PDLIM2/TPM1/RAC3/CORO1B/TPM2/MYO1B/MYO6/MICAL2/DPYSL3/SPECC1L/YES1/RAC1/PDLIM5/TWF1/NCKAP1/ACTB/TPM3/PDLIM1/EZR/PDLIM3/ANXA1/MYO5A/PDLIM4/ARHGAP6/PALLD/TPM4/PLS1/EHBP1L1/COTL1/PDLIM7/CD2AP/RAC2/TEK/LCP1/FMN1	36	0.327273
GOBP_REGULATION_OF_ENDOTHELIAL_CELL_MIGRATION	63	231	1.89479e-05	0.000722636	GATA3/ANGPT2/ATOH8/PDGFB/THBS1/EDN1/FLT4/BMP4/DLL4/VASH1/PRKD1/EFNA1/RGCC/JUP/VEGFA/SLIT2/TGFB1/SRPX2/PATZ1/BCAR1/JCAD/AKT3/RHOJ/NRP1/ABL1/MAP3K3/HSPB1/SPARC/RAC1/ATP5F1B/SP100/BMPR2/ETS1/DAB2IP/PDCD10/NR2F2/SASH1/RRAS/ATP2B4/GLUL/ANXA1/DNAJA4/MMRN2/RHOA/MEF2C/FGF16/ANXA3/FUT1/FOXP1/PIK3C2A/CEACAM1/ZC3H12A/PLPP3/STC1/ADAMTS9/APOE/PTGS2/KLF4/PTK2B/TEK/NOS3/ITGB3/BMPER	63	0.272727
HP_SOMATIC_SENSORY_DYSFUNCTION	90	361	1.90482e-05	0.000723052	ZFHX2/NALCN/TYMP/IL12A/PEX6/FGF14/FGD4/AASS/PRRT2/SRPX2/ABCA1/PLOD1/GBA2/MME/MTHFR/LMNB1/CHST14/MTRFR/RTN2/ALAD/TPP1/AEBP1/PGM3/IGHMBP2/ATXN2/POLG/KLC2/CPT1C/TP53/RFC1/TGFBR2/MADD/SNRPN/CDKL5/HSPB1/SBF1/NIPA1/DHTKD1/ALDH18A1/AIP/GNAS/HSPD1/DEAF1/VPS41/NARS1/HARS1/COA7/HEXB/SLC25A46/FLI1/GLA/ATXN1/VCP/MTMR2/ATL3/PRPS1/TLR4/JAK2/ALDH4A1/FXN/RAB7A/TNFRSF1A/MBTPS2/FBN1/HMBS/EXT1/LYST/WASHC5/ATP13A2/Z…	90	0.249307
HP_ABNORMAL_FORM_OF_THE_VERTEBRAL_BODIES	83	327	1.97203e-05	0.000745065	CSGALNACT1/FGFRL1/COL1A2/OBSL1/CUL7/CCL2/PTCH1/PLOD1/PYCR1/FZD2/PLOD2/GPX4/ADA/ZBTB20/HDAC6/CLIP2/LRP5/LRP4/IDUA/TMEM251/KATNIP/INPPL1/MIA3/GNS/P3H1/MADD/FKBP10/SPARC/IDH2/ATRX/SERPINH1/HSPG2/SMARCAL1/AIP/RPL13/GNPAT/DDRGK1/DVL3/GLB1/TMEM237/IDH1/DEAF1/LIMK1/WBP11/SLC25A24/LBR/PCYT1A/UFSP2/FLI1/SF3B4/HSPA9/DNAJC21/RFC2/BUD23/EBP/DHX37/PMM2/EIF5A/MBTPS2/PLEKHM1/SGSH/MRPS28/FBN1/WASHC5/ATP6V1B2/NOT…	83	0.253823
GOBP_NEGATIVE_REGULATION_OF_LOCOMOTION	97	396	1.98281e-05	0.000745653	GATA3/SEMA4C/ANGPT2/ADORA2A/THBS1/DLL4/VASH1/NRG1/SERPINE1/RGCC/CCL2/JUP/C5/ABHD6/LRP1/EVL/SLIT2/LIMCH1/TGFB1/ARRDC3/SEMA4G/TPM1/PLXNA3/MCTP1/CORO1B/CITED2/CCDC125/ADA/WNT3/SEMA6C/ST6GAL1/PATZ1/LRCH1/NISCH/TP53INP1/BCR/ZMYND8/SRGAP2B/DDT/NRP1/SEMA6B/MIA3/ADARB1/DPYSL3/RNF41/ADIPOR1/CTNNA1/DAG1/AP1AR/RAC1/SP100/CRK/CLASP2/STK24/DAB2IP/PDCD10/VCL/STAT3/NR2F2/RRAS/ADGRG1/ATP2B4/CLIC4/DUSP3/DNAJA4/MM…	97	0.244949
GOBP_REGULATION_OF_CELL_PROJECTION_ASSEMBLY	61	222	1.99353e-05	0.000746212	RAB17/KIT/F2RL1/CDC42EP5/EVL/SLIT2/OCLN/TBC1D30/RAB3IP/C15orf62/DZIP1/CDC42EP3/SH3YL1/ODF2/ARHGAP24/TBC1D5/NRP1/PLD1/PRKCD/AGRN/WASF2/FSCN1/CDC42EP1/TBC1D16/PPP1R16B/CDKL5/DPYSL3/TBC1D17/TESK1/MARK4/RCC2/GDI2/CAPZB/RAC1/SEPTIN7/CDC42/GSK3B/TWF1/ARF6/NCKAP1/TBC1D7/EVI5/ACTR3/DYNC2LI1/ACTR2/PLEKHM1/CYFIP1/PIK3R1/TGFB3/NLGN1/BIN3/CDC42EP2/SEPTIN9/PLEK2/CDC42EP4/RAC2/PODXL/ABI3/TBC1D2/CCR7/PALM	61	0.274775
GOBP_OSTEOBLAST_DIFFERENTIATION	65	241	2.06717e-05	0.000770213	ID3/BMP4/RASSF2/CCN1/LOX/ITGA11/PRKD1/SMO/CTHRC1/PTCH1/MAP2K6/BMP6/FAM20C/FHL2/CRIM1/WNT3/CTNNBIP1/FBN2/FZD1/LRP5/ATF4/JUNB/HNRNPC/SMAD1/SNRNP200/RRBP1/LIMD1/SYNCRIP/IL6ST/ATP5F1B/BMPR2/GSK3B/PSMC2/SMAD5/H3-3B/BCAP29/ALYREF/ASF1A/DDX21/COL6A1/CAT/FERMT2/HAND2/MEF2C/CLIC1/JAG1/RRAS2/TPM4/JUND/BMP2/IL6R/SNAI2/LGR4/PDLIM7/IL6/SFRP1/VCAN/SEMA7A/ALPL/SMOC1/DHH/PTHLH/AREG/IGFBP5/LTF	65	0.26971
HP_EXERTIONAL_DYSPNEA	33	98	2.14378e-05	0.000793431	LOX/TLL1/ACTA2/CHRNB1/EPOR/ZBTB16/CRELD1/CITED2/SURF1/IRF2BP2/LRP4/AGRN/POLG/TGFBR2/MAT2A/LAMB2/COA8/NUMA1/NPM1/JAK2/RTEL1/STAT3/NR2F2/FBN1/TGFB3/PLEC/TBX20/NABP1/STN1/CSF2RB/LMNA/COL13A1/ELN	33	0.336735
GOBP_REGULATION_OF_APOPTOTIC_SIGNALING_PATHWAY	91	367	2.14911e-05	0.000793431	DAPK2/ADORA2A/INHBB/THBS1/BMP4/BDNF/PYCARD/NUPR1/NFATC4/TNFSF10/SERPINE1/IVNS1ABP/GPX1/BCL2L11/WFS1/BBC3/SYVN1/MAGED1/CSNK2A2/CLU/NRP1/TNFSF12/PRKCD/TP53/ERP29/MADD/MYC/TRAF7/HSPB1/PRKRA/NLE1/BAX/GRINA/BID/MAZ/PRDX2/NCK2/ARHGEF2/QARS1/RPS3/SRPX/RPL26/SERINC3/ZMYND11/CTNNA1/SOD1/FIS1/PPP2R1A/SP100/PPIA/GNAI2/GCLC/GSK3B/HDAC1/DNAJA1/DAB2IP/PARL/BCL2L2/JAK2/GHITM/FXN/GNAI3/TAF9B/EYA3/EIF5A/PEA15/FAD…	91	0.247956
GOBP_BONE_DEVELOPMENT	60	218	2.1997e-05	0.000808417	CSGALNACT1/KIT/BMP4/LOX/PDGFC/MAP2K6/BMP6/FAM20C/ZBTB16/INSIG2/CITED2/DCHS1/LRP5/VKORC1/WASF2/MMP16/ASXL1/INPPL1/TP53/P3H1/TGFBR2/SMAD1/TAL1/FOXN3/SERPINH1/EP300/RPL13/GNAS/LRRK1/SLC9B2/ATP6AP1/BMPR2/ANXA2/SMAD5/FLI1/PTPN11/EBP/ABI1/MBTPS2/FBN1/EXT1/TGFB3/NOTCH2/SBDS/RHOA/RAB23/MEF2C/SULF2/RARG/NAB1/FOXP1/BMP2/TGM2/SPNS2/COL13A1/STC1/ACP5/ATG9B/ALPL/LTF	60	0.275229
GOBP_RECEPTOR_MEDIATED_ENDOCYTOSIS	67	251	2.23199e-05	0.00081657	SGIP1/MRC1/MSR1/ADM/DNAJC6/LRRTM2/GRK4/SERPINE1/VLDLR/HTR1B/LRP1/VEGFA/DLG4/HIP1R/CLU/TBC1D5/ANKRD13D/LDLRAD3/UNC119/WDR54/ATXN2/IGF2R/AP2A2/TGFBR2/SNCA/ARRB1/GPR107/GRK2/WASF1/STAB1/HSPG2/SCRIB/SCARB2/SLC9B2/PI4KB/RAC1/ANXA2/GRB2/PIP5K1C/ARF6/PICALM/MTMR2/CD81/LMBRD1/SDCBP/EZR/SYNJ1/MICALL1/LDLR/AHI1/CXCL16/TFRC/CEACAM1/CLTB/CD9/PDLIM7/RAMP2/CD2AP/CALCRL/INSR/ADRB2/APOE/CTSL/ITGB3/SORL1/CD14/ACK…	67	0.266932
HP_ELEVATED_HEPATIC_TRANSAMINASE	68	256	2.31109e-05	0.000837966	ABCB11/DMD/PHKA2/TYMP/AGL/SLC7A7/OCLN/PGM1/TCF4/MST1/ASAH1/PNPLA2/NBAS/STXBP2/TNFSF12/GALT/PRKCD/BCAT2/POLG/MTX2/TP53/FLT1/AHCY/ATP7B/NFKB2/ADA2/SLC37A4/ATRX/CD46/ATP6AP1/NSMCE2/LBR/MRPS16/IER3IP1/SUCLG1/PSMB4/COX16/DLD/CYC1/PEPD/ALG8/ASL/JAK2/DNAJC21/MRPL3/CAVIN1/PMM2/DPM1/FADD/LIPA/CD81/MRPS28/SRD5A3/LYST/IFIH1/SBDS/ABHD5/JAG1/RABL3/KRAS/TREX1/FARSB/PALLD/CFI/SLC25A13/BMP2/IL18BP/NOS3	68	0.265625
GOBP_REGULATION_OF_INTRACELLULAR_PROTEIN_TRANSPORT	61	223	2.3112e-05	0.000837966	BMP4/PRKD1/SMO/JUP/TGFB1/SEC16B/BBC3/GAS6/TMEM30A/BNIP3L/CSNK2A2/ZIC1/PRKCD/CDK1/GDI1/MICALL2/GCC2/PCNT/TRIM28/PLK3/RANGAP1/MFF/OS9/ERGIC3/EDEM2/UBE2D3/NUP54/FIS1/CDC42/SP100/PDCD5/GSK3B/PRKAA1/PARL/PDCD10/PTPN11/JAK2/PKIG/SVIP/CD81/TAMALIN/TXN/PIK3R1/RIPOR1/ATP13A2/MDFIC/RAB23/ABLIM3/STOM/ZC3H12A/IFI27/RAC2/OAZ3/TCAF2/PTGS2/HYAL2/CEMIP/LCP1/SORL1/RHOU/FERMT1	61	0.273543
GOBP_NEGATIVE_REGULATION_OF_PHOSPHORYLATION	94	383	2.43771e-05	0.00087989	FABP4/ADORA2A/CDKN1C/DMD/BMP4/RASSF2/IRS2/PYCARD/NUPR1/PPARA/MICAL1/GADD45B/AJUBA/LRP1/SLIT2/TGFB1/PARD6A/OCLN/PRKAR1B/SPRY1/DUSP6/GRB10/DBNDD1/KAT2B/LRP5/CTDSP2/CDK5RAP3/PRKCD/PDCD4/TRIM27/ABL1/CTDSP1/SNCA/CTDSPL/HSPB1/ADARB1/SIRPA/PARD3/TESK1/HHEX/BAX/NCK2/NPM1/QARS1/LRRK1/CRKL/CALM3/GNAQ/PPP2R1A/PPIA/PRDX3/IMPACT/DNAJA1/DAB2IP/HIPK3/STAT3/PRKAR2A/PKIG/SIRT6/PTPRB/NR2F2/LYN/PRKAG2/TRAF3IP1/DUSP…	94	0.245431
HP_POOR_APPETITE	19	44	2.49073e-05	0.000895031	TYMP/SLC39A4/TGFB1/RHBDF2/HACD1/TPM2/BCR/POLG/ABL1/TP53/ATRX/LEMD2/TPM3/PIK3R1/RABL3/KRAS/PALLD/SLC25A13/IL18BP	19	0.431818
GOBP_PLATELET_DERIVED_GROWTH_FACTOR_RECEPTOR_SIGNALING_PATHWAY	22	55	2.5257e-05	0.000899601	PDGFB/LOX/PDGFC/PDGFRL/LRP1/VEGFA/PDGFD/HIP1R/BCAR1/NRP1/ABL1/SNCA/ZFAND5/PTPN11/JAK2/PDGFA/PLEKHA1/NDRG4/PIK3C2A/PTPRJ/PLAT/PDGFRB	22	0.4
GOBP_POSITIVE_REGULATION_OF_CELL_MATRIX_ADHESION	22	55	2.5257e-05	0.000899601	JUP/VEGFA/EPB41L5/NRP1/ABL1/EFEMP2/CDH13/DAG1/RAC1/GSK3B/RRAS/FERMT2/FUT1/SFRP1/PTK2B/TEK/PTPRJ/THY1/CCR7/FERMT1/PRKCZ/FMN1	22	0.4
GOMF_PHOSPHOLIPID_BINDING	111	469	2.61376e-05	0.000926882	SCIN/SGIP1/BAIAP3/THBS1/SYTL2/GSDMB/PACSIN3/KCNJ2/EPB41/ABCA1/MCTP1/HIP1R/MYO1B/MME/GAS6/SH3YL1/NISCH/OSBPL10/ITPR2/PLEKHA8/PXK/PLD1/ZFYVE19/TPP1/MFGE8/WDR45/SLC9A1/PXDC1/SNCA/GSDMD/SNX30/OSBPL2/CPTP/NME4/PARD3/CPNE1/CYTH3/RAPGEF2/SNX5/SNX33/SVIL/NUMA1/SCARB2/CHMP3/PACSIN2/PCYT1A/CHMP2A/ANXA2/TOM1L2/STAM/TWF1/PITPNB/PICALM/DAB2IP/TECPR1/PITPNA/COMMD1/BBS5/MTM1/CERT1/SYTL4/GGA1/ZCCHC2/CIBAR1/SGK3/…	111	0.236674
GOBP_CARBOHYDRATE_BIOSYNTHETIC_PROCESS	58	210	2.67651e-05	0.000944991	CSGALNACT1/PDGFB/IRS2/AGL/LEPR/PPARA/ENO2/TGFB1/CHST15/PGM1/MST1/PPP1R3B/ISYNA1/FOXO1/PPP1R3G/KAT2B/AKR1A1/TPI1/CHST14/ATF4/FUT4/CHST12/ST6GALNAC6/B3GALT4/SNCA/SLC37A4/B4GAT1/SLC25A1/EP300/STK11/PGD/ARPP19/HS2ST1/GSK3B/EPM2AIP1/IMPA1/ST3GAL2/SLC35B4/MPDU1/SLC25A12/G6PD/UGP2/EXT1/B3GNT2/FUT8/FUT1/G6PC3/SLC25A13/NNMT/INSR/B3GNT7/PPP1R3C/PTK2B/NTSR1/ERFE/ST6GALNAC1/PTAFR/P2RY6	58	0.27619
GOBP_RESPONSE_TO_TRANSFORMING_GROWTH_FACTOR_BETA	69	262	2.72925e-05	0.000959423	CDKN1C/PEG10/THBS1/EDN1/LOX/PPARA/TGFB1I1/COL1A2/TGFB1/EPB41L5/DKK3/SPRY1/PDGFD/CITED2/COL4A2/ANKRD1/ZFHX3/FBN2/PDE2A/BCL9/ABL1/NREP/TP53/TGFBR2/LTBP2/MTMR4/SMAD1/EP300/STK11/RNF111/FNTA/HDAC2/CRKL/YES1/SNW1/FKBP1A/USP15/CDH5/NR3C1/PDCD5/CRK/SMAD5/ZEB1/STAT3/PDGFA/ZFP36L1/FBN1/SDCBP/GCNT2/FERMT2/TGFB3/CFLAR/MEF2C/ZEB2/FUT8/ZYX/ITGA3/SMAD9/JUN/BMP2/VEPH1/ID1/CDKN2B/SFRP1/HYAL2/CLEC3B/ZMIZ1/CILP/FE…	69	0.263359
GOMF_TRANSCRIPTION_COREGULATOR_ACTIVITY	116	495	2.76617e-05	0.000964219	ARID3A/NUPR1/TLE2/NRG1/TGFB1I1/TLE4/PHF10/AASS/BASP1/PBXIP1/AJUBA/JUP/MAML3/PCBD1/CITED2/FHL2/TRIM24/BTG1/ZFPM2/ANKRD1/RERE/TADA3/CREG1/MIER2/MAGED1/SUPT20H/IRF2BP2/KDM5B/KAT6B/DDX17/KAT2B/ZMYND8/SMARCC2/DYRK1B/LDB1/MED12/TRIM5/SMARCC1/BCL9/ASXL1/TRIM27/ABL1/LPIN2/JMY/PRMT2/HTATIP2/CBFA2T2/USP21/ARRB1/KMT5A/MMS19/TRIM28/KCTD1/AIP/EP300/TAF15/TRIM13/SRCAP/BRD8/MED17/MID2/TAF6/RNF4/NPM1/MED23/MTA3/…	116	0.234343
GOBP_MITOCHONDRIAL_MEMBRANE_ORGANIZATION	37	116	2.76675e-05	0.000964219	HK2/BNIP3/BCL2L11/HIP1R/BBC3/CLN8/BNIP3L/MOAP1/ALKBH7/MTX2/SLC9A1/TP53/SNCA/MYC/BAX/RTL10/BID/OXA1L/CALM3/MFN1/CHCHD3/PDCD5/GCLC/GSK3B/BLOC1S2/BCL2L2/HSPA9/GHITM/MICOS10/CIBAR1/TIMM10/TIMM8B/SLC35F6/OPA1/BAK1/BCL2L1/STPG1	37	0.318966
GOCC_BASEMENT_MEMBRANE	32	95	2.81863e-05	0.000975555	P3H2/FRAS1/LAMA2/COL4A1/MEGF9/EFNA5/COL8A1/CCDC80/COL4A2/NTN4/LAMB1/AGRN/COL4A5/LAMA4/LAMB2/SPARC/LAMC1/HSPG2/CD151/EFEMP2/DAG1/ANXA2/FBN1/RELL2/MMRN2/FBLN1/TIMP1/LAMB3/COL17A1/ITGB4/SMOC1/ADAMTS1	32	0.336842
HP_ABNORMAL_HEART_VALVE_MORPHOLOGY	84	335	2.84453e-05	0.000975555	FANCE/DNASE1L3/FLT4/LOX/DLL4/CASZ1/COL1A2/TLL1/ACTA2/PLOD1/CRELD1/DZIP1/CITED2/TPM2/RERE/PKD2/FBN2/DCHS1/CLIP2/COMT/CHST14/IDUA/PLD1/AEBP1/MED12/POLG/MTX2/NXN/TGFBR2/MAT2A/FANCG/GANAB/KANSL1/ATRX/HSPG2/ALDH18A1/EP300/GLB1/RPL26/LIMK1/RAC1/SLC25A24/NRAS/LUZP1/SOS1/RIT1/KAT5/ACSL4/GLA/COX7B/TMTC3/PTPN11/ACTB/HNRNPH2/ARHGAP31/RFC2/BUD23/KIF3B/DYNC2LI1/NR2F2/RRAS/HCCS/MBTPS2/TMEM70/FBN1/TPM3/IFIH1/WA…	84	0.250746
HP_ABNORMALITY_OF_THE_CHIN	84	335	2.84453e-05	0.000975555	AFF3/NALCN/SOX18/CASZ1/OBSL1/CUL7/LRP1/TGFB1/PTCH1/PYCR1/FAM20C/ZNF292/RERE/HERC1/CDH2/CLIP2/LRP5/LRP4/LMNB1/BCR/IDUA/SMS/POGZ/MED12/ABL1/MADD/SNRPN/P4HTM/LAMB2/CUL4B/PPP1R21/KANSL1/KCTD1/SPOP/HSPG2/AIP/SPECC1L/SVIL/GLB1/DEAF1/CRKL/LIMK1/MAN1B1/HS2ST1/SLC25A24/LUZP1/GNB2/NDUFS4/KAT5/COX7B/PTPN11/ACTB/TBC1D7/RFC2/BUD23/CAVIN1/SLC9A6/DHX37/PMM2/MESD/AP1S2/SLC35C1/FBN1/PIK3R1/ALG14/NOTCH2/RNF13/ALG1…	84	0.250746
GOMF_GTPASE_BINDING	76	296	2.84754e-05	0.000975555	RINL/RAB11FIP1/SYTL2/MYO5B/FGD4/MICAL1/BNIP3/CDC42EP5/MYCBP2/IQGAP3/RNF152/YIPF1/CYFIP2/PARD6A/ABCA1/TBC1D30/RAB3IP/CYRIA/RTKN/RCC1/SGSM2/GDI1/MICALL2/GCC2/FGD1/CDKL5/WASF1/RANGAP1/RNF41/DVL3/ARHGEF2/KPNB1/RCC2/GDI2/ATP6AP1/SOD1/GNB2/RAB11FIP5/NCKAP1/PICALM/MAP3K11/TBC1D7/RAB3GAP1/DAAM1/RAP1A/RRAGC/EVI5/RAB7A/KIF3B/ALS2/SYTL4/CHM/NUTF2/GGA1/EHD1/GARRE1/TAMALIN/CHML/CYFIP1/MICALL1/MYO5A/TNFAIP1/DI…	76	0.256757
GOBP_DEVELOPMENTAL_GROWTH_INVOLVED_IN_MORPHOGENESIS	63	234	2.91391e-05	0.000994082	SEMA4C/CXCR4/EDN1/BMP4/BDNF/PLXNA4/VEGFA/SLIT2/PTPRS/CYFIP2/EPB41L5/SEMA4G/DDR1/EFNA5/PLXNA3/SPRY1/WNT3/SEMA6C/KDM5B/HDAC6/PTK7/NRP1/MED12/SEMA6B/GDI1/ABL1/TGFBR2/CDKL5/LAMB2/WASF1/TRIM28/SHTN1/CPNE1/STK11/SLC23A2/LIMK1/TTL/BMPR2/PLAA/GSK3B/IMPACT/VCL/RNF6/SLC9A6/TRPV2/S1PR1/EXT1/CYFIP1/BIN3/RDH10/RARG/RAB11A/NRCAM/SEMA4B/ESR1/APOE/SFRP1/SEMA7A/SEMA3F/SEMA3D/AREG/PRKCZ/FMN1	63	0.269231
GOBP_STRESS_ACTIVATED_PROTEIN_KINASE_SIGNALING_CASCADE	67	253	2.93225e-05	0.000996136	SEMA4C/FLT4/CCN2/BMP4/RASSF2/F2RL1/SCIMP/TRAF4/PYCARD/CDC42EP5/GADD45B/VEGFA/MAP2K6/MECOM/FOXO1/MAPK13/PDCD4/MYC/MAP3K3/SIRPA/IGBP1/RIPK2/QARS1/HACD3/CRKL/GPS1/ZMYND11/CDC42/PPIA/CCM2/STK39/DNAJA1/DAB2IP/HIPK3/PDCD10/TLR4/MAP3K11/ZFP36L1/TAOK3/IKBKB/SASH1/ARL6IP5/LYN/PRDX1/SDCBP/EZR/DUSP3/RELL2/SH3RF3/HAND2/RHOA/PHLPP1/MDFIC/RNF13/FKTN/SPHK1/FAS/ZC3H12A/BMP2/ADORA2B/IGFBP6/TRIB1/DUSP10/SFRP1/PTK2…	67	0.264822
GOBP_RESPONSE_TO_FLUID_SHEAR_STRESS	16	34	2.96778e-05	0.00100399	TFPI2/ACE/ABCA1/CITED2/PKD2/MTSS1/TGFB3/MEF2C/PLEC/PTGS2/KLF4/PTK2B/NOS3/KLF2/ASS1/PDGFRB	16	0.470588
HP_LONG_PHILTRUM	97	400	3.03385e-05	0.00102206	BPTF/CSGALNACT1/NALCN/DMD/KIT/SLC9A7/CASZ1/ALDH6A1/SATB1/OBSL1/CUL7/PIGN/PTCH1/OCLN/FZD2/KDM4B/RAC3/NBAS/RERE/CDH2/C12orf57/KAT6B/CLIP2/COMT/LMNB1/SHMT2/CHST14/NLRP1/NFIB/MED12/INPPL1/GDI1/MTX2/NXN/MADD/FGD1/CRTAP/PPP1R21/KMT2A/PUS7/WASF1/HSPG2/CHD2/SPECC1L/MID2/CLCN6/DVL3/TAF6/ARHGEF2/GLB1/LIMK1/PPP1R12A/MOCS2/HS2ST1/SLC25A24/NRAS/CDC42/LUZP1/PLAA/ACSL4/FLI1/COX7B/TBCE/ACTL6A/ALG8/ACTB/RFC2/MED2…	97	0.2425
GOMF_MONOSACCHARIDE_BINDING	26	71	3.05358e-05	0.00102444	MRC1/HK2/P4HA1/P3H2/P4HA3/MANBA/PFKP/PLOD1/PLOD2/COLEC12/EGLN1/P3H3/IGF2R/P3H1/PFKL/PAM/PFKM/P4HTM/OGFOD3/EGLN2/ALKBH3/DPM1/G6PD/UGP2/GNPNAT1/LGALS9	26	0.366197
HP_DELAYED_GROSS_MOTOR_DEVELOPMENT	83	331	3.15976e-05	0.00105568	BPTF/PHKA2/SLC9A7/COL1A2/SATB1/LAMA2/CHRNB1/PLOD1/KDM4B/PNPLA2/FDXR/CDH2/KDM5B/PCYT2/LRP5/LRP4/LMNB1/SHMT2/CHST14/AGRN/SEMA6B/KLC2/FKRP/MADD/DHPS/SNRPN/P4HTM/CDKL5/ADARB1/KMT2A/PUS7/WASF1/SPOP/SLC25A1/EP300/GLS/MSL3/RAB11B/DAG1/HS2ST1/PPP2R1A/NARS1/HARS1/ACTL6A/SUCLA2/TMTC3/RAB3GAP1/FITM2/DLAT/MED27/PIGC/ALS2/TUBB3/MESD/NDUFA8/FASTKD2/TGFB3/MRPS25/PSMD12/NDUFA12/ZEB2/PLEC/AHI1/FUS/GARS1/BMP1/KMT2…	83	0.250755
HP_DOWNSLANTED_PALPEBRAL_FISSURES	112	477	3.45744e-05	0.00115038	BPTF/ABAT/CSGALNACT1/NALCN/DMD/SLC9A7/ALDH6A1/SATB1/CYFIP2/PTCH1/PLOD1/PYCR1/MPDZ/CDK19/FZD2/DALRD3/KDM4B/FAM20C/RERE/HERC1/CDH2/KDM5B/C12orf57/ABCA5/KAT6B/ZBTB20/COMT/ZIC1/LRP4/CHST14/IFT27/NFIB/MED12/GDI1/NXN/POLR1D/MADD/FGD1/PCNT/CUL4B/KMT2A/PUS7/IGBP1/WASF1/PPP3CA/SPOP/FHL1/EP300/EFEMP2/SPECC1L/MID2/DVL3/ARHGEF2/MSL3/TMEM237/MAN1B1/HS2ST1/SLC25A24/PPP2R1A/NRAS/CDC42/SOS1/RIT1/KAT5/ACSL4/FLI1/…	112	0.234801
GOCC_APICAL_JUNCTION_COMPLEX	44	148	3.62464e-05	0.00119466	CLDN10/CXADR/MAGI1/TRAF4/PATJ/CLDN7/JUP/PARD6A/OCLN/MPDZ/SAPCD2/AJM1/OCEL1/CYTH2/FRMD6/MICALL2/AMOTL2/CTNND1/PARD3/ARHGAP17/CYTH3/RAPGEF2/ARHGEF2/TJP1/ESAM/VAPA/PDCD6IP/CTNNA1/CDH5/AMOTL1/ACTB/LIN7C/VASP/FRMD4B/UBN1/RHOA/CLDN15/SYNPO/CLMP/CGN/NECTIN1/PMP22/PRKCZ/NECTIN3	44	0.297297
HP_BRUISING_SUSCEPTIBILITY	44	148	3.62464e-05	0.00119466	FANCE/LOX/COL1A2/ACTA2/PLOD1/ZBTB16/GGCX/IRF2BP2/STXBP2/ARMC5/CHST14/AEBP1/PRKCD/TGFBR2/MAT2A/ETV6/ATP7B/SLC37A4/ATRX/AIP/NUMA1/NPM1/SCARB2/GNAS/MTAP/SOS1/PTPN11/JAK2/STAT3/TNFRSF1A/MBTPS2/FBN1/LYST/TGFB3/PLEC/KRAS/NABP1/FAS/SIK3/PLAU/ITGB3/GP6/ELN/TNXB	44	0.297297
GOMF_RNA_POLYMERASE_II_SPECIFIC_DNA_BINDING_TRANSCRIPTION_FACTOR_BINDING	86	347	3.63484e-05	0.00119466	GATA3/MIXL1/PPARA/TGFB1I1/GBX2/SOX17/TEAD3/CITED2/TRIM24/ZFPM2/FKBP4/ANKRD1/TADA3/KAT6B/TCF3/ATF4/COMMD6/CDK5RAP3/LDB1/MED12/ASXL1/TP53/SMARCA1/HSPB1/PPID/PRMT2/TAL1/MMS19/HIF1AN/HSF1/CPNE1/TAF10/AIP/EP300/BRD8/MED17/DDRGK1/TAF6/NPM1/HDAC2/CRKL/WWP2/SNW1/RBX1/TRIP6/SLC30A9/DCAF13/ETS1/GSK3B/GTF2A1/TTC8/HDAC1/BRMS1/DNAJA1/ACTB/STAT3/BBS5/RNF6/NCOA3/STING1/NOTCH2/TACC2/ARID5A/HAND2/PSMA6/MDFIC/MEF2…	86	0.247839
HP_LIMB_UNDERGROWTH	62	231	3.71127e-05	0.00121484	AFF3/BPTF/FANCE/CSGALNACT1/CDKN1C/SMO/COL1A2/OBSL1/CUL7/FZD2/FAM20C/ZBTB16/GPX4/PSAT1/TTC21B/NBAS/HDAC6/SCARF2/LRP4/POLE/ASXL1/INPPL1/NXN/FANCG/PCNT/CRTAP/KMT2A/IDH2/SERPINH1/HSPG2/GNPAT/DDRGK1/DVL3/IDH1/RPL26/RAC1/LBR/PCYT1A/IFT52/SF3B4/ACTB/CHUK/EBP/DYNC2LI1/DPM1/MBTPS2/SLC35C1/EXT1/GLUL/PSMD12/PLCB3/FUT8/CHN1/JAG1/FLNB/B9D1/SIK3/SLC26A2/EFNB1/MAFB/ACP5/ALPL	62	0.268398
GOBP_CELLULAR_RESPONSE_TO_LIGHT_STIMULUS	38	122	3.92188e-05	0.00127861	RGS9/GRK4/CERS1/NFATC4/OPN3/DDB2/AURKB/MME/MAPK13/TP53INP1/USP28/ATF4/PRKCD/TP53/MYC/PPID/CUL4B/POLH/BAX/EP300/STK11/N4BP1/NPM1/RPL26/TENT2/IMPACT/EIF2S1/CHEK1/PIK3R1/BAK1/TREX1/TIMP1/HYAL1/CRIP1/PTGS2/HYAL2/OPN1MW3/AQP1	38	0.311475
HP_ABNORMAL_ARTERIAL_PHYSIOLOGY	45	153	3.98226e-05	0.00128985	LOX/IL12A/COL1A2/TLL1/RNF213/ACTA2/COL4A1/PLOD1/CRELD1/CITED2/SCN5A/CLIP2/TP53/TGFBR2/MAT2A/ADA2/SMARCAL1/LIMK1/LBR/GLA/TLR4/ACTB/JAK2/RFC2/BUD23/NR2F2/FBN1/COQ2/IFIH1/STING1/TGFB3/THSD1/TBX20/HLA-DPB1/KRAS/EPHB4/NT5E/TREX1/FAS/PIK3C2A/HLA-DPA1/LMNA/SCNN1A/ACP5/ELN	45	0.294118
GOBP_VASCULOGENESIS	28	80	4.00032e-05	0.00128985	ADM/SOX18/SMO/CUL7/SOX17/VEGFA/TGFB1/CITED2/ZFPM2/JUNB/TGFBR2/HIF1AN/RAPGEF2/CCM2/ZFP36L1/RAP1A/RRAS/TBX20/RASIP1/EGFL7/CEACAM1/RAMP2/FOXF1/HEG1/ZMIZ1/PDGFRB/APLNR/ACKR3	28	0.35
GOBP_REGULATION_OF_PLATELET_AGGREGATION	14	28	4.00423e-05	0.00128985	ABAT/MMRN1/PRKCD/IL6ST/JAK2/LYN/SERPINE2/CEACAM1/UBASH3B/CD9/IL6/C1QTNF1/ADAMTS18/GP6	14	0.5
GOBP_NEGATIVE_REGULATION_OF_WOUND_HEALING	27	76	4.03974e-05	0.00129613	ABAT/PDGFB/THBS1/EDN1/SERPINE1/TFPI/MMRN1/PRKCD/USF1/CRK/CLASP2/PDGFA/SERPINE2/FAP/CEACAM1/ADTRP/UBASH3B/CD9/C1QTNF1/PLAU/ADAMTS18/SLC12A2/APOE/NOS3/THBD/PLAT/SERPINB2	27	0.355263
HP_AORTIC_ROOT_ANEURYSM	34	105	4.07102e-05	0.00130058	BPTF/LOX/COL1A2/SATB1/PIGN/ACTA2/KDM4B/TPM2/PKD2/FBN2/AEBP1/PGM3/TGFBR2/MAT2A/MADD/GANAB/PUS7/KANSL1/WASF1/HS2ST1/ACTL6A/MED27/MBTPS2/FBN1/TPM3/TGFB3/THSD1/PSMD12/KMT2E/LMNA/SLC12A2/KCNMA1/ZMIZ1/ELN	34	0.32381
GOBP_REGULATION_OF_VASCULATURE_DEVELOPMENT	87	353	4.08578e-05	0.00130058	ENPP2/CXCR4/ANGPT2/ADM/HK2/THBS1/GAB1/VASH1/PRKD1/EFNA1/SERPINE1/RGCC/PGF/JUP/C5/VEGFA/DDAH1/VEGFB/TSPAN12/BTG1/COL4A2/ANGPTL4/JCAD/EGLN1/AKT3/RHOJ/NRP1/NINJ1/TNFSF12/ABL1/TGFBR2/FLT1/PPP1R16B/HSPB1/HTATIP2/SMAD1/MDK/SPARC/STAB1/HIPK1/HHEX/HSPG2/TJP1/AGO1/SP100/CDH5/ETS1/DAB2IP/PKM/STAT3/ADAM10/NIBAN2/SIRT6/SASH1/RRAS/ECSCR/ATP2B4/GLUL/CEMIP2/FGF16/WARS1/ANXA3/SPHK1/FUT1/GPR4/CEACAM1/ZC3H12A/RAMP…	87	0.246459
GOBP_LIPID_LOCALIZATION	110	469	4.2475e-05	0.00133846	ABCB11/FABP4/MSR1/FABP5/THBS1/EDN1/MEST/IRS2/ABCA9/ABCA6/PPARA/VLDLR/NR1H3/GRAMD1C/LRP1/CPT1B/RNF213/SLC27A1/PTCH1/ACE/ABCA1/MAP2K6/BMP6/CROT/PNPLA2/CLN8/GRAMD1A/TMEM30A/KDM5B/ABCA5/OSBPL10/CLU/PLEKHA8/ABCD4/PRKCD/ALKBH7/UGCG/LDAF1/OSBPL2/CPTP/NME4/CHKA/SLC10A3/SCARB2/VAPA/FIS1/ARL8B/OSBPL11/ANXA2/PRKAA1/LPCAT3/HEXB/ACSL1/PITPNB/PTPN11/TEX2/FITM2/PITPNA/LIMA1/CERT1/EHD1/PLSCR3/GLTP/ANXA1/GM2A/STA…	110	0.234542
GOBP_REGULATION_OF_CYSTEINE_TYPE_ENDOPEPTIDASE_ACTIVITY	62	232	4.2659e-05	0.00133846	ADORA2A/THBS1/CCN2/CCN1/TNFSF15/PYCARD/TNFSF10/ACER2/MICAL1/GRAMD4/VEGFA/CYFIP2/GPX1/BCL2L11/HIP1R/BBC3/GAS6/ARL6IP1/NLRP1/SNCA/MYC/RPS27L/IGBP1/HSF1/NLE1/BAX/BCL2L13/RIPK2/BID/RPS3/HSPD1/FIS1/PDCD5/PRDX3/CAST/VCP/JAK2/ARL6IP5/MTCH1/LAPTM5/ASPH/FADD/IFT57/IFI6/BAK1/SERPINB9/CASP8/RHOA/CFLAR/CYCS/CD44/MALT1/SOX7/FAS/PTGS2/KLF4/PLAUR/LGALS9/NLRP3/LTF/ATP2A3/AQP1	62	0.267241
HP_CIRRHOSIS	42	140	4.26903e-05	0.00133846	ABCB11/PHKA2/TNFSF15/TYMP/DLL4/IL12A/PDGFRL/SLC7A7/TGFB1/AP1B1/SLC40A1/TCF4/MST1/GALT/POLG/IGF2R/TP53/ATP7B/MPI/NPHP3/NPM1/SCARB2/ATP6AP1/LBR/NHP2/JAK2/RTEL1/ARHGAP31/CAVIN1/KIF3B/LIPA/CASP8/ABHD5/JAG1/TREX1/FARSB/SLC25A13/BMP2/APOE/KRT18/KRT8/ASS1	42	0.3
GOBP_PSEUDOPODIUM_ORGANIZATION	10	16	4.27102e-05	0.00133846	KIT/F2RL1/CDC42EP5/C15orf62/CDC42EP3/CDC42EP1/CDC42/CDC42EP2/CDC42EP4/CCR7	10	0.625
GOBP_CARDIAC_CHAMBER_DEVELOPMENT	48	167	4.30165e-05	0.00134286	GATA3/BMP4/CCN1/DLL4/KCNK2/PKP2/FGFRL1/SMO/NRG1/SOX4/DNAH11/SLIT2/TGFB1/TPM1/FZD2/CRELD1/PRDM1/CITED2/FHL2/ZFPM2/SCN5A/FZD1/PDE2A/PTK7/NRP1/CNTRL/TP53/LMO4/TGFBR2/NPHP3/FKBP1A/LUZP1/SOS1/BMPR2/NOTCH2/HAND2/MEF2C/TBX20/JAG1/BMP2/ADAMTS6/FOXF1/TEK/NOS3/HEG1/ADAMTS1/PAX8/APLNR	48	0.287425
GOBP_NEGATIVE_REGULATION_OF_MUSCLE_CONTRACTION	13	25	4.45622e-05	0.00138576	PDE5A/GRK2/SOD1/DOCK5/BIN1/ZC3H12A/ADORA2B/CALCRL/ADRB2/PTGS2/KCNMA1/TNNT1/CALCA	13	0.52
HP_PLATYSPONDYLY	36	114	4.47856e-05	0.00138737	COL1A2/PLOD1/PYCR1/PLOD2/GPX4/ADA/HDAC6/LRP5/INPPL1/MIA3/P3H1/FKBP10/SPARC/IDH2/SERPINH1/HSPG2/SMARCAL1/RPL13/DDRGK1/GLB1/IDH1/SLC25A24/LBR/PCYT1A/UFSP2/DHX37/PMM2/MBTPS2/MRPS28/PLCB3/BMP1/FLNB/SGMS2/SLC26A2/ACP5/ALPL	36	0.315789
GOBP_POSITIVE_REGULATION_OF_ERK1_AND_ERK2_CASCADE	60	223	4.54555e-05	0.00139147	ERBB4/CCL23/CCL14/CCL16/PDGFB/FLT4/CCN2/BMP4/F2RL1/SCIMP/PYCARD/PDGFC/NRG1/ROR1/NOX4/CCL2/ACTA2/TGFB1/PDGFD/TPBG/GAS6/DDT/NRP1/ABL1/ARRB1/RIPK2/RAPGEF2/CRKL/GNAI2/PTPN11/TLR4/PDGFA/RAP1A/GCNT2/FERMT2/NOTCH2/HAND2/CFLAR/NDRG4/TNFAIP8L3/CD44/RAP1B/NPTN/JUN/BMP2/GLIPR2/CAVIN3/C5AR2/APOE/GPNMB/PTK2B/TEK/LGALS9/SEMA7A/CCR7/BMPER/PDGFRB/PRKCZ/P2RY6/ACKR3	60	0.269058
GOMF_TRANSCRIPTION_COACTIVATOR_ACTIVITY	69	266	4.59707e-05	0.00139147	NUPR1/TGFB1I1/PBXIP1/JUP/MAML3/PCBD1/CITED2/TRIM24/ZFPM2/ANKRD1/RERE/TADA3/MAGED1/DDX17/KAT2B/SMARCC2/DYRK1B/MED12/TRIM5/SMARCC1/BCL9/ASXL1/TRIM27/ABL1/LPIN2/JMY/PRMT2/HTATIP2/USP21/ARRB1/MMS19/TRIM28/AIP/EP300/TRIM13/SRCAP/BRD8/MED17/MID2/TAF6/RNF4/NPM1/MED23/MTA3/CAMTA2/SNW1/SLC30A9/ETS1/USP16/KAT5/SS18/RBM14/ACTL6A/PMF1/MED27/NIBAN2/NCOA3/PDLIM1/CALCOCO1/FUS/NRIP1/LMO2/HELZ2/SFR1/BCL3/HYAL2/PP…	69	0.259398
GOBP_IN_UTERO_EMBRYONIC_DEVELOPMENT	94	389	4.60845e-05	0.00139147	GATA3/BPTF/HSD17B2/ADM/CDKN1C/PDGFB/EDN1/CCN1/SOX18/VASH1/SPINT1/UPB1/SMO/CCDC24/C5/SOX17/VEGFA/PTPN18/EPB41L5/BCL2L11/PTCH1/PSPH/RRM2/PRDM1/CITED2/ZFPM2/ADA/MAFF/NASP/PKD2/DNAAF2/ARMC5/JUNB/FBXW8/NXN/HS6ST1/TP53/TGFBR2/MYC/SLC35E2B/FKBP10/ERCC2/MBD3/TRIM28/ZFAND5/NLE1/MFNG/RPL13/TM4SF1/CUL4A/CCM2/EMG1/GRB2/ACTL6A/ADAM10/ZFP36L1/CERT1/PSMC4/ALS2/NR2F2/NBN/SMG9/CHEK1/LPAR6/TGFB3/GABPA/NOTCH2/SLC39…	94	0.241645
GOBP_PHOSPHOLIPID_METABOLIC_PROCESS	94	389	4.60845e-05	0.00139147	ENPP2/FABP5/PDGFB/SERINC4/AJUBA/NR1H3/SMPDL3A/SMG1/ABHD6/INPP5D/PIGN/PGAP4/SLC27A1/LPCAT2/ADGRF5/SERINC2/GDPD3/ISYNA1/GPX4/SOCS2/CLN8/SH3YL1/SLC44A1/MBOAT2/OSBPL10/PCYT2/PLD1/PRKCD/AGPAT5/AGPAT1/INPPL1/DGKH/SNCA/CHKA/MTMR4/UVRAG/MTMR10/GNPAT/IP6K2/ITPKC/PRDX6/IDH1/SERINC3/VAPA/PI4KB/PCYT1A/PLAA/LPCAT3/HEXB/PIP5K1C/MTMR2/TTC7B/FITM2/PDGFA/IMPA1/MTMR6/MTM1/PIGC/DPM1/PLSCR3/SRD5A3/PIK3C2B/PIK3R1/GPA…	94	0.241645
HP_ABNORMAL_LEUKOCYTE_COUNT	94	389	4.60845e-05	0.00139147	CXCR4/FANCE/KIT/DLL4/LEPR/SLC7A7/IVNS1ABP/DNASE1/TGFB1/ZBTB16/ADA/MECOM/IRF2BP2/STXBP2/TCF3/ABCD4/BCR/UNC119/NLRP1/FAT4/TNFSF12/PRKCD/PGM3/ASXL1/ABL1/STAT2/FANCG/ETV6/MYC/LPIN2/ERCC2/NFKB2/ADA2/SLC37A4/ATRX/SMARCAL1/LRBA/NUMA1/RFX5/NPM1/SCARB2/RPL26/AK2/IL6ST/ATP6AP1/NRAS/LBR/ARPC1B/ACAT1/PSMB4/JAK2/RTEL1/STAT3/DNAJC21/ARHGAP31/TNFRSF1A/IKBKB/PRDX1/G6PD/NBN/RAB27A/WDR1/LIPA/CD81/SLC35C1/LMBRD1/SA…	94	0.241645
HP_ABNORMAL_AORTIC_MORPHOLOGY	93	384	4.61101e-05	0.00139147	BPTF/FANCE/FLT4/LOX/CASZ1/COL1A2/SATB1/PIGN/ACTA2/PTCH1/PLOD1/KDM4B/CRELD1/TPM2/RERE/PKD2/CDH2/C12orf57/FBN2/CLIP2/COMT/ABCD4/BCR/AEBP1/MED12/PGM3/ABL1/NXN/TGFBR2/MAT2A/FANCG/MADD/TRAF7/GANAB/TGIF1/ADA2/PUS7/KANSL1/WASF1/HSPG2/ALDH18A1/EP300/EFEMP2/SRCAP/SPECC1L/RPL26/CRKL/LIMK1/HS2ST1/NSMCE2/SLC25A24/PPP2R1A/NRAS/LUZP1/SUCLG1/FLI1/COX7B/ACTL6A/TMTC3/PTPN11/RFC2/MED27/BUD23/DYNC2LI1/NR2F2/HCCS/MB…	93	0.242188
GOBP_REGULATION_OF_MYELOID_CELL_DIFFERENTIATION	57	209	4.61228e-05	0.00139147	SCIN/RASSF2/EVI2B/LOX/INPP5D/TGFB1/CAMK4/ZBTB16/CTNNBIP1/GPR137B/IRF7/PRXL2A/LDB1/MYC/P4HTM/TAL1/HSF1/RNF41/GPR137/ACIN1/CUL4A/SLC9B2/ETS1/ABCB10/TLR4/STAT3/KLF13/HSPA9/ZFP36L1/CDC73/LYN/NDFIP1/FADD/FBN1/TCTA/PIK3R1/GABPA/NOTCH2/CASP8/HSPA1B/MEF2C/JAG1/RARG/FSTL3/FOXP1/CEACAM1/UBASH3B/KLF10/TRIB1/SFRP1/PTK2B/MAFB/PPARGC1B/KITLG/IL34/RAB7B/LTF	57	0.272727
GOBP_BONE_CELL_DEVELOPMENT	16	35	4.63682e-05	0.00139368	KIT/FAM20C/WASF2/TAL1/EP300/LRRK1/SLC9B2/ATP6AP1/ANXA2/FLI1/PTPN11/ABI1/FBN1/NOTCH2/FOXP1/LTF	16	0.457143
HP_PURPURA	35	110	4.76707e-05	0.00142752	OCLN/ZBTB16/GGCX/IRF2BP2/STXBP2/COMT/CHST14/TNFSF12/PRKCD/ETV6/NFKB2/ADA2/AIP/NUMA1/NPM1/PEPD/JAK2/STAT3/RAB27A/CD81/SAMD9/ORAI1/UFD1/SBDS/HLA-DPB1/TREX1/NABP1/GNA14/HLA-DPA1/FERMT3/APOE/ITGB3/ACP5/NLRP3/GP6	35	0.318182
GOBP_CELL_CELL_SIGNALING_BY_WNT	107	455	4.78713e-05	0.00142824	GATA3/SHISA3/EDN1/TPBGL/CELSR2/CSNK1G2/TCF7L1/NRARP/NFATC4/TLE2/TGFB1I1/ROR1/TLE4/HIC1/KLF15/PBXIP1/SOX4/JUP/SOX17/LRP1/RNF213/CTHRC1/TGFB1/FZD8/DKK3/FZD2/RAC3/MLLT3/TPBG/WNT3/TTC21B/GRB10/FOXO1/PKD2/CTNNBIP1/CDH2/CSNK2A2/FZD1/PTK7/CSNK1E/LRP5/LRP4/LDB1/MED12/BCL9/ABL1/NXN/CCNY/AMOTL2/CTNND1/PRICKLE2/MDK/NLE1/HHEX/NPHP3/TMEM9/TBX18/STK11/DVL3/LIMD1/TMEM237/LRRK1/GNAQ/RBX1/RAC1/PPP2R1A/CDC42/G3BP1…	107	0.235165
GOBP_GLYCEROPHOSPHOLIPID_BIOSYNTHETIC_PROCESS	58	214	4.8238e-05	0.00143388	FABP5/PDGFB/AJUBA/SMG1/INPP5D/PIGN/PGAP4/SLC27A1/LPCAT2/SOCS2/SH3YL1/SLC44A1/PCYT2/PLD1/AGPAT5/AGPAT1/INPPL1/DGKH/CHKA/MTMR4/UVRAG/GNPAT/IP6K2/ITPKC/PI4KB/PCYT1A/LPCAT3/PIP5K1C/MTMR2/TTC7B/PDGFA/IMPA1/MTMR6/MTM1/PIGC/DPM1/PLSCR3/PIK3C2B/PIK3R1/GPAT4/SYNJ1/ABHD5/DGKA/LPCAT4/SELENOI/CAPN2/PIK3C2A/SYNJ2/EFR3B/CHPT1/PITPNM2/PIGB/PLA2G6/DGKG/GPAT3/PLA2G4A/ITPKA/FABP3	58	0.271028
GOBP_RESPONSE_TO_OXYGEN_LEVELS	80	320	4.86151e-05	0.0014398	ABAT/CXCR4/ANGPT2/ADM/HK2/THBS1/EDN1/CCN2/KCNK2/PPARA/BNIP3/RGCC/PGF/AJUBA/VEGFA/AK4/DDAH1/ACE/VEGFB/PLOD1/CYP1A1/PLOD2/CITED2/ADA/TXNRD2/ANGPTL4/FOXO1/BNIP3L/ITPR2/MTHFR/EGLN1/ATF4/ALAD/SLC9A1/TP53/TGFBR2/MYC/PAM/HIF1AN/PLK3/HSF1/EP300/LIMD1/HDAC2/ATP6AP1/USF1/PRKAA1/SCFD1/EGLN2/PDGFA/ZFP36L1/HMOX2/ATP6V0D1/CAT/PDLIM1/SLC29A1/TGFB3/RHOA/CFLAR/EPHA4/DDIT4/TFRC/FAS/CAPN2/EPAS1/BMP2/LMNA/PLAU/STC1/…	80	0.25
GOBP_CELLULAR_RESPONSE_TO_ABIOTIC_STIMULUS	81	325	4.90659e-05	0.00144785	GATA3/RGS9/GRK4/CERS1/NFATC4/BNIP3/KCNJ2/BMP6/OPN3/DDB2/AURKB/SLC4A11/ANKRD1/MME/PKD2/MAPK13/PDE2A/TP53INP1/TNFRSF10B/USP28/ATF4/PRKCD/SLC9A1/TP53/SLC25A23/MYC/PPID/CUL4B/POLH/HSF1/BAX/EP300/STK11/N4BP1/ARHGEF2/NPM1/RPL26/RAB11B/XRCC5/DAG1/XRCC6/GCLC/SIPA1/GRB2/RAB11FIP5/TENT2/CAB39/STK39/IMPACT/TLR4/ZFP36L1/TNFRSF1A/EIF2S1/FADD/RAD1/LRRC8C/CHEK1/PIK3R1/BAK1/CASP8/PLEC/TMEM150C/TREX1/FAS/SNAI2/BC…	81	0.249231
GOBP_DEFENSE_RESPONSE_TO_SYMBIONT	74	291	5.06893e-05	0.00149031	F2RL1/PYCARD/BNIP3/HERC5/SEC14L1/BNIP3L/TSPAN6/DDX17/ARMC5/IRF7/NLRP1/TRAF3IP2/TRIM5/TRIM27/STAT2/ADARB1/POLR3D/POLR3E/TRIM28/ZCCHC3/CCDC92/TRIM13/MID2/PCBP2/NCBP3/CHMP3/SERINC3/ZMYND11/USP15/CRCP/AKAP1/G3BP1/ILRUN/NPLOC4/TRIM35/ZNFX1/NDUFAF4/PDE12/POLR3B/DDX21/IFIT5/FADD/IRF9/TRAF3IP1/LYST/IFIH1/IFITM2/STING1/GBP3/OAS3/IFI6/UFD1/DDIT4/DDX60/TREX1/DTX3L/GBP1/ZC3H12A/IFI27/BCL2L1/PARP9/IFITM3/IFIT…	74	0.254296
GOCC_EARLY_ENDOSOME	95	395	5.10026e-05	0.00149409	RAB17/CXCR4/BAIAP3/F2RL1/MIB2/RFTN1/RHOD/LRP1/SORT1/ARRDC3/CLIP3/EHD3/ASAH1/TMEM163/MYO1B/MME/MVB12B/TMEM30A/NISCH/NRP1/WASF2/TRIM27/IGF2R/TBC1D16/SNX30/ABCB6/MTMR4/UVRAG/MARCHF8/PPP1R21/GPR107/NIPA1/VPS26B/SNX5/STX6/HSPD1/RCC2/VPS41/AP1AR/PACSIN2/F8A1/CLCN3/PRDX3/RAPGEF1/RAB5C/RAB11FIP5/STAM/NIPA2/ARF6/PICALM/MTMR2/TLR4/COMMD1/VPS26A/RAP1A/MR1/SLC9A6/VPS29/ALS2/SH3GL1/GGA1/ATP6V0D1/EHD1/SGK3/SNX…	95	0.240506
HP_PROPTOSIS	64	243	5.22208e-05	0.00152426	FANCE/CDKN1C/PDGFB/FLT4/FGFRL1/SMO/TGFB1/FZD2/FAM20C/RAC3/CITED2/ZFPM2/PSAT1/NBAS/HERC1/ZIC1/MTHFR/LRP4/SMS/ASXL1/MTX2/NXN/P3H1/TGFBR2/FANCG/SNRPN/TRAF7/CRTAP/WASF1/SERPINH1/HSPG2/EP300/LEMD2/EFEMP2/SPECC1L/PLAGL1/DVL3/SLC25A24/NRAS/SOS1/RIT1/FLI1/PEPD/PTPN11/NDE1/RRAS/FBN1/SH3BP2/TGFB3/PLCB3/HLA-DPB1/JAG1/RRAS2/KRAS/FLNB/HLA-DPA1/PIGB/LMNA/INSR/MRAS/MAFB/NLRP3/ALPL/PDGFRB	64	0.263374
HP_GASTROINTESTINAL_OBSTRUCTION	26	73	5.30348e-05	0.00154245	KIT/SMO/TGFB1/MTRFR/TP53/MYC/ERCC2/STK11/ECE1/TBCE/EWSR1/JAK2/CAVIN1/TNFRSF1A/MBTPS2/HMBS/EXT1/HLA-DPB1/RABL3/KRAS/PALLD/HLA-DPA1/IL6/CD55/SEMA3D/PDGFRB	26	0.356164
HP_ABNORMAL_CRANIAL_NERVE_PHYSIOLOGY	78	311	5.3454e-05	0.00154907	ADSS1/FANCE/DNASE1L3/PDGFB/DMD/DLL4/IL12A/SLC9A7/CASZ1/SMO/PEX6/LAMA2/TGFB1/CHRNB1/SRPX2/ABCA1/ASAH1/TPM2/RERE/AKT3/LRP5/LRP4/SHMT2/MTRFR/AGRN/MED12/POLG/GDI1/FKRP/FANCG/SIX5/TRAF7/LAMB2/CNTNAP1/ADA2/IDH2/REV3L/HSPG2/SLC25A1/AIP/MID2/IDH1/NRAS/LUZP1/ACSL4/SUCLA2/VCP/MTMR2/PTPN11/TLR4/MTM1/TNFRSF1A/TUBB3/ADGRG1/COL6A1/MBTPS2/HMBS/TPM3/LYST/ALG14/THSD1/ALG13/PLEC/CHN1/HLA-DPB1/FKTN/TUBB6/FAS/BIN1/H…	78	0.250804
HP_DYSPHAGIA	111	477	5.56154e-05	0.00160595	SNCAIP/KIT/CCN2/RELN/BMP4/TYMP/SLC1A4/CASZ1/SATB1/AASS/PIGN/LAMA2/PTCH1/SRPX2/WFS1/RHBDF2/TCF4/ASAH1/HACD1/TPM2/GBA2/SURF1/RERE/CLN8/ADD3/KDM5B/KAT6B/SYT14/SLC44A1/LMNB1/KIAA0319L/MTRFR/AGRN/COL4A5/ATXN2/POLG/GNS/MADD/SNCA/LAMB2/ATP7B/TGIF1/CNTNAP1/KMT2A/IDH2/PPP3CA/PRKRA/REV3L/HSPG2/ALDH18A1/SLC25A1/MFF/SPECC1L/MED17/SCARB2/IDH1/DEAF1/ZMYND11/GNAQ/SOD1/LUZP1/LBR/PLAA/NDUFA6/ATXN1/VCP/PRPS1/ACTB/…	111	0.232704
GOBP_REGULATION_OF_MAP_KINASE_ACTIVITY	52	187	5.59413e-05	0.00160961	PDGFB/KIT/THBS1/EDN1/BMP4/PDGFC/NOX4/AJUBA/VEGFA/TGFB1/FZD8/MAP2K6/PDE5A/SPRY1/PDGFD/ERN1/MAGED1/CDK5RAP3/PRKCD/PDCD4/ERP29/FLT1/DVL3/RPS3/SOS1/DNAJA1/DAB2IP/HIPK3/PDCD10/TLR4/MAP3K11/PDGFA/TAOK3/SASH1/LYN/EPHA4/FGF16/KSR1/BMP2/INSR/TRIB1/DUSP10/APOE/SFRP1/PTK2B/HYAL2/PTPRJ/KITLG/SORL1/IL34/PDGFRB/TNXB	52	0.278075
GOBP_POSITIVE_REGULATION_OF_CYSTEINE_TYPE_ENDOPEPTIDASE_ACTIVITY	43	146	5.63986e-05	0.00161701	CCN2/CCN1/TNFSF15/PYCARD/TNFSF10/ACER2/GRAMD4/CYFIP2/BCL2L11/HIP1R/BBC3/NLRP1/SNCA/MYC/RPS27L/HSF1/BAX/BCL2L13/RIPK2/BID/RPS3/HSPD1/FIS1/PDCD5/VCP/JAK2/ARL6IP5/MTCH1/LAPTM5/ASPH/FADD/IFT57/BAK1/CASP8/RHOA/CFLAR/CYCS/MALT1/SOX7/FAS/LGALS9/NLRP3/ATP2A3	43	0.294521
GOBP_LEUKOCYTE_CELL_CELL_ADHESION	92	381	5.68038e-05	0.00162287	GATA3/ADORA2A/IDO1/BMP4/PYCARD/IL12A/NRARP/ARG2/PPARA/CCL2/SOX4/TNFSF4/PDE5A/ZBTB16/ADA/STK10/SOX12/FLOT2/FUT4/MIA3/TGFBR2/DHPS/NFKBIZ/SIRPA/MDK/RIPK2/TNIP1/CERCAM/SCRIB/CD46/PRDX2/NCK2/RPS3/HSPD1/YES1/IL6ST/ETS1/PTPN11/JAK2/NFAT5/LAPTM5/LYN/NDFIP1/FADD/CD81/EXT1/EZR/DUSP3/ANXA1/RHOA/CD47/HLA-DPB1/NT5E/CD44/SOX13/MALT1/MSN/CD70/TFRC/HLA-DPA1/PNP/CEACAM1/ADTRP/ZC3H12A/SLC7A1/CHST2/IL6/EFNB1/IL4I1/…	92	0.24147
HP_ABNORMALITY_OF_SALIVATION	50	178	5.80479e-05	0.00165258	ERBB4/CLDN10/DMD/CCN2/SLC9A7/SATB1/SRPX2/GPT2/HERC1/SHMT2/MED12/ATXN2/GDI1/GNS/PON2/SNRPN/ATP7B/ATRX/TAF15/MID2/DEAF1/SOD1/LBR/ACSL4/VCP/PRPS1/HNRNPH2/QDPR/DLAT/MED27/SLC9A6/CERT1/POLR3B/ALS2/CHMP2B/ADGRG1/SCN1B/EPHA4/ALG13/ZEB2/FUS/TASP1/FOXP1/TUBB2B/FBLN1/PLA2G6/GCH1/SLC12A2/IQSEC2/PMP22	50	0.280899
GOBP_REGULATION_OF_EXTRACELLULAR_MATRIX_ORGANIZATION	20	50	5.83718e-05	0.00165597	RGCC/LRP1/TGFB1/DDR1/AEBP1/FSCN1/ABL1/EFEMP2/DAG1/IER3IP1/CLASP2/TNFRSF1A/CFLAR/MELTF/FAP/ADTRP/BMP2/IL6/TCF15/TNXB	20	0.4
GOMF_PHOSPHATIDYLINOSITOL_BINDING	70	273	6.03818e-05	0.001707	SCIN/SYTL2/GSDMB/KCNJ2/EPB41/HIP1R/MYO1B/SH3YL1/NISCH/ITPR2/PLEKHA8/PXK/PLD1/ZFYVE19/WDR45/SLC9A1/PXDC1/GSDMD/SNX30/OSBPL2/PARD3/CYTH3/SNX5/SNX33/SVIL/NUMA1/ANXA2/TOM1L2/STAM/TWF1/PITPNB/PICALM/DAB2IP/TECPR1/PITPNA/COMMD1/BBS5/MTM1/CERT1/GGA1/ZCCHC2/SGK3/SNX12/SDCBP/PIK3C2B/CAPG/FERMT2/SNX8/PLEKHB2/ATP13A2/ASAP1/EEA1/DENND1A/LANCL2/TNFAIP8L3/PLEKHF1/PLEK2/PHLDA2/NRGN/PIK3C2A/ESYT2/VEPH1/PITPNM2/I…	70	0.25641
HP_ABNORMALITY_OF_THE_HELIX	44	151	6.15775e-05	0.00173038	CDKN1C/EDN1/AASS/FRAS1/NR2F1/JUP/PIGN/TCF4/CDH2/FBN2/GDF11/COMT/SMS/MED12/KANSL1/SPOP/HSPG2/EP300/SPECC1L/HS2ST1/NRAS/NARS1/SOS1/RIT1/PTPN11/ACTB/CHUK/GNAI3/RRAS/FBN1/TGFB3/UFD1/RRAS2/KRAS/TASP1/FOXP1/BMP2/SLC26A2/PIGB/LMNA/CLIC2/MRAS/ALOXE3/ZMIZ1	44	0.291391
GOBP_POSITIVE_REGULATION_OF_VASCULATURE_DEVELOPMENT	51	183	6.16367e-05	0.00173038	CXCR4/ANGPT2/ADM/HK2/THBS1/GAB1/PRKD1/SERPINE1/PGF/JUP/C5/VEGFA/DDAH1/VEGFB/BTG1/ANGPTL4/JCAD/AKT3/NRP1/NINJ1/TNFSF12/ABL1/TGFBR2/FLT1/HSPB1/SMAD1/MDK/HIPK1/TJP1/CDH5/ETS1/PKM/STAT3/SIRT6/SASH1/RRAS/ANXA3/SPHK1/FUT1/ZC3H12A/RAMP2/HYAL1/KLF4/ECM1/PTK2B/TEK/NOS3/BMPER/APLNR/AQP1/CYP1B1	51	0.278689
GOBP_REGULATION_OF_PROTEIN_BINDING	54	197	6.21617e-05	0.00173908	CCL23/PDGFB/BMP4/LOX/BDNF/NFATC4/PPARA/PTPRF/LRP1/CTHRC1/EPB41L5/EPB41/ACE/RFNG/DZIP1/HIP1R/AURKB/CTNNBIP1/CSNK1E/CTSZ/NRP1/PRKCD/ABL1/HSF1/BAX/MFNG/RIPK2/RAPGEF2/EP300/RALB/FKBP1A/MAPRE1/CDC42/BTBD1/GSK3B/ANXA2/CRK/NMD3/ACTB/IDE/STING1/DTX3L/SPON1/PHLDA2/BAG2/UBASH3B/BMP2/ID1/IFIT2/ADRB2/APOE/ADAM15/SORL1/ATP2A3	54	0.274112
GOBP_REGULATION_OF_BINDING	89	367	6.31267e-05	0.00175999	GATA3/CCL23/PDGFB/BMP4/LOX/BDNF/NFATC4/SMO/PPARA/ZFP90/PBXIP1/PTPRF/LRP1/CTHRC1/TGFB1/EPB41L5/EPB41/ACE/RFNG/DZIP1/ZNF618/HIP1R/AURKB/CTNNBIP1/CSNK1E/CTSZ/NRP1/GPSM1/PRKCD/ABL1/MYC/ERCC2/TRIM28/PPP3CA/HSF1/CPNE1/BAX/MFNG/RIPK2/TAF10/RAPGEF2/EP300/DDRGK1/RALB/EIF3E/HDAC2/CALM3/FKBP1A/MAPRE1/CDC42/BTBD1/SP100/GSK3B/ANXA2/CRK/ILRUN/NMD3/NME1/ACTB/JAK2/IDE/NIBAN2/SUMO3/EIF2S1/STING1/TXN/HAND2/EPHA4/C…	89	0.242507
GOMF_ANTIOXIDANT_ACTIVITY	29	86	6.41924e-05	0.00177744	GPX1/GPX3/GPX4/TXNRD2/GSTT1/PXDN/GPX7/GPX8/TP53INP1/PRXL2A/NXN/PRDX2/PRDX6/SOD1/MGST3/PRDX3/SELENOT/GSTO1/PRDX1/CAT/TXN/NQO1/GLRX/GSR/SRXN1/APOE/PTGS2/PTGS1/CLIC2	29	0.337209
GOBP_NEURON_PROJECTION_GUIDANCE	62	235	6.41925e-05	0.00177744	GATA3/SEMA4C/UNC5A/EDN1/RELN/BDNF/EFNA1/SMO/PLXNA4/DPYSL4/GBX2/MYCBP2/VEGFA/SLIT2/LAMA2/SEMA4G/PTCH1/EFNA5/ETV1/PLXNA3/ROBO3/FLRT2/WNT3/SEMA6C/PLXNB2/EFNA4/NRP1/NFIB/SEMA6B/LAMB2/DAG1/RAC1/SOS1/BMPR2/EPHB3/ECE1/TTC8/NIBAN2/KIF5B/TUBB3/VASP/EXT1/ENAH/CYFIP1/NOTCH2/SCN1B/B3GNT2/EPHA4/CHN1/EPHB4/NPTN/PALLD/TUBB2B/NRCAM/SEMA4B/EFNB1/RAC2/KALRN/NECTIN1/SEMA7A/SEMA3F/SEMA3D	62	0.26383
GOBP_REGULATION_OF_RAS_PROTEIN_SIGNAL_TRANSDUCTION	52	188	6.51708e-05	0.00179357	F2RL1/NRG1/RALGPS2/ARHGEF28/ABCA1/SPRY1/ARFGEF3/CCDC125/CYTH2/ARHGAP24/BCR/NRP1/ARHGEF10/ABL1/MADD/RGL2/PRAG1/ARRB1/RASA3/ARHGAP17/CYTH3/ARHGEF2/RAC1/CRK/FBXO8/ARF6/DAB2IP/PDCD10/KCTD10/ALS2/ADGRG1/ARFGEF2/LPAR6/NOTCH2/TNFAIP1/DENND1A/RABL3/KRAS/ITGA3/RASIP1/SSX2IP/GPR4/GPR17/IQSEC2/APOE/STMN3/NET1/HEG1/PSD4/KITLG/CYTH4/PDGFRB	52	0.276596
HP_INTERICTAL_EEG_ABNORMALITY	75	298	6.52187e-05	0.00179357	SAMD12/RELN/ASNS/SLC1A4/UPB1/SATB1/AASS/HNMT/PRRT2/CYFIP2/TGFB1/SRPX2/CDK19/DALRD3/PSAT1/ROGDI/CLN8/KDM5B/CNPY3/PDE2A/AKT3/AGRN/WDR45/EDC3/P4HTM/CDKL5/ADARB1/ALDH7A1/KANSL1/PPP3CA/CHD2/SLC25A1/KCTD7/MFF/MED17/MED23/SCARB2/MAN1B1/DAG1/CSTB/IER3IP1/PLAA/UFSP2/WASHC4/RSRC1/SLC25A46/PRPS1/NSF/DCPS/ALDH4A1/PIGC/SLC9A6/ADGRG1/FBXO31/COQ2/ARFGEF2/EZR/SYNJ1/ALG14/GLUD1/SCN1B/RNF13/ALG13/SPTAN1/ALKBH8/CEL…	75	0.251678
GOBP_REACTIVE_NITROGEN_SPECIES_METABOLIC_PROCESS	28	82	6.62789e-05	0.00181569	MTARC1/EDN1/GCHFR/ARG2/DDAH1/PTX3/PKD2/CLU/SIRPA/RAC1/GLA/TLR4/JAK2/DDAH2/ATP2B4/CD47/NQO1/ZC3H12A/GCH1/INSR/PTGS2/KLF4/PTK2B/NOS3/KLF2/ACP5/ASS1/CYP1B1	28	0.341463
GOMF_STRUCTURAL_CONSTITUENT_OF_CYTOSKELETON	33	103	6.64719e-05	0.00181569	DMD/SYNM/EPB41/TPM1/ADD3/AGRN/VIM/ARPC1B/YEATS4/ACTB/TUBGCP3/TUBA1A/ACTR3/TUBB3/TUBG1/ACTR2/TUBA1C/TUBB4B/SPTAN1/PLEC/TUBA1B/TUBB6/ARPC5/MSN/PLS1/TUBB2B/ANK1/CD2AP/TUBB2A/TUBA4A/KRT15/KRT6B/TUBAL3	33	0.320388
GOMF_SULFUR_COMPOUND_BINDING	69	269	6.70502e-05	0.00182531	CCL23/THBS1/CCN2/BMP4/CCN1/FGFRL1/LXN/PCOLCE/ALDH6A1/PGF/ACBD7/PTPRF/LRP1/VEGFA/SLIT2/PTPRS/PTCH1/CHST15/VEGFB/CCDC80/POSTN/GAL3ST4/KMT5C/RCC1/NRP1/AGRN/CHST12/GNS/LTBP2/DPYSL3/ADA2/MDK/FBLN7/DHTKD1/EFEMP2/APLP2/ZNF146/ECI2/PPIA/PDCD5/ZNF207/HSD17B12/ACBD6/TPMT/PITPNA/ADGRG1/NAA80/FBN1/SOAT1/SERPINE2/TPK1/ACOT11/SULT1A3/OGDH/COL13A1/APOE/SFRP1/GPNMB/FST/EVA1C/CLEC3B/SERPIND1/SMOC1/CCN3/ADAMTS1/CR…	69	0.256506
GOBP_PROTEIN_MATURATION	78	313	6.72794e-05	0.00182541	CPA3/THBS1/PYCARD/SERPINE1/SOX4/CYFIP2/PTCH1/ACE/WFS1/BACE2/BCHE/TSPAN15/MME/KAT2B/CTSZ/GGT1/LDLRAD3/RPS6KA2/AEBP1/MMP16/FKRP/DHPS/ATP7B/MMS19/SERPINH1/APH1B/DDI2/RIPK2/AIP/EP300/YIPF5/LMF2/HSPD1/CPD/NAA60/FKBP1A/RNF139/IFT52/ANXA2/NAA15/LPCAT3/ECE1/CAST/PARL/NAA25/NAA20/ADAM10/FXN/SPCS3/ASPH/FADD/NAA80/SNX12/GLRX3/SEC11C/BAK1/CASP7/CASP8/MIPEP/SRGN/FKBP1B/CYCS/TASP1/MELTF/SERPINE2/SPON1/PCSK7/CA…	78	0.249201
HP_MENTAL_DETERIORATION	82	333	6.91095e-05	0.00186879	SNCAIP/SNCB/PDGFB/TYMP/DNAJC6/CERS1/AASS/CYFIP2/COL4A1/WFS1/CDK19/DALRD3/PRKAR1B/ASAH1/GBA2/ROGDI/SURF1/CTSF/CLN8/SLC44A1/COMT/MTHFR/LMNB1/IDUA/GALT/ATXN2/POLG/WDR45/SNCA/ITM2B/ERCC2/ATP7B/ADA2/KMT2A/PPP3CA/CHD2/ALDH18A1/EP300/KCTD7/GLB1/SCARB2/GNAS/CSTB/NRAS/NDUFA6/HEXB/VCP/ACTB/RNASEH1/QDPR/DLAT/AP5Z1/XPR1/CHMP2B/PRDX1/MBTPS2/NBN/RAB27A/MYORG/HMBS/LYST/SYNJ1/OPA1/GM2A/ATP13A2/DNAJC5/FUS/TREX1/C…	82	0.246246
GOBP_PLATELET_AGGREGATION	25	70	6.96395e-05	0.00187685	ABAT/MMRN1/PRKCD/HSPB1/GNAS/IL6ST/STXBP3/PPIA/TYRO3/ACTB/VCL/JAK2/LYN/CLIC1/SERPINE2/CEACAM1/CSRP1/UBASH3B/CD9/IL6/C1QTNF1/ADAMTS18/FERMT3/ITGB3/GP6	25	0.357143
HP_ABNORMAL_PYRAMIDAL_SIGN	91	378	6.9907e-05	0.0018778	L2HGDH/PDGFB/NALCN/DMD/DNAJC6/SLC1A4/IL12A/SLC9A7/COL4A1/ELOVL4/GPT2/GBA2/CTSF/ADD3/SLC44A1/PCYT2/LMNB1/SHMT2/IDUA/MTRFR/RTN2/TPP1/MED12/BCAT2/GDI1/FKRP/CPT1C/RFC1/TGFBR2/SNCA/ERCC2/CNTNAP1/NIPA1/DARS1/PRKRA/COA8/CHD2/ALDH18A1/MID2/HSPD1/VPS41/SOD1/NDUFA4/PLAA/NDUFS4/COX20/ACSL4/SLC25A46/ATXN1/VCP/PRPS1/TLR4/RNASEH1/TSEN15/DLAT/FXN/POLR3B/ALS2/CHMP2B/ADGRG1/THG1L/TTC19/MYORG/KIF1C/COQ2/IFIH1/WASH…	91	0.240741
GOCC_EXTRINSIC_COMPONENT_OF_PLASMA_MEMBRANE	48	170	7.02064e-05	0.00187959	SYTL2/GNG2/JUP/DLG4/GRAMD1A/GNG11/CDH2/DCHS1/MFGE8/CTNND1/OSBPL2/AKAP9/PPP3CA/CYTH3/SNX5/SCRIB/CDH13/NUMA1/GNAS/CRKL/YES1/GNAQ/CTNNA1/RAC1/GNB2/GNAI2/CDH5/KPNA2/PICALM/GNAI3/LYN/GNG10/FERMT2/ANXA1/RHOA/EEA1/S100A6/KRAS/SERPINE2/GNGT2/GNA14/ESYT2/GNAZ/PTK2B/EPN3/PLEKHA4/RGS8/FGR	48	0.282353
GOCC_LATE_ENDOSOME_MEMBRANE	44	152	7.30809e-05	0.00195009	BAIAP3/ABHD6/YIPF1/TSPAN15/MVB12B/TMEM30A/ABCA5/PLD1/ABCB6/MARCHF8/RMC1/CYB561A3/TMEM9/CDIP1/SCARB2/CHMP3/AP5M1/VPS41/VTI1A/CLCN3/ARL8B/OSBPL11/CHMP2A/ANXA2/SLC30A4/VAMP7/RAB7A/MR1/CHMP2B/RAB27A/PLEKHM1/IFITM2/MICALL1/ATP13A2/RNF13/AP5S1/GOSR2/IFITM3/NPC1/CD68/TICAM2/SORL1/RAB7B/ATP13A3	44	0.289474
GOBP_REGULATION_OF_MITOCHONDRION_ORGANIZATION	42	143	7.33292e-05	0.00195028	PYCARD/CERS1/TNFSF10/BNIP3/GPX1/BCL2L11/HIP1R/BBC3/BNIP3L/CSNK2A2/HDAC6/PDE2A/CLU/MYO19/MOAP1/TP53/STAT2/BAX/EP300/BID/MFF/RNF41/MTCH2/FIS1/PDCD5/GCLC/GSK3B/ZDHHC6/PARL/BCL2L2/GHITM/FXN/PLSCR3/VAT1/SLC35F6/OPA1/ATP13A2/TFRC/BCL2L1/PLA2G6/LMNA/PLAUR	42	0.293706
GOBP_CELLULAR_RESPONSE_TO_EXTERNAL_STIMULUS	77	309	7.47486e-05	0.00198152	INHBB/ASNS/SESN3/PDK4/PRKD1/PPARA/BNIP3/SLC39A4/RNF152/KCNJ2/BMP6/TRIM24/ANKRD1/POSTN/GCN1/GAS6/FOXO1/PDE2A/TNFRSF10B/COMT/ATF4/EHMT2/WDR45/SLC9A1/TP53/GSDMD/PRKAB1/JMY/RALB/SIK2/SNW1/VPS41/DAG1/MAP1LC3B/USF1/BMPR2/GCLC/SIPA1/PRKAA1/IMPACT/STK24/DCPS/TLR4/UPP1/DNAJC15/RRAGC/TNFRSF1A/XPR1/EIF2S1/LYN/PRKAG2/FADD/FAM107A/CHEK1/RIPOR1/GLUL/BAK1/CASP8/TFEB/PLEC/TMEM150C/FAS/ZC3H12A/SNAI2/FOSL1/KLF10/A…	77	0.249191
GOBP_REGULATION_OF_STRESS_ACTIVATED_PROTEIN_KINASE_SIGNALING_CASCADE	55	203	7.5324e-05	0.00199024	SEMA4C/FLT4/CCN2/BMP4/RASSF2/F2RL1/SCIMP/TRAF4/PYCARD/GADD45B/VEGFA/MECOM/FOXO1/PDCD4/MYC/MAP3K3/SIRPA/IGBP1/RIPK2/QARS1/ZMYND11/CDC42/PPIA/STK39/DNAJA1/DAB2IP/HIPK3/PDCD10/TLR4/MAP3K11/TAOK3/SASH1/ARL6IP5/LYN/PRDX1/SDCBP/EZR/DUSP3/RELL2/SH3RF3/HAND2/PHLPP1/MDFIC/RNF13/FKTN/SPHK1/FAS/ZC3H12A/BMP2/IGFBP6/DUSP10/SFRP1/PTK2B/LGALS9/CCR7	55	0.270936
GOBP_POSITIVE_REGULATION_OF_RELEASE_OF_CYTOCHROME_C_FROM_MITOCHONDRIA	13	26	7.57528e-05	0.00199505	PYCARD/TNFSF10/BNIP3/BCL2L11/BBC3/MOAP1/TP53/BAX/BID/MFF/PDCD5/PLA2G6/PLAUR	13	0.5
GOBP_REGULATION_OF_AUTOPHAGY	83	339	7.73755e-05	0.00203117	DAPK2/DEPP1/SESN3/PYCARD/CERS1/NUPR1/LEPR/PRKD1/ACER2/BNIP3/SMG1/RNF152/BCL2L11/ERN1/FOXO1/HERC1/BNIP3L/CSNK2A2/ZKSCAN3/HDAC6/TP53INP1/GPR137B/GPSM1/MOAP1/TRIM5/EHMT2/TRIM27/WDR45/ABL1/TP53/SNCA/SNX30/CPTP/HSPB1/MTMR4/WDR6/UVRAG/RNF5/RMC1/PLK3/RIPK2/VPS26B/UBQLN4/EP300/SNX5/TRIM13/STK11/RNF41/MID2/RALB/GPR137/FOXK2/GSK3B/PRKAA1/KAT5/EIF4E/SCFD1/PARL/TECPR1/RAB3GAP1/STAT3/VPS26A/MTM1/ATP6V1C1/RRAG…	83	0.244838
GOBP_NUCLEOSIDE_DIPHOSPHATE_METABOLIC_PROCESS	39	130	7.87305e-05	0.00206006	AK5/ENTPD8/HK2/ALDOC/NUPR1/PPARA/ENO2/AK4/PFKP/PGM1/RRM2/ZBTB20/TPI1/ENTPD4/PFKL/MYC/PFKM/NME4/DHTKD1/EP300/FOXK2/AK2/PRKAA1/ENTPD6/CMPK1/NME1/PKM/STAT3/GUK1/SIRT6/PRKAG2/UMPS/ENTPD1/DDIT4/NT5E/TREX1/PFKFB2/OGDH/INSR	39	0.3
GOBP_MULTI_MULTICELLULAR_ORGANISM_PROCESS	57	213	8.16193e-05	0.00212875	ANGPT2/PSG1/ADM/IDO1/EDN1/PGF/VEGFA/TEAD3/EPOR/ACE/DDR1/CYP1A1/PRDM1/CITED2/FKBP4/MAFF/SYDE1/MAGED2/SLC38A1/JUNB/TGFBR2/PAM/TRIM28/SOD1/BMPR2/DAZAP1/PRDX3/ACSL4/HEXB/H3-3B/NR2F2/UMPS/TGFB3/STS/PTGFR/ITGA3/SERPINE2/CAPN2/TPPP3/FBLN1/FOSL1/PLA2G6/TEAD4/APOL2/TIMP1/STC1/ESR1/PTGS2/THBD/LGALS9/ITGB4/PTHLH/PTAFR/IGFBP5/CALCA/ADCY7/CD38	57	0.267606
HP_SOMATIC_MUTATION	48	171	8.22822e-05	0.00213235	MSR1/KIT/MXI1/SMO/PDGFRL/CTHRC1/HMMR/ADA/ZFHX3/FOXO1/ARMC5/BCR/ASXL1/ABL1/IGF2R/TP53/TGFBR2/ETV6/MYC/TAL1/BAX/AIP/EP300/TAF15/STK11/NUMA1/NPM1/GNAS/IDH1/NRAS/EWSR1/PICALM/PTPN11/JAK2/ASCC1/RNF6/SH3GL1/CDC73/NBN/EXT1/CASP8/RHOA/KRAS/IL6/IRF1/ESR1/PTPRJ/MLH3	48	0.280702
GOBP_POSITIVE_REGULATION_OF_SECRETION	75	300	8.22845e-05	0.00213235	SCIN/ABCB11/ABAT/OPRL1/ADORA2A/INHBB/BAIAP3/EDN1/F2RL1/IRS2/VIP/RGCC/SOX4/MYH10/TGFB1/PARD6A/MAP2K6/BMP6/ANKRD1/RAB2B/SNCA/PFKM/PPID/AACS/GRK2/CAPN10/RAB15/SNX5/PDCD6IP/PPIA/GNAI2/IER3IP1/CHMP2A/ACSL4/STAM/CLASP2/ARF6/PTPN11/TLR4/JAK2/RAB3GAP1/VAMP7/SELENOT/RAB7A/SYTL4/RAB27A/SDCBP/EZR/CADPS2/TGFB3/GLUL/WLS/ATP13A2/GLUD1/NLGN1/ABCG1/PFKFB2/BMP2/PLA2G6/CD2AP/ADORA2B/CD177/C1QTNF1/SLC12A2/PLA2G4A/P…	75	0.25
HP_AREFLEXIA	67	261	8.26818e-05	0.0021358	TYMP/FGD4/LAMA2/COL4A1/ASAH1/HACD1/TPM2/SURF1/PNPLA2/MME/ARL6IP1/MTRFR/AGRN/PGM3/IGHMBP2/POLG/FKRP/RFC1/HSPB1/LAMB2/SBF1/CNTNAP1/PPP1R21/B4GAT1/FHL1/ALDH18A1/SLC25A1/ACO2/DAG1/HARS1/SUCLG1/SLC25A46/ATXN1/VCP/PRPS1/RNASEH1/ALDH4A1/ASCC1/FXN/MTM1/RAB7A/TPM3/ORAI1/ATP1A1/ALG14/OPA1/ABHD5/PLEC/ENTPD1/FKTN/JAG1/GARS1/CD59/ACER3/BIN1/GOSR2/PYROXD1/PIGB/PLA2G6/LMNA/PLEKHG4/TRIM2/COL13A1/PMP22/GDAP1/ARSI…	67	0.256705
GOBP_MONONUCLEAR_CELL_MIGRATION	54	199	8.32995e-05	0.0021449	GATA3/CXCR4/CCL23/CCL14/CCL16/PDGFB/THBS1/PYCARD/IL12A/SERPINE1/CCL2/SLIT2/PDGFD/GAS6/LRCH1/STK10/FUT4/MIA3/FLT1/SIRPA/MDK/MOSPD2/CRKL/CDC42/CRK/STK39/ADAM10/S1PR1/LYN/FADD/EXT1/ANXA1/RHOA/CD47/PLEC/CXCL16/NBL1/MSN/ADTRP/IL6R/SPNS2/IL6/SLC8B1/SLC12A2/ECM1/PTK2B/LGALS9/CCR7/CCN3/IL34/CALCA/MYO1G/TBX21/CMKLR1	54	0.271357
GOBP_POSITIVE_REGULATION_OF_PROTEIN_BINDING	28	83	8.45208e-05	0.00216944	BMP4/BDNF/LRP1/CTHRC1/EPB41L5/EPB41/ACE/RFNG/HIP1R/NRP1/ABL1/HSF1/MFNG/RIPK2/RAPGEF2/EP300/RALB/FKBP1A/MAPRE1/GSK3B/ANXA2/NMD3/IDE/STING1/DTX3L/SPON1/BMP2/APOE	28	0.337349
GOBP_POSITIVE_REGULATION_OF_GTPASE_ACTIVITY	69	271	8.56922e-05	0.00219254	CCL23/CCL14/CCL16/F2RL1/RALGPS2/ARHGAP45/CCL2/SYDE2/TBC1D30/CCDC125/SYDE1/GMIP/TBC1D4/ARHGAP24/TBC1D5/BCR/AGRN/ARHGEF10/SGSM2/PKP4/TBC1D16/RGL2/CDKL5/TBC1D17/RAPGEF2/RANGAP1/SCRIB/DVL3/CRKL/RCC2/SOS1/ABR/RAPGEF1/SIPA1/GSK3B/CRK/RAP1GDS1/PICALM/TBC1D7/RAB3GAP1/RAP1A/EVI5/ALS2/S1PR1/SIPA1L3/RALGAPA2/FERMT2/ASAP1/CHN1/ARHGAP6/RAPGEF4/BIN1/TIAM2/ADPRH/RGS16/RALGAPB/TGM2/RABGAP1L/RASGRP3/BCAR3/ITGA6/S…	69	0.254613
GOBP_HEART_VALVE_MORPHOGENESIS	21	55	8.60588e-05	0.00219498	GATA3/BMP4/CCN1/DLL4/FGFRL1/EFNA1/SOX4/SLIT2/TGFB1/DCHS1/TGFBR2/BMPR2/NOTCH2/MEF2C/TBX20/JAG1/BMP2/SNAI2/ADAMTS9/NOS3/ELN	21	0.381818
GOBP_ESTABLISHMENT_OF_EPITHELIAL_CELL_POLARITY	15	33	8.66958e-05	0.00220258	PTK7/FAT1/PARD3/CYTH3/CDC42/TTC8/ARF6/SIPA1L3/FRMD4B/EZR/RHOA/MSN/FOXF1/TCF15/FERMT1	15	0.454545
GOBP_ALPHA_AMINO_ACID_METABOLIC_PROCESS	55	204	8.69018e-05	0.00220258	IDO1/PIPOX/ASNS/ALDH6A1/ARG2/GCAT/AASS/NOX4/SLC7A7/DDAH1/AMT/PYCR1/GPT2/PLOD2/PCBD1/PSPH/MPST/SCLY/PSAT1/CTPS2/AFMID/MTHFR/GGT1/SHMT2/SMS/ATF4/BCAT2/TST/ALDH18A1/GLS/SERINC3/GMPS/FPGS/MTAP/ACAT1/GCLC/ASL/QDPR/ALDH4A1/SLC25A12/DDAH2/ATP2B4/GLUL/GLUD1/ACAD8/GFPT2/SLC25A13/GCLM/BCAT1/IL4I1/PRODH/NOS3/AZIN2/ASS1/CRYM	55	0.269608
HP_ABNORMALITY_OF_THE_UPPER_RESPIRATORY_TRACT	100	426	8.95497e-05	0.0022626	ERBB4/CXCR4/EDN1/LEPR/FRAS1/SOX4/DNAH11/KCNJ2/IVNS1ABP/TGFB1/SRPX2/ASAH1/ADA/WNT3/IRF2BP2/STXBP2/KAT6B/DNAAF2/CCDC40/UNG/TCF3/SCARF2/COMT/LRP4/SMARCC2/UNC119/RSPH3/NLRP1/TNFSF12/PRKCD/MED12/PGM3/KATNIP/ATXN2/TP53/GNS/PON2/ADARB1/PCNT/NFKB2/ADA2/KANSL1/ATRX/HSPG2/EP300/TAF15/LRBA/SPECC1L/STK11/DDRGK1/RFX5/NPM1/GLB1/SOD1/DNAL1/LBR/PSMB4/NHP2/VCP/PRPS1/SF3B4/RTEL1/STAT3/DNAJC21/TNFRSF1A/IKBKB/CHMP2B…	100	0.234742
GOBP_GLIOGENESIS	73	291	9.04779e-05	0.00227325	CXCR4/ADORA2A/RELN/SPINT1/LEPR/SMO/NRG1/ROR1/BNIP3/KLF15/CCL2/SOX4/LRP1/TGFB1/TTC21B/CDH2/CLU/EIF2B2/LAMB1/NFIB/ARHGEF10/MED12/CDK1/ABL1/MYC/LAMB2/ERCC2/CNTNAP1/TAL1/MDK/PARD3/VIM/SCRIB/HDAC2/CRKL/IL6ST/PRPF19/DAG1/SOD1/HEXB/SLC25A46/HDAC1/DAB2IP/PTPN11/TLR4/STAT3/LYN/ADGRG1/WDR1/ANXA1/SYNJ1/RHOA/LDLR/EPHA4/PLEC/KRAS/BMERB1/SOX13/SERPINE2/NAB1/BIN1/BMP2/CD9/IL6/MMP24/DUSP10/CDKN2B/PTK2B/ZMIZ1/DNE…	73	0.250859
HP_CHILDHOOD_ONSET	47	167	9.05336e-05	0.00227325	DMD/FGD4/COL1A2/LAMA2/TGFB1/TPM2/STXBP2/MTHFR/MTX2/SNRPN/NFKB2/ADA2/DARS1/COPA/COA8/CHD2/SVIL/VPS41/ATP6AP1/NDUFC2/GNB2/UFSP2/ACSL4/TBCE/PEPD/PRPS1/STAT3/KIF3B/IKBKB/ALS2/PRKAG2/PLEKHM1/SH3BP2/SAMD9/LACC1/DIAPH1/LIMS2/PYROXD1/PLA2G6/NEMF/GCH1/PMP22/SYNE1/GDAP1/ACP5/NLRP3/AQP5	47	0.281437
HP_RECURRENT_FEVER	23	63	9.09673e-05	0.00227707	ZFHX2/PEX6/ASAH1/STXBP2/NLRP1/PRKCD/STAT2/LPIN2/ADA2/PSMB4/QDPR/TNFRSF1A/WDR1/C2orf69/SLC35C1/STING1/ORAI1/LACC1/CD70/GCH1/PMP22/IL2RG/NLRP3	23	0.365079
HP_EXCESSIVE_SALIVATION	37	122	9.22912e-05	0.0023012	DMD/SLC9A7/SATB1/SRPX2/GPT2/HERC1/SHMT2/MED12/GDI1/GNS/SNRPN/ATP7B/ATRX/MID2/DEAF1/ACSL4/PRPS1/HNRNPH2/QDPR/DLAT/MED27/SLC9A6/CERT1/POLR3B/ALS2/ADGRG1/SCN1B/ALG13/ZEB2/TASP1/FOXP1/TUBB2B/FBLN1/PLA2G6/GCH1/IQSEC2/PMP22	37	0.303279
GOBP_ENDOSOMAL_TRANSPORT	61	233	9.28208e-05	0.0023012	RAB17/BAIAP3/MYO5B/SORT1/ABCA1/EHD3/TBC1D5/SGSM2/TRIM27/MICALL2/GCC2/TBC1D17/BET1L/ANKRD50/VPS26B/SNX5/STX6/SCRIB/SNX33/VPS26C/RAB11B/CHMP3/AP5M1/ATP6AP1/VTI1A/ACAP2/ARL8B/CHMP2A/BLOC1S2/WASHC4/TMCC1/STAM/ARF6/PICALM/VCP/TMEM50B/RAB10/VPS26A/AP5Z1/EVI5/RAB7A/VPS29/ALS2/CHMP2B/GGA1/EHD1/TAMALIN/SNX12/LYST/RAB6B/SNX8/MICALL1/ARL4C/EEA1/NDRG4/AP5S1/EHD4/DENND1A/RAB11A/SORL1/RAB7B	61	0.261803
HP_LIMITATION_OF_JOINT_MOBILITY	95	401	9.28516e-05	0.0023012	CSGALNACT1/NALCN/CASZ1/COL1A2/PRRT2/LAMA2/TGFB1/SLC40A1/WFS1/PLOD1/PYCR1/FZD2/PLOD2/HACD1/TPM2/MECOM/RERE/HERC1/KAT6B/FBN2/ZBTB20/CLIP2/SCARF2/LMBR1/IDUA/MED12/ASXL1/INPPL1/MTX2/GNS/LTBP2/P4HTM/FKBP10/LAMB2/PCNT/ERCC2/CNTNAP1/NIPA1/IDH2/ATRX/FHL1/HSPG2/ALDH18A1/SVIL/GLB1/GNAS/IDH1/DEAF1/LIMK1/PPP1R12A/STAG1/HS2ST1/LUZP1/PCYT1A/GNB2/EMG1/SLC25A46/VCP/PTPN11/SF3B4/ACTB/RAB3GAP1/NDE1/RFC2/BUD23/GNAI…	95	0.236908
HP_ABNORMAL_AORTIC_VALVE_PHYSIOLOGY	45	158	9.30698e-05	0.0023012	LOX/IL12A/COL1A2/ACTA2/CRELD1/C12orf57/CLIP2/BCR/IDUA/TGFBR2/MAT2A/LTBP2/NPHP3/ALDH18A1/EP300/EFEMP2/GLB1/CRKL/LIMK1/FLI1/TMTC3/TLR4/ACTB/ARHGAP31/RFC2/BUD23/EBP/NR2F2/MBTPS2/FBN1/IFIH1/WASHC5/ARFGEF2/TGFB3/NOTCH2/SCN1B/LDLR/ZEB2/RRAS2/KRAS/FAS/LMNA/FOXF1/CLIC2/ELN	45	0.28481
HP_FATIGUE	87	361	9.58154e-05	0.00235747	ERBB4/DMD/KIT/PHKA2/TNFSF15/DNAJC6/IL12A/COL1A2/TLL1/IVNS1ABP/EPOR/SLC40A1/PGM1/DDB2/TCF4/MST1/ZBTB16/HACD1/CITED2/TPM2/TXNRD2/IRF2BP2/SCN5A/ARMC5/TCF3/BCR/ATXN2/ASXL1/POLG/ABL1/TP53/TGFBR2/PON2/ERCC2/NFKB2/ATRX/AIP/TAF15/CD46/SVIL/NUMA1/NPM1/GNAS/SOD1/LBR/NR3C1/GLA/VCP/TLR4/JAK2/STAT3/ALDH4A1/CHMP2B/CDC73/PLEKHM1/COQ2/TPM3/PIK3R1/SYNJ1/OPA1/ATP13A2/EPHA4/PLEC/TBX20/HLA-DPB1/FUS/RABL3/KRAS/SLC22A…	87	0.240997
GOMF_EXTRACELLULAR_MATRIX_STRUCTURAL_CONSTITUENT	48	172	9.62201e-05	0.00235747	THBS1/CCN1/TFPI2/PCOLCE/COL1A2/FRAS1/EFEMP1/CTHRC1/LAMA2/SRPX2/COL4A1/CRELD1/COL8A1/COL4A2/POSTN/PXDN/FBN2/MMRN1/LAMB1/AEBP1/AGRN/COL4A5/MFGE8/LAMA4/LTBP2/LAMB2/SPARC/LAMC1/HSPG2/EFEMP2/SRPX/COL6A1/TUFT1/FBN1/MMRN2/SPON1/FBLN1/COL13A1/LAMB3/ECM1/VCAN/COL17A1/FGL2/CILP/FBLN2/ELN/TNXB/MUC4	48	0.27907
HP_ABNORMALITY_OF_THE_PULMONARY_ARTERY	48	172	9.62201e-05	0.00235747	BPTF/FLT4/DLL4/SATB1/AASS/TLL1/PIGN/KDM4B/CRELD1/CLIP2/TGFBR2/MADD/CRTAP/PUS7/WASF1/EFEMP2/DVL3/LIMK1/HS2ST1/NRAS/SOS1/RIT1/BMPR2/ACTL6A/PTPN11/ARHGAP31/RFC2/MED27/BUD23/RRAS/FADD/FBN1/NOTCH2/PSMD12/ZEB2/JAG1/RRAS2/KRAS/KMT2E/SNAI2/LMNA/SLC12A2/FOXF1/KCNMA1/MRAS/KITLG/ZMIZ1/ELN	48	0.27907
GOBP_REGULATION_OF_LEUKOCYTE_MIGRATION	58	219	9.69591e-05	0.00236283	DAPK2/THBS1/EDN1/F2RL1/PYCARD/IL12A/SERPINE1/PGF/CCL2/C5/VEGFA/SLIT2/VEGFB/PDGFD/ADA/GAS6/LRCH1/GPSM3/STK10/BCR/DDT/FUT4/MIA3/MDK/MOSPD2/CRKL/RAC1/CRK/STK39/ADAM10/LYN/FADD/CD81/ANXA1/RHOA/CD47/NBL1/MSN/ADTRP/IL6R/CD9/CHST2/IL6/RAC2/SLC8B1/IL1R1/C5AR2/ECM1/PTK2B/PLVAP/LGALS9/KITLG/THY1/CCR7/CCN3/IL34/PTAFR/CMKLR1	58	0.26484
HP_AUTOIMMUNITY	51	186	9.71193e-05	0.00236283	DNASE1L3/CCN2/TNFSF15/IL12A/SLC7A7/DNASE1/TCF4/MST1/ADA/COMT/KIAA0319L/ARHGEF1/NLRP1/TNFSF12/PRKCD/COL4A5/PGM3/SEMA6B/POLG/FLT1/NFKB2/ADA2/COPA/SMARCAL1/LRBA/RFX5/NRAS/PEPD/STAT3/NBN/FADD/CD81/IFIH1/STING1/PIK3R1/UFD1/LACC1/HLA-DPB1/KRAS/TREX1/SLC22A4/RFXAP/FAS/HLA-DPA1/PNP/CSF2RB/IL6/ITPR3/IL18BP/IL2RG/ACP5	51	0.274194
GOBP_HOMOTYPIC_CELL_CELL_ADHESION	30	92	9.76079e-05	0.00236283	ABAT/CXADR/PKP2/JUP/MMRN1/PRKCD/HSPB1/GNAS/IL6ST/STXBP3/PPIA/TYRO3/ACTB/VCL/JAK2/LYN/CLIC1/SERPINE2/CEACAM1/CSRP1/UBASH3B/CD9/IL6/C1QTNF1/PLPP3/ADAMTS18/FERMT3/ITGB3/PLAUR/GP6	30	0.326087
GOBP_NEGATIVE_REGULATION_OF_RESPONSE_TO_WOUNDING	30	92	9.76079e-05	0.00236283	ABAT/PDGFB/THBS1/EDN1/SERPINE1/PTPRS/TFPI/MMRN1/PRKCD/MDK/USF1/CRK/CLASP2/PDGFA/EPHA4/SERPINE2/FAP/CEACAM1/ADTRP/UBASH3B/CD9/C1QTNF1/PLAU/ADAMTS18/SLC12A2/APOE/NOS3/THBD/PLAT/SERPINB2	30	0.326087
GOBP_CERAMIDE_METABOLIC_PROCESS	33	105	0.000101228	0.00244316	CCN1/CERS1/ACER2/CERK/ASAH1/GBA2/CLN8/PRKCD/UGCG/CERS6/ST6GALNAC6/B3GALT4/B4GALT3/PPP2R1A/NSMAF/PRKAA1/HEXB/GLA/SPTSSA/ST3GAL2/CERT1/ELOVL1/GM2A/ST3GAL1/SPHK1/ACER3/SGMS2/PLPP1/ST3GAL5/PLA2G6/NAGA/PLPP3/ALOXE3	33	0.314286
GOBP_CARBOHYDRATE_CATABOLIC_PROCESS	44	154	0.000102134	0.00245769	HK2/ALDOC/AGL/NUPR1/PPARA/ENO2/MANBA/PFKP/PGM1/PPP1R3B/ZBTB20/TPI1/LRP5/GALT/FUT4/TP53/PFKL/MYC/PFKM/DHTKD1/EP300/FOXK2/GLB1/SCARB2/PGD/PRKAA1/HEXB/RPE/PKM/STAT3/SIRT6/CTBS/PRKAG2/SLC25A12/GM2A/FUT8/DDIT4/TREX1/FUT1/PFKFB2/OGDH/NAGA/INSR/GLYCTK	44	0.285714
GOBP_AMINE_CATABOLIC_PROCESS	14	30	0.000104718	0.00249756	IDO1/MAOA/HNMT/AFMID/SAT1/SLC44A1/COMT/DHPS/ALDH7A1/ATP2B4/SULT1A3/IL4I1/SULT1A4/SLC6A3	14	0.466667
GOBP_RENAL_SYSTEM_VASCULATURE_DEVELOPMENT	14	30	0.000104718	0.00249756	ANGPT2/PDGFB/BMP4/ACTA2/PDGFD/PKD2/NRP1/PDGFA/NOTCH2/CFLAR/GPR4/IL6R/TEK/PDGFRB	14	0.466667
GOCC_FILAMENTOUS_ACTIN	14	30	0.000104718	0.00249756	PDLIM2/RAC3/MYO6/MICAL2/DPYSL3/SPECC1L/PDLIM5/NCKAP1/PDLIM1/PDLIM3/PDLIM4/EHBP1L1/PDLIM7/CD2AP	14	0.466667
GOBP_EPITHELIAL_CELL_DIFFERENTIATION_INVOLVED_IN_KIDNEY_DEVELOPMENT	19	48	0.000105055	0.00249822	GATA3/PDGFB/BMP4/SMO/KLF15/BASP1/ACTA2/ASXL1/PRKX/LAMB2/EXT1/MTSS1/NOTCH2/MEF2C/JAG1/GPR4/PODXL/PAX8/WNT9B	19	0.395833
GOCC_ENDOCYTIC_VESICLE	83	342	0.000106574	0.00252692	RAB17/SGIP1/MSR1/RINL/SCIMP/RAB11FIP1/SMO/LRP1/PTCH1/ABCA1/OCLN/EHD3/FZD2/DLG4/WNT3/COLEC12/MYO6/FLOT2/PLD1/GPR161/IGF2R/AP2A2/UVRAG/SNAP23/RAB24/SPARC/STAB1/VIM/VPS26B/RAPGEF2/STX6/SCARB2/RAB11B/STXBP3/CDC42/CLCN3/RAB5C/RAB11FIP5/ARF6/PICALM/DAB2IP/RAB10/VAMP7/RAB7A/KIF5B/LYN/ATP6V0D1/EHD1/LMBRD1/MTSS1/CAMK2D/WLS/RAB23/LDLR/ATP6V0A1/ZYX/EHD4/HLA-DPB1/TAP2/FLNB/CDC42EP2/ANXA3/SPHK1/STX12/TFRC/HLA…	83	0.24269
GOBP_RESPONSE_TO_ESTRADIOL	37	123	0.000111399	0.00263359	OPRL1/CCN2/ENO2/TGFB1/GPX1/BCL2L11/PTCH1/GPX4/SOCS2/MYC/PAM/MBD3/HSF1/ARPC1B/KAT5/BCL2L2/STAT3/PDGFA/NR2F2/NCOA3/CAT/ANXA1/CASP8/CFLAR/NQO1/PTGFR/NRIP1/ESR1/PTGS2/SFRP1/ASS1/DHH/PDGFRB/AREG/ALDH1A2/CYP1B1/CD38	37	0.300813
GOBP_SMOOTH_MUSCLE_CELL_PROLIFERATION	48	173	0.000112272	0.0026456	PDGFB/THBS1/EDN1/BMP4/IL12A/VIP/HTR1B/TGFB1/TPM1/PDGFD/ERN1/CTNNBIP1/PDCD4/TGFBR2/MYC/EFEMP2/CDH13/SF1/XRCC5/XRCC6/GNAI2/BMPR2/HDAC1/TLR4/JAK2/GNAI3/S1PR1/TGFB3/RHOA/MEF2C/NDRG4/FOXP1/JUN/BMP2/IL6R/IL6/CALCRL/TRIB1/APOE/PTGS2/NOS3/CCN3/ADAMTS1/PDGFRB/ELN/PTAFR/IGFBP5/P2RY6	48	0.277457
GOBP_NEGATIVE_REGULATION_OF_CELL_PROJECTION_ORGANIZATION	51	187	0.000112561	0.0026456	SEMA4C/NFATC4/EFNA1/NR2F1/EVL/SLIT2/PTPRS/SEMA4G/TBC1D30/RAB3IP/PLXNA3/FKBP4/WNT3/SEMA6C/ARHGAP24/LRP4/NRP1/PRKCD/SEMA6B/GDI1/PRAG1/DPYSL3/CBFA2T2/PPP3CA/VIM/TESK1/RAPGEF2/HDAC2/GDI2/CAPZB/ARF6/TBC1D7/RNF6/RHOA/NLGN1/EPHA4/ITGA3/MBP/YWHAH/SEMA4B/ID1/ABI3/APOE/PTPRG/PMP22/SEMA7A/SEMA3F/THY1/SEMA3D/CD38/NGEF	51	0.272727
GOBP_POSITIVE_REGULATION_OF_ENDOTHELIAL_CELL_MIGRATION	39	132	0.000113274	0.00265464	GATA3/ATOH8/PDGFB/THBS1/EDN1/FLT4/BMP4/PRKD1/VEGFA/TGFB1/SRPX2/BCAR1/JCAD/AKT3/RHOJ/NRP1/ABL1/MAP3K3/HSPB1/SPARC/RAC1/ATP5F1B/BMPR2/ETS1/SASH1/RRAS/ANXA1/FGF16/ANXA3/FUT1/FOXP1/PIK3C2A/ZC3H12A/PLPP3/PTGS2/PTK2B/TEK/NOS3/ITGB3	39	0.295455
GOBP_POSITIVE_REGULATION_OF_ESTABLISHMENT_OF_PROTEIN_LOCALIZATION	76	308	0.000116363	0.0027163	ABAT/ADORA2A/BAIAP3/F2RL1/IRS2/PRKD1/SMO/SOX4/JUP/MYH10/TGFB1/PARD6A/SEC16B/BMP6/BBC3/ANKRD1/GAS6/TMEM30A/CSNK2A2/ZIC1/PRKCD/CDK1/MICALL2/PFKM/PPID/PCNT/AACS/TRIM28/PLK3/CAPN10/MFF/ERGIC3/EDEM2/UBE2D3/FIS1/CDC42/PPIA/IER3IP1/PDCD5/GSK3B/PRKAA1/ACSL4/ARF6/CNST/PDCD10/TLR4/JAK2/SYTL4/CD81/EZR/PIK3R1/RIPOR1/TGFB3/GLUL/WLS/ATP13A2/GLUD1/ABLIM3/ABCG1/STOM/PFKFB2/ZC3H12A/PLA2G6/CD2AP/RAC2/OAZ3/TCAF2/PT…	76	0.246753
HP_AORTIC_VALVE_STENOSIS	21	56	0.000116577	0.0027163	CRELD1/IDUA/LTBP2/NPHP3/EP300/GLB1/FLI1/ACTB/ARHGAP31/EBP/NR2F2/FBN1/IFIH1/WASHC5/NOTCH2/SCN1B/ZEB2/KRAS/LMNA/FOXF1/CLIC2	21	0.375
GOMF_CELL_ADHESION_MEDIATOR_ACTIVITY	23	64	0.000120148	0.00278653	CXADR/ITGA11/PKP2/JUP/ROBO3/NINJ1/CDC42EP1/SIRPA/CNN3/ESAM/ANXA2/PDLIM5/RAB10/PDLIM1/ANXA1/CD47/S100A11/NPTN/PALLD/BAIAP2L1/NRCAM/BCAM/KRT18	23	0.359375
HP_THORACIC_AORTIC_ANEURYSM	44	155	0.00012028	0.00278653	BPTF/LOX/CASZ1/COL1A2/SATB1/PIGN/ACTA2/KDM4B/TPM2/RERE/PKD2/FBN2/CLIP2/AEBP1/MED12/PGM3/TGFBR2/MAT2A/MADD/GANAB/PUS7/KANSL1/WASF1/HSPG2/LIMK1/HS2ST1/LUZP1/ACTL6A/RFC2/MED27/BUD23/MBTPS2/FBN1/TPM3/TGFB3/THSD1/PSMD12/KMT2E/LMNA/SLC12A2/KCNMA1/ZMIZ1/ELN/PRKCZ	44	0.283871
GOBP_MONOSACCHARIDE_CATABOLIC_PROCESS	17	41	0.000122223	0.00282344	HK2/ENO2/PFKP/LRP5/GALT/FUT4/TP53/PFKL/PFKM/FOXK2/GLB1/RPE/SLC25A12/FUT8/FUT1/PFKFB2/GLYCTK	17	0.414634
GOBP_NEPHRON_DEVELOPMENT	42	146	0.000122777	0.00282816	GATA3/ERBB4/ANGPT2/PDGFB/BMP4/SMO/KLF15/BASP1/VEGFA/ACTA2/PTCH1/KLHL3/PDGFD/PKD2/MAGED1/CTNNBIP1/DCHS1/ASXL1/MYC/LAMB2/ACAT1/PDGFA/EXT1/MTSS1/NOTCH2/CFLAR/MEF2C/SULF2/AHI1/JAG1/ITGA3/GPR4/BMP2/IL6R/LGR4/PODXL/TEK/PDGFRB/PAX8/CALB1/WNT9B/FMN1	42	0.287671
HP_ABNORMAL_PLEURA_MORPHOLOGY	40	137	0.000123884	0.00283671	DNASE1L3/LOX/SOX18/IL12A/DNASE1/ACTA2/TCF4/MST1/CHST14/FAT4/ABL1/TGFBR2/MAT2A/CD46/EFEMP2/SLC25A24/LBR/RIT1/PTPN11/TLR4/TNFRSF1A/FBN1/EXT1/LYST/TGFB3/ALG14/LACC1/HLA-DPB1/EPHB4/TREX1/CFI/FAS/HLA-DPA1/BMP2/IL6/CALCRL/LAMB3/FOXF1/PLVAP/ELN	40	0.291971
GOBP_POSITIVE_REGULATION_OF_PLASMA_MEMBRANE_BOUNDED_CELL_PROJECTION_ASSEMBLY	33	106	0.00012412	0.00283671	KIT/F2RL1/CDC42EP5/OCLN/C15orf62/DZIP1/CDC42EP3/NRP1/AGRN/WASF2/FSCN1/CDC42EP1/DPYSL3/MARK4/RAC1/SEPTIN7/CDC42/GSK3B/NCKAP1/ACTR3/ACTR2/PLEKHM1/CYFIP1/PIK3R1/TGFB3/NLGN1/CDC42EP2/SEPTIN9/PLEK2/CDC42EP4/RAC2/CCR7/PALM	33	0.311321
GOBP_POSITIVE_REGULATION_OF_EXTRACELLULAR_MATRIX_ORGANIZATION	13	27	0.000124201	0.00283671	RGCC/TGFB1/FSCN1/ABL1/EFEMP2/DAG1/IER3IP1/CLASP2/CFLAR/MELTF/BMP2/IL6/TNXB	13	0.481481
GOBP_RESPONSE_TO_CAMP	29	89	0.000128498	0.00292658	INHBB/PKD2/PDE2A/ITPR2/SLC26A6/BCKDHB/AKAP9/RAPGEF2/RAPGEF1/NDUFS4/ZFP36L1/RAP1A/EZR/RAP1B/MMP19/FOSL1/STC1/PTK2B/THBD/PPARGC1B/SDC1/PLAT/ASS1/PTAFR/AREG/IGFBP5/AQP1/CYP1B1/SLC6A3	29	0.325843
HP_ABNORMAL_CEREBRAL_VASCULAR_MORPHOLOGY	76	309	0.000129937	0.00295106	PDGFB/EDN1/LOX/SMO/SERPINE1/OBSL1/TLL1/CUL7/RNF213/ACTA2/COL4A1/WFS1/CRELD1/CITED2/COL4A2/GGCX/PKD2/SCN5A/CLIP2/MTHFR/DYRK1B/TP53/STAT2/TGFBR2/MAT2A/TRAF7/GANAB/PCNT/ADA2/KANSL1/SPARC/SMARCAL1/CD46/LIMK1/GNAQ/CCM2/NR3C1/GLA/PDCD10/ACTB/JAK2/NDE1/RFC2/BUD23/GNAI3/NR2F2/PMM2/MBTPS2/FLNC/LMBRD1/FBN1/SAMD9/NDUFA8/IFIH1/TGFB3/THSD1/LDLR/TBX20/JAG1/KRAS/EPHB4/TREX1/FARSB/CFI/PIK3C2A/PNP/EPAS1/LMNA/IL6/…	76	0.245955
GOBP_CELLULAR_COMPONENT_DISASSEMBLY	107	466	0.000130943	0.00296558	SCIN/DNASE1L3/HK2/F2RL1/DNAJC6/CERS1/MICAL1/BNIP3/PBXIP1/APEH/LRP1/TGFB1/MMP11/DDR1/SPATA18/ADD3/BNIP3L/CSNK2A2/HDAC6/SMARCC2/MTRFR/NAPB/CDK5RAP3/FSCN1/SMARCC1/CDK1/MICAL2/NEK6/WDR45/TP53/MYC/UVRAG/PLK3/CAPN10/HSF1/LAMC1/BAX/MAP1S/UBQLN4/LRBA/RNF41/DDRGK1/SHARPIN/SVIL/ARHGEF2/BLCAP/ACIN1/RPL23/CHMP3/CDC37/HDGFL3/CAPZB/MAP1LC3B/FIS1/CHMP2A/GSK3B/NAPA/ABCE1/SLC25A46/TWF1/CLASP2/VRK1/ARF6/VCP/PARL/N…	107	0.229614
HP_THICK_VERMILION_BORDER	67	265	0.000134534	0.00303839	AFF3/DMD/SOX18/SLC9A7/OBSL1/CUL7/SOX4/ADAM22/KDM4B/TCF4/PSAT1/C12orf57/ZBTB20/CLIP2/SMARCC2/IDUA/SMS/MED12/GDI1/GNS/MADD/P4HTM/CDKL5/CUL4B/CNTNAP1/PPP1R21/PUS7/ATRX/CHD2/AIP/MID2/DEAF1/LIMK1/MAN1B1/MOCS2/NRAS/SOS1/RIT1/KAT5/ACSL4/GLA/PTPN11/HNRNPH2/LARP7/RFC2/BUD23/RRAS/AP1S2/FBN1/SRD5A3/SMG9/ATP6V1B2/ALG13/ZEB2/RRAS2/KRAS/TASP1/ACER3/FOXP1/HECW2/NAGA/INSR/IQSEC2/ECM1/CIT/MRAS/ELN	67	0.25283
GOMF_PEPTIDYL_PROLINE_DIOXYGENASE_ACTIVITY	8	12	0.000137808	0.00310366	P4HA1/P3H2/P4HA3/EGLN1/P3H3/P3H1/P4HTM/EGLN2	8	0.666667
HP_SHORT_ATTENTION_SPAN	109	477	0.00013904	0.0031227	BPTF/CSGALNACT1/CDKN1C/DMD/DNAJC6/SLC9A7/SATB1/AASS/HNMT/NR2F1/CYFIP2/PTCH1/SRPX2/CDK19/DALRD3/PRKAR1B/KDM4B/ZNF292/RERE/CDH2/KDM5B/CLIP2/COMT/BCR/SHMT2/SOBP/GALT/MED12/ZDHHC9/GDI1/TGFBR2/MADD/SNCA/SNRPN/FGD1/EDC3/AHCY/PCNT/TGIF1/PPP1R21/KMT2A/PUS7/KANSL1/WASF1/PPP3CA/HSPG2/DHTKD1/CHD2/EP300/SRCAP/MID2/MED23/DEAF1/CRKL/LIMK1/PPP1R12A/MAN1B1/GNAQ/WBP11/HS2ST1/SUCLG1/UFSP2/WASHC4/RSRC1/KAT5/NAA15/A…	109	0.228512
HP_HYPERTRIGLYCERIDEMIA	27	81	0.000141176	0.00316189	PHKA2/AGL/LEPR/SLC7A7/ABCA1/PNPLA2/STXBP2/AEBP1/MTX2/SLC37A4/FHL1/DEAF1/NSMCE2/PSMB4/CAVIN1/LIPA/LYST/ABHD5/PSMB10/JAG1/SLC25A13/LMNA/IQSEC2/APOE/CYP7A1/SYNE1/PLVAP	27	0.333333
HP_ABNORMAL_UPPER_LIMB_BONE_MORPHOLOGY	107	467	0.000142937	0.0031925	AFF3/BPTF/FANCE/NALCN/DLL4/FGFRL1/PRKD1/SMO/SATB1/OBSL1/CUL7/KCNJ2/TGFB1/PTCH1/FZD2/KDM4B/ZBTB16/GPX4/TPM2/MECOM/KAT6B/DCHS1/CLIP2/FAM149B1/SCARF2/LMBR1/ZIC1/TMEM216/LRP5/LRP4/TMEM251/FAT4/MED12/ASXL1/INPPL1/MTX2/NXN/P3H1/FANCG/MADD/SNRPN/CDKL5/FKBP10/PCNT/PUS7/WASF1/SPARC/REV3L/EP300/SRCAP/GNPAT/DVL3/GLB1/GNAS/RPL26/LIMK1/HS2ST1/SLC25A24/NRAS/LBR/PCYT1A/SOS1/RIT1/IFT52/SUCLG1/ACTL6A/ATL3/PTPN11/…	107	0.229122
GOCC_CELL_CORTEX	76	310	0.000144945	0.00322842	SCIN/DMD/CCN2/GRK4/CSNK1G2/PRKD1/MYO5B/SEPTIN5/RHOD/ENO2/MYH10/EXOC6/PARD6A/EPB41/SAPCD2/EXOC3L1/RTKN/RAC3/DLG4/HIP1R/CD302/ADD3/PKD2/GYPC/CDH2/MYO6/ITPR2/FLOT2/CTSZ/EPB41L2/GPSM1/FSCN1/EXOC3/SNCA/CTNND1/SEPTIN8/PARD3/NUMA1/CAPZB/MAPRE1/RAC1/SEPTIN7/CLASP2/CRIP2/ARF6/ACTB/ACTR2/ASPH/NDFIP1/WDR1/RND3/DSTN/EZR/FERMT2/GLRX3/RHOA/SPTAN1/SEPTIN6/RHOF/LANCL2/FLNB/SEPTIN9/SPTBN5/TPM4/FRY/CAPN2/PLS1/EXOC…	76	0.245161
HP_ABNORMAL_ORAL_MUCOSA_MORPHOLOGY	77	315	0.00014539	0.00322944	AFF3/CXCR4/IL12A/PIGN/FZD2/FAM20C/ZBTB16/IRF2BP2/ABCA5/CLIP2/LMNB1/IDUA/FAT4/AEBP1/PRKCD/MIA3/MTX2/NXN/CNTNAP1/ADA2/SLC37A4/PLAGL1/STK11/DVL3/NUMA1/NPM1/GLB1/SCARB2/LIMK1/GNAQ/LBR/SOS1/IER3IP1/NHP2/TLR4/JAK2/RTEL1/STAT3/DNAJC21/RFC2/BUD23/DYNC2LI1/MBTPS2/WDR1/PLEKHM1/IRF9/SLC35C1/LMBRD1/CAT/SAMD9/LYST/ORAI1/ATP6V1B2/NOTCH2/SBDS/ZEB2/PLEC/NABP1/FAS/IL6/NAGA/ITGA6/INSR/LAMB3/CDKN2B/IL18BP/ECM1/KCNM…	77	0.244444
GOBP_RESPONSE_TO_STEROID_HORMONE	80	330	0.000145989	0.00323387	ADM/THBS1/EDN1/CCN2/BMP4/LOX/AGL/PPARA/HTR1B/PAQR8/NR1H3/SLIT2/TGFB1/BCL2L11/ACE/FBXO32/TFPI/BMP6/BCHE/FKBP4/TADA3/DDX17/HDAC6/TYMS/ALAD/PAQR7/TGFBR2/PAM/BCKDHB/PRMT2/MDK/EP300/DDRGK1/GLB1/IDH1/CALM3/CBX3/NR3C1/UFSP2/EIF4E/EGLN2/HDAC1/JAK2/ZFP36L1/RNF6/FAM107A/ATP1A1/TGFB3/ANXA1/RHOA/CFLAR/HSPA1B/CALCOCO1/DDIT4/ANXA3/MBP/YWHAH/LBH/FOXP1/PLPP1/ADTRP/FOSL1/KLF9/IL6/NPC1/STC1/ESR1/PTGS2/SFRP1/PPARGC…	80	0.242424
GOBP_REGULATION_OF_ANIMAL_ORGAN_MORPHOGENESIS	38	129	0.000147481	0.0032491	GATA3/EDN1/BMP4/CELSR2/SMO/ROR1/VEGFA/CTHRC1/SAPCD2/FZD2/SPRY1/CITED2/MLLT3/MAGED1/FZD1/PTK7/NTN4/MED12/ABL1/PRICKLE2/JHY/NPHP3/DVL3/RAC1/CDC42/BTBD7/DAAM1/PDGFA/RHOA/AHI1/BMP2/SNAI2/LGR4/SP6/SFRP1/PLEKHA4/PAX8/WNT9B	38	0.294574
HP_HEMOLYTIC_ANEMIA	38	129	0.000147481	0.0032491	DNASE1/GPX1/EPB41/COL4A1/ADA/GYPC/TPI1/NLRP1/TNFSF12/ALAD/GALT/PRKCD/PGM3/ABCB6/PFKM/ATP7B/NFKB2/CD46/LRBA/RFX5/NRAS/GCLC/STAT3/G6PD/NBN/CD81/KRAS/TREX1/CD59/CFI/GSR/RFXAP/FAS/PNP/ANK1/THBD/ACP5/KCNN4	38	0.294574
HP_ABNORMAL_CORTICAL_GYRATION	94	401	0.000151129	0.00332044	RELN/ASNS/SMO/PEX6/VLDLR/HIC1/HNMT/FRAS1/PHC1/SOX4/LAMA2/PTCH1/SRPX2/COL4A1/OCLN/MPDZ/TCF4/GPX4/PSAT1/COL4A2/KDM5B/DCHS1/AKT3/LMNB1/SHMT2/SMARCC2/LAMB1/FAT4/KATNIP/ATXN2/FKRP/SNRPN/EDC3/CDKL5/CUL4B/TGIF1/B4GAT1/PPP3CA/SPOP/MED23/QARS1/TMEM237/DEAF1/PPP1R12A/MAN1B1/ZMYND11/DAG1/RAC1/NARS1/IER3IP1/PLAA/UFSP2/WASHC4/RSRC1/KAT5/FLI1/TMTC3/DCPS/SF3B4/ACTB/RAB3GAP1/NDE1/TSEN15/TUBA1A/ARHGAP31/ASCC1/MED…	94	0.234414
GOBP_POSITIVE_REGULATION_OF_ACTIN_FILAMENT_POLYMERIZATION	20	53	0.00015225	0.00333599	PYCARD/CDC42EP5/EVL/C15orf62/CDC42EP3/CDC42EP1/NCK2/GRB2/ARF6/NCKAP1/VASP/CRACD/RHOA/CDC42EP2/BAIAP2L1/BIN1/CDC42EP4/PTK2B/CCR7/FMN1	20	0.377358
GOCC_BASAL_PART_OF_CELL	68	271	0.000153264	0.00334513	RAB17/ERBB4/ABCB11/GPIHBP1/CXADR/PDGFB/EDN1/SLC29A2/CLDN7/LEPR/SLC1A5/LRP1/SLC7A7/EPB41/SLC27A1/SLC16A3/ACE/SLC40A1/SLC4A11/PKD2/CDH2/FLOT2/SLC38A1/WASF2/SLC26A6/SLC9A1/ATP7B/SCRIB/TJP1/SLC23A2/SLC9B2/STXBP3/DAG1/ANXA2/STK39/SLC7A6/CLASP2/LIN7C/IDE/ATP2B4/CD81/ORAI1/EZR/SLC29A1/ATP1A1/ANXA1/LDLR/NDRG4/ITGA3/CD44/MSN/TFRC/FAP/CEACAM1/ANK1/SLC7A1/PLPP3/SLC12A2/C5AR2/TEK/ABCC4/ITGB4/AQP5/AQP3/AQP1/P…	68	0.250923
GOBP_REPRODUCTIVE_SYSTEM_DEVELOPMENT	101	437	0.000154241	0.00334513	GATA3/BPTF/HSD17B2/ADM/CDKN1C/PDGFB/INHBB/KIT/BMP4/CCN1/VASH1/SPINT1/NUPR1/BASP1/CUL7/VEGFA/SLIT2/EPOR/BCL2L11/PTCH1/ACE/PTX3/BMP6/PRDM1/CITED2/ZFPM2/ADA/FKBP4/NASP/MME/PKD2/PATZ1/KDM5B/EIF2B2/MERTK/JUNB/FBXW8/HS6ST1/FANCG/MYC/TRIM28/ASB1/ATRX/BAX/STK11/IDH1/CRKL/SF1/CTNNA1/SOD1/BMPR2/DAZAP1/PRDX3/GRB2/TYRO3/H3-3B/PTPN11/BCL2L2/PDGFA/ZFP36L1/DHX37/NR2F2/ADGRG1/PLEKHA1/ANXA1/BAK1/NOTCH2/MAMLD1/CAS…	101	0.231121
HP_ABNORMALITY_OF_HUMORAL_IMMUNITY	69	276	0.00015488	0.00334513	CXCR4/DNASE1L3/TNFSF15/IL12A/C5/SLC7A7/IVNS1ABP/TGFB1/KLHDC8B/TCF4/MST1/ADA/IRF2BP2/STXBP2/UNG/TCF3/NLRP1/FAT4/TNFSF12/PRKCD/PGM3/TP53/MOGS/ERCC2/NFKB2/ADA2/SMARCAL1/LRBA/RFX5/SCARB2/AK2/IL6ST/ATP6AP1/NRAS/GCLC/PSMB4/PEPD/CNBP/RTEL1/STAT3/CAVIN1/IKBKB/PMM2/NBN/CD81/SLC35C1/IFIH1/STING1/PIK3R1/CASP8/ZEB2/KRAS/TCN2/MSN/CD70/CFI/TFRC/SLC25A13/RFXAP/FAS/IL6R/LMNA/RAC2/CD55/IL2RG/PLVAP/CFP/SPINK5/KCNN4	69	0.25
GOBP_ENDOTHELIAL_CELL_DEVELOPMENT	24	69	0.000155099	0.00334513	F2RL1/SOX18/NOTCH4/VEGFA/GPX1/PDE2A/PPP1R16B/RAPGEF2/TJP1/PPP1R12A/CCM2/CDH5/RAPGEF1/VCL/RAP1A/TNFRSF1A/IKBKB/CLIC4/EZR/RAP1B/MSN/STC1/HPSE/HEG1	24	0.347826
HP_LYMPHEDEMA	24	69	0.000155099	0.00334513	ANGPT2/FLT4/RELN/SOX18/TSPAN12/DCHS1/LRP5/FAT4/INPPL1/NRAS/CDC42/LBR/SOS1/RIT1/GLA/PTPN11/PMM2/RRAS/RRAS2/KRAS/EPHB4/NAGA/MRAS/NLRP3	24	0.347826
GOBP_REGULATION_OF_ESTABLISHMENT_OF_PLANAR_POLARITY	21	57	0.000156291	0.00334513	CELSR2/ROR1/CTHRC1/SAPCD2/FZD2/MLLT3/FZD1/PTK7/MED12/ABL1/PRICKLE2/JHY/NPHP3/DVL3/RAC1/CDC42/DAAM1/RHOA/SFRP1/PLEKHA4/WNT9B	21	0.368421
HP_CACHEXIA	21	57	0.000156291	0.00334513	NALCN/TYMP/TGFB1/POLG/LPIN2/PCNT/ERCC2/CUL4B/CNTNAP1/HSPG2/EWSR1/SUCLA2/JAK2/SLC9A6/ALS2/NBN/LIPA/FUS/LMNA/MAFB/SCNN1A	21	0.368421
HP_TRANSIENT_ISCHEMIC_ATTACK	21	57	0.000156291	0.00334513	LOX/TLL1/RNF213/ACTA2/CRELD1/CITED2/TP53/TGFBR2/MAT2A/SMARCAL1/GLA/ACTB/JAK2/NR2F2/FBN1/TGFB3/THSD1/TBX20/KRAS/LMNA/ELN	21	0.368421
HP_ABNORMAL_FINGERNAIL_MORPHOLOGY	52	194	0.000156391	0.00334513	CDKN1C/DLL4/PEX6/SOX4/SLC39A4/PIGN/FZD2/ZBTB20/CLIP2/LRP4/SMARCC2/TRAF3IP2/INPPL1/MTX2/NXN/ERCC2/KCTD1/AIP/PLAGL1/DVL3/NPM1/LIMK1/CSTB/LBR/IFT52/NHP2/PEPD/RTEL1/STAT3/ARHGAP31/RFC2/BUD23/EBP/DYNC2LI1/POFUT1/MBTPS2/WASHC5/ATP6V1B2/NOTCH2/PLEC/KRAS/LMNA/EFNB1/NECTIN1/CENPT/RETREG1/COL17A1/KRT6B/BMPER/ITGB4/ELN/SLCO2A1	52	0.268041
GOBP_CORTICAL_CYTOSKELETON_ORGANIZATION	22	61	0.000157866	0.00336778	RHOD/EPB41/RTKN/RAC3/EPB41L2/PDCD6IP/RAC1/ARF6/NCKAP1/IKBKB/WDR1/RND3/EZR/RHOA/NLGN1/PLEC/RHOF/PLS1/RHOC/RAC2/CAVIN3/LCP1	22	0.360656
GOBP_ADP_METABOLIC_PROCESS	29	90	0.000160209	0.00340711	AK5/HK2/ALDOC/NUPR1/PPARA/ENO2/AK4/PFKP/PGM1/ZBTB20/TPI1/PFKL/MYC/PFKM/DHTKD1/EP300/FOXK2/AK2/PRKAA1/PKM/STAT3/SIRT6/PRKAG2/DDIT4/NT5E/TREX1/PFKFB2/OGDH/INSR	29	0.322222
HP_TRIANGULAR_FACE	39	134	0.000160965	0.00340711	BPTF/CDKN1C/NALCN/COL1A2/OBSL1/CUL7/KCNJ2/PYCR1/PLOD2/RERE/HERC1/MED12/MTX2/FKBP10/SPOP/SERPINH1/ALDH18A1/LEMD2/SRCAP/SLC25A24/NRAS/SOS1/RIT1/PTPN11/LARP7/RRAS/MBTPS2/AP1S2/FBN1/PIK3R1/NOTCH2/PSMD12/JAG1/RRAS2/KRAS/BMP1/NECTIN1/MRAS/MAFB	39	0.291045
GOBP_RESPONSE_TO_TOXIC_SUBSTANCE	63	247	0.000161049	0.00340711	MTARC1/DHRS2/SLC15A2/INHBB/ALDH1A1/CERS1/NUPR1/GPX1/CYP1A1/GPX3/MPST/GPX4/TXNRD2/GSTT1/PXDN/KDM5B/GPX7/GPX8/TP53INP1/AKR1A1/TYMS/PRXL2A/ATF4/ALAD/BPHL/EHMT2/CDK1/NXN/PON2/ABCB6/ATP7B/BAX/PRDX2/PRDX6/SOD1/MGST3/PRDX3/SLC30A4/SCFD1/SELENOT/LYN/GSTO1/PRDX1/CAT/TXN/BAK1/NQO1/ABCB1/GLRX/MBP/GSR/SRXN1/GCH1/APOE/PTGS2/PTGS1/NOS3/CLIC2/SDC1/ASS1/PDGFRB/INMT/CYP1B1	63	0.255061
GOBP_MORPHOGENESIS_OF_A_BRANCHING_STRUCTURE	53	199	0.000162209	0.00340711	ADM/EDN1/BMP4/DLL4/SPINT1/NRARP/NFATC4/SMO/NOTCH4/GBX2/VEGFA/SLIT2/PTCH1/COL4A1/DDR1/SPRY1/PRDM1/RERE/PKD2/MAGED1/CTNNBIP1/KDM5B/DCHS1/CTSZ/LRP5/NTN4/NRP1/ABL1/TGFBR2/MYC/MDK/DAG1/GRB2/BTBD7/PDGFA/SIRT6/CLIC4/EXT1/TBX20/KRAS/RDH10/RASIP1/BMP2/SNAI2/TGM2/LGR4/COL13A1/FOXF1/ESR1/SFRP1/PAX8/AREG/WNT9B	53	0.266332
GOBP_POSITIVE_REGULATION_OF_CELL_SUBSTRATE_JUNCTION_ORGANIZATION	14	31	0.000162238	0.00340711	VEGFA/EPB41L5/NRP1/ABL1/RAC1/ARF6/FERMT2/PIK3R1/DUSP3/SFRP1/TEK/PTPRJ/THY1/FMN1	14	0.451613
GOMF_PROTEIN_LIPID_COMPLEX_BINDING	14	31	0.000162238	0.00340711	MSR1/GPIHBP1/THBS1/VLDLR/SAMD1/COLEC12/STAB1/CDH13/HSPD1/LDLR/APOL2/APOE/SORL1/CRP	14	0.451613
GOBP_PEPTIDYL_TYROSINE_DEPHOSPHORYLATION	32	103	0.000162848	0.00341105	DNAJC6/PTPRF/PTPRS/PTPN18/CDKN3/DUSP6/PTPN4/CDC14A/MTMR4/ACP1/MTMR2/PTPN11/MTMR6/MTM1/DUSP18/PTPRB/EYA3/DUSP4/PTPRA/DUSP3/DUSP12/SSH2/CDC25B/UBASH3B/DUSP5/DUSP23/PTPRR/DUSP10/PTPRG/PTPRJ/DUSP8/PTPN5	32	0.31068
HP_MACULE	64	252	0.000163687	0.00341977	BPTF/FANCE/CDKN1C/KIT/CASZ1/SATB1/PIGN/TMC6/ELOVL4/DDB2/KDM4B/RERE/PRKCD/MED12/FANCG/MADD/ABCB6/PCNT/ERCC2/PUS7/KANSL1/WASF1/REV3L/HSPG2/SMARCAL1/EP300/STK11/NPM1/GNAS/MAN1B1/GNAQ/WBP11/HS2ST1/NRAS/LUZP1/NHP2/ACTL6A/PTPN11/ACTB/RTEL1/MED27/TNFRSF1A/SASH1/POFUT1/NBN/PSMD12/PLEC/KRAS/EPHB4/KMT2E/SNAI2/ST3GAL5/LMNA/IL6/INSR/SLC12A2/CDKN2B/GPNMB/KCNMA1/ACP5/KITLG/ZMIZ1/PRKCZ/NCF2	64	0.253968
GOBP_PEPTIDYL_PROLINE_HYDROXYLATION	9	15	0.000164882	0.00342703	P4HA1/P3H2/P4HA3/EGLN1/P3H3/P3H1/P4HTM/CRTAP/EGLN2	9	0.6
HP_ABNORMALITY_OF_THE_EXTRINSIC_PATHWAY	9	15	0.000164882	0.00342703	PGM1/GGCX/VKORC1/AHCY/MPI/ALG8/PMM2/DPM1/SRD5A3	9	0.6
HP_ABNORMALITY_OF_EXTRAPYRAMIDAL_MOTOR_FUNCTION	66	262	0.00016832	0.00348951	L2HGDH/SNCAIP/SNCB/PDGFB/ASNS/DNAJC6/PRKAR1B/DDB2/GAMT/PCBD1/TPM2/CTSF/CLIP2/ATXN2/POLG/KLC2/WDR45/SNCA/ERCC2/PRKRA/GLB1/LIMK1/SOD1/ACAT1/PLAA/HEXB/ATXN1/VCP/RFC2/BUD23/AP5Z1/XPR1/ALS2/CHMP2B/PRDX1/TTC19/MYORG/CAT/COQ2/TPM3/LYST/IFIH1/BOLA3/SYNJ1/GM2A/ATP13A2/SCN1B/ALG13/TSEN54/DNAJC5/FKTN/FUS/TREX1/PLA2G6/NAGA/GCH1/PODXL/PLAU/CDKN2B/APOE/NOS3/SORL1/PDGFRB/ELN/SLC6A3/WDR73	66	0.251908
GOBP_NEGATIVE_REGULATION_OF_VASCULAR_PERMEABILITY	10	18	0.000169691	0.0035	ADORA2A/ADM/VEGFA/SLIT2/DDAH1/PDE2A/FERMT2/CEACAM1/RAMP2/PTPRJ	10	0.555556
GOMF_CADHERIN_BINDING_INVOLVED_IN_CELL_CELL_ADHESION	10	18	0.000169691	0.0035	CDC42EP1/CNN3/ANXA2/PDLIM5/RAB10/PDLIM1/ANXA1/S100A11/BAIAP2L1/KRT18	10	0.555556
GOBP_RIBONUCLEOSIDE_DIPHOSPHATE_METABOLIC_PROCESS	34	112	0.000170628	0.00351036	AK5/HK2/ALDOC/NUPR1/PPARA/ENO2/AK4/PFKP/PGM1/RRM2/ZBTB20/TPI1/ENTPD4/PFKL/MYC/PFKM/DHTKD1/EP300/FOXK2/AK2/PRKAA1/CMPK1/PKM/STAT3/GUK1/SIRT6/PRKAG2/UMPS/DDIT4/NT5E/TREX1/PFKFB2/OGDH/INSR	34	0.303571
HP_TALL_STATURE	55	209	0.000173044	0.00355104	BPTF/ABAT/CDKN1C/LOX/TYMP/COL1A2/SATB1/ACTA2/TGFB1/PTCH1/PLOD1/KDM4B/DLG4/TPM2/TXNRD2/RERE/HERC1/FBN2/LRP4/CHST14/SMS/MED12/ZDHHC9/POLG/TGFBR2/MAT2A/MADD/PUS7/KANSL1/WASF1/HSPG2/AIP/EFEMP2/HS2ST1/NRAS/ACTL6A/MED27/MTM1/CAVIN1/COL6A1/FBN1/TPM3/TGFB3/PSMD12/KRAS/FARSB/KMT2E/PYROXD1/SLC12A2/ESR1/CDKN2B/KCNMA1/ZMIZ1/PDGFRB/ELN	55	0.263158
HP_ABNORMALITY_OF_THE_VOICE	111	490	0.000174272	0.00356718	BPTF/ABAT/SNCAIP/NALCN/BMP4/DNAJC6/SATB1/PIGN/LAMA2/SRPX2/KDM4B/ASAH1/HACD1/TPM2/DUSP6/CLIP2/COMT/LMNB1/SMS/NLRP1/GALT/AGRN/MED12/ZDHHC9/IGHMBP2/THRA/ATXN2/POLG/FKRP/MTX2/HS6ST1/TGFBR2/MADD/SNCA/SNRPN/LAMB2/PCNT/ERCC2/PPP1R21/PUS7/KANSL1/WASF1/KMT2B/PRKRA/SERPINH1/REV3L/FHL1/HSPG2/SMARCAL1/ALDH18A1/SLC25A1/AIP/SRCAP/SPECC1L/DDRGK1/GNAS/DEAF1/LIMK1/HS2ST1/SOD1/ACTL6A/PTPN11/ALDH4A1/RFC2/MED27/BUD2…	111	0.226531
HP_ABNORMALITY_OF_THE_KNEE	86	362	0.000176064	0.00358236	CSGALNACT1/NALCN/COL1A2/TGFB1/PLOD1/FZD2/PLOD2/ASAH1/HACD1/TPM2/PSAT1/C12orf57/KAT6B/FBN2/ARL6IP1/ZBTB20/CLIP2/SCARF2/LMBR1/COMT/IDUA/AEBP1/MIA3/MTX2/HS6ST1/SNRPN/FGD1/P4HTM/FKBP10/LAMB2/CNTNAP1/WASF1/ATRX/SERPINH1/HSPG2/EP300/RPL13/DDRGK1/SVIL/GLB1/LIMK1/HS2ST1/NRAS/GNB2/UFSP2/SLC25A46/PEPD/TMTC3/VCP/TBC1D7/RFC2/BUD23/TNFRSF1A/EBP/DYNC2LI1/TUBB3/DPM1/COL6A1/MBTPS2/FLNC/UGP2/IFT57/FBN1/SRD5A3/EXT…	86	0.237569
GOCC_LEADING_EDGE_MEMBRANE	48	176	0.000176072	0.00358236	ADORA2A/UNC5A/SCIMP/ARHGAP45/EPB41L5/TPM1/HIP1R/PDE4A/SH3YL1/MYO6/JCAD/SGCE/ATF4/CDKL5/ARHGEF2/RPS3/PACSIN2/RAC1/CDC42/CLCN3/TWF1/CLASP2/PIP5K1C/NCKAP1/NME1/MTMR6/IFIT5/VASP/PLEKHO1/FAM107A/EZR/FERMT2/PLEKHA1/RHOA/DIAPH1/KSR1/CD44/FAP/PLEK2/INSR/PTPRJ/ITGB3/PSD4/LCP1/THY1/FGR/MYO1G/FERMT1	48	0.272727
GOBP_BIOLOGICAL_PROCESS_INVOLVED_IN_SYMBIOTIC_INTERACTION	71	287	0.000176343	0.00358236	CXCR4/MRC1/CXADR/INHBB/F2RL1/SLC1A5/GPX1/PTX3/DYNLT1/GAS6/THOC5/NRP1/TRIM5/CDK1/TRIM27/IGF2R/PPID/UVRAG/GRK2/EP300/CD46/MID2/SCARB2/HSPD1/CHMP3/KPNA3/VAPA/WWP2/SNW1/DAG1/PPIA/SAP30BP/ARL8B/CHMP2A/FUCA2/TYRO3/HDAC1/JAK2/IDE/RAB7A/PSMC3/ALYREF/XPR1/CHMP2B/CD81/IFITM2/ANPEP/HSPA1B/LDLR/STOM/YTHDC2/PVR/TFRC/ZC3H12A/JUN/IFI27/BCL2L1/IFITM3/NPC1/INSR/NECTIN1/APOE/APOL1/CD55/HYAL2/FCN3/CTSL/ITGB3/LGALS9…	71	0.247387
HP_ABNORMAL_MITRAL_VALVE_PHYSIOLOGY	43	153	0.000182304	0.00369418	LOX/IL12A/ALPK3/COL1A2/TLL1/TPM1/CRELD1/DZIP1/CITED2/SURF1/FBN2/DCHS1/CLIP2/AKT3/IDUA/PLD1/POLG/MTX2/LTBP2/FHL1/ALDH18A1/AIP/LIMK1/RIT1/GLA/COX7B/TLR4/RFC2/BUD23/NR2F2/HCCS/FLNC/FBN1/TGFB3/NOTCH2/LDLR/TBX20/G6PC3/FAS/PYROXD1/LMNA/CLIC2/ELN	43	0.281046
HP_ABNORMAL_VERTEBRAL_MORPHOLOGY	101	439	0.00018441	0.00372179	CSGALNACT1/NALCN/FGFRL1/COL1A2/FRAS1/OBSL1/CUL7/CCL2/PTCH1/PLOD1/PYCR1/FZD2/PLOD2/GPX4/TPM2/ADA/WNT3/ZBTB20/GDF11/HDAC6/CLIP2/LRP5/LRP4/CHST14/IDUA/TMEM251/KATNIP/INPPL1/MIA3/FKRP/NXN/GNS/P3H1/MADD/FGD1/FKBP10/TGIF1/CRTAP/KANSL1/SPARC/IDH2/ATRX/SERPINH1/HSPG2/SMARCAL1/AIP/RPL13/GNPAT/DDRGK1/DVL3/GLB1/SCARB2/TMEM237/IDH1/DEAF1/LIMK1/WBP11/SLC25A24/NRAS/LBR/PCYT1A/UFSP2/FLI1/SF3B4/HSPA9/DNAJC21/RFC…	101	0.230068
GOBP_GLYCEROLIPID_BIOSYNTHETIC_PROCESS	64	253	0.000184587	0.00372179	FABP5/PDGFB/AJUBA/NR1H3/SMG1/INPP5D/PIGN/PGAP4/SLC27A1/LPCAT2/SOCS2/PNPLA2/SH3YL1/SLC44A1/PCYT2/PLD1/AGPAT5/AGPAT1/INPPL1/DGKH/LPIN2/CHKA/MTMR4/UVRAG/GNPAT/IP6K2/ITPKC/PI4KB/PCYT1A/LPCAT3/ACSL1/PIP5K1C/MTMR2/TTC7B/FITM2/PDGFA/IMPA1/MTMR6/MTM1/PIGC/DPM1/PLSCR3/PIK3C2B/PIK3R1/GPAT4/SYNJ1/ABHD5/LDLR/DGKA/LPCAT4/SELENOI/CAPN2/PIK3C2A/SYNJ2/EFR3B/CHPT1/PITPNM2/PIGB/PLA2G6/DGKG/GPAT3/PLA2G4A/ITPKA/FABP3	64	0.252964
GOBP_RESPONSE_TO_ANTIBIOTIC	18	46	0.000188631	0.00379386	CYP1A1/KDM5B/VKORC1/EHMT2/SLC9A1/TP53/RPL23/SOD1/RSRC1/JAK2/ACTR2/CASP8/MEF2C/PLA2G4A/HYAL1/CRIP1/HYAL2/ALPL	18	0.391304
GOBP_MAMMARY_GLAND_DEVELOPMENT	39	135	0.000191019	0.00383235	GATA3/ERBB4/HK2/BMP4/IRS2/SLC29A2/SMO/NRG1/NOTCH4/IQGAP3/VEGFA/GPX1/BCL2L11/PTCH1/DDR1/SOCS2/WNT3/KDM5B/LRP5/TGFBR2/PAM/ATP7B/BAX/SCRIB/DEAF1/NME1/JAK2/UMPS/ORAI1/SLC29A1/GPAT4/TGFB3/LBH/OAS2/FOXF1/ESR1/AREG/IGFBP5/SLC6A3	39	0.288889
HP_ABNORMALITY_OF_BONE_MARROW_CELL_MORPHOLOGY	50	186	0.000191824	0.00383897	CXCR4/FANCE/KIT/SLC7A7/TGFB1/ZBTB16/IRF2BP2/STXBP2/PRKCD/PGM3/ASXL1/TP53/MYC/LPIN2/ADA2/SMARCAL1/LRBA/NUMA1/RFX5/NPM1/SCARB2/GNAS/RPL26/NRAS/LBR/NHP2/FLI1/JAK2/RTEL1/STAT3/DNAJC21/DYNC2LI1/NBN/RAB27A/LMBRD1/COQ2/SAMD9/LYST/SBDS/KRAS/FARSB/NABP1/TCN2/STN1/GNA14/RFXAP/FAS/RAC2/ACP5/SLCO2A1	50	0.268817
GOBP_MYELOID_CELL_DEVELOPMENT	25	74	0.000193467	0.00385279	KIT/EVI2B/ADGRF5/FAM20C/CITED2/WASF2/ERCC2/TAL1/PABPC4/EP300/LRRK1/SLC9B2/ATP6AP1/ANXA2/ABCB10/FLI1/PTPN11/ABI1/G6PD/FBN1/NOTCH2/LYAR/FOXP1/KLF2/LTF	25	0.337838
GOCC_CELL_DIVISION_SITE	25	74	0.000193467	0.00385279	SEPTIN5/MYH10/FSD1/RTKN/ZFYVE19/SEPTIN8/SVIL/SEPTIN7/TUBGCP5/ARF6/TUBGCP3/NDE1/LIMA1/DCTN3/KATNBL1/RHOA/ICAM2/SEPTIN6/PLCD3/SEPTIN9/RAB11A/RHOC/CIT/PSD4/WDR73	25	0.337838
GOBP_POSITIVE_REGULATION_OF_PROTEIN_CATABOLIC_PROCESS	60	234	0.00019522	0.00387814	VIP/NUPR1/RNF144A/PACSIN3/SOX17/LRP1/RNF144B/RNF217/FOXO1/CLU/CSNK1E/CDK5RAP3/TNFSF12/FBXW8/CUL4B/PLK3/SNX33/RNF41/DDRGK1/WWP2/RNF139/RBX1/FBXL5/GCLC/GSK3B/PSMC2/EGLN2/PSMC5/TMTC3/VCP/DAB2IP/NSF/USP5/VGLL4/IDE/RAB7A/PSMC3/PSMC4/SIRT6/LAPTM5/PSMC1/HSPBP1/NDFIP1/PSMC6/GGA1/ECSCR/CD81/EZR/SH3RF3/HSPA1B/LDLR/MSN/BAG2/HECW2/RNF180/OAZ3/TRIB1/APOE/PTK2B/SORL1	60	0.25641
GOBP_REGULATION_OF_HOMOTYPIC_CELL_CELL_ADHESION	15	35	0.000195716	0.00387848	ABAT/MMRN1/PRKCD/IL6ST/JAK2/LYN/SERPINE2/CEACAM1/UBASH3B/CD9/IL6/C1QTNF1/ADAMTS18/PLAUR/GP6	15	0.428571
GOBP_POSITIVE_REGULATION_OF_PROTEIN_SERINE_THREONINE_KINASE_ACTIVITY	55	210	0.000197595	0.00390613	PDGFB/KIT/THBS1/EDN1/PDGFC/RGCC/NOX4/AJUBA/VEGFA/TGFB1/SLC27A1/FZD8/MAP2K6/PSRC1/PDE5A/PDGFD/ERN1/PKD2/MAGED1/ERP29/CCNY/FLT1/SNCA/RAPGEF2/DVL3/RALB/RPS3/CALM3/BMPR2/CAB39/ACSL1/DAB2IP/PDCD10/TLR4/MAP3K11/PDGFA/TAOK3/ALS2/SASH1/ATP2B4/FERMT2/RHOA/EPHA4/CALM2/BMP2/TCIM/CCND3/INSR/ADRB2/PTK2B/CEMIP/KITLG/IL34/PDGFRB/LTF	55	0.261905
HP_ABNORMAL_DIAPHYSIS_MORPHOLOGY	73	298	0.000198799	0.00391974	CSGALNACT1/COL1A2/TGFB1/PYCR1/PLOD2/FAM20C/TPM2/C12orf57/FBN2/ZBTB20/CLIP2/SCARF2/LMBR1/TMEM216/LRP5/LRP4/BCR/IDUA/INPPL1/MTX2/HS6ST1/P3H1/SNRPN/P4HTM/FKBP10/PCNT/CRTAP/KANSL1/ATRX/SERPINH1/HSPG2/AIP/RPL13/DDRGK1/GLB1/TMEM237/GNAS/CRKL/LIMK1/HS2ST1/LBR/PCYT1A/MTAP/IFT52/UFSP2/TBCE/PEPD/PTPN11/RFC2/BUD23/DYNC2LI1/TUBB3/MBTPS2/UGP2/IFT57/FBN1/EXT1/IFIH1/NOTCH2/RAB23/ZEB2/KRAS/FLNB/B9D1/SGMS2/SLC26A…	73	0.244966
GOBP_REGULATION_OF_INTRACELLULAR_TRANSPORT	80	333	0.000199253	0.00391974	BMP4/PRKD1/SMO/ATP2A1/JUP/TGFB1/SEC16B/TTC21B/BBC3/GAS6/SPAG5/TMEM30A/BNIP3L/CSNK2A2/ZIC1/PRKCD/CDK1/GDI1/MICALL2/GCC2/PCNT/TRIM28/PLK3/CAPN10/RANGAP1/MFF/YIPF5/STK11/OS9/ERGIC3/NUMA1/RAB11B/PPP1R12A/CHMP3/EDEM2/RNF139/UBE2D3/NUP54/FIS1/CDC42/SP100/PDCD5/GSK3B/ANXA2/PRKAA1/SCFD1/PARL/MTMR2/PDCD10/PTPN11/JAK2/PKIG/SVIP/EHD1/CD81/TAMALIN/SNX12/EZR/TXN/PIK3R1/RIPOR1/ATP13A2/MDFIC/RAB23/ABLIM3/NDRG4/…	80	0.24024
GOBP_VIRAL_LIFE_CYCLE	77	318	0.000200014	0.00392516	CXCR4/MRC1/CXADR/PPARA/CCL2/SLC1A5/PTX3/DYNLT1/GAS6/RESF1/MVB12B/NRP1/TRIM5/CDK1/TRIM27/ADARB1/PPID/UVRAG/GRK2/TRIM28/TNIP1/CD46/MID2/N4BP1/SCARB2/HACD3/PCBP2/CHMP3/KPNA3/VAPA/PDCD6IP/WWP2/DAG1/CDC42/PPIA/ARL8B/CHMP2A/KPNA2/TYRO3/VCP/ZNFX1/PDE12/IDE/RAB7A/XPR1/CHMP2B/IFIT5/CD81/IFIH1/IFITM2/OAS3/ANPEP/HSPA1B/LDLR/EEA1/STOM/YTHDC2/PVR/TFRC/ZC3H12A/IFI27/IFITM3/OAS2/NPC1/INSR/NECTIN1/ISG20/APOE/CD5…	77	0.242138
HP_DECREASED_CIRCULATING_ANTIBODY_LEVEL	48	177	0.000203708	0.00398798	CXCR4/SLC7A7/IVNS1ABP/TGFB1/ADA/IRF2BP2/STXBP2/UNG/TCF3/FAT4/TNFSF12/PRKCD/TP53/MOGS/ERCC2/NFKB2/ADA2/LRBA/RFX5/AK2/ATP6AP1/GCLC/CNBP/RTEL1/STAT3/CAVIN1/IKBKB/PMM2/NBN/CD81/SLC35C1/PIK3R1/CASP8/ZEB2/TCN2/MSN/CD70/TFRC/SLC25A13/RFXAP/FAS/IL6R/RAC2/CD55/IL2RG/PLVAP/SPINK5/KCNN4	48	0.271186
GOMF_CELL_CELL_ADHESION_MEDIATOR_ACTIVITY	20	54	0.000204842	0.00400048	CXADR/PKP2/JUP/ROBO3/CDC42EP1/SIRPA/CNN3/ESAM/ANXA2/PDLIM5/RAB10/PDLIM1/ANXA1/CD47/S100A11/NPTN/PALLD/BAIAP2L1/NRCAM/KRT18	20	0.37037
GOBP_KIDNEY_EPITHELIUM_DEVELOPMENT	40	140	0.000205989	0.00400558	GATA3/BMP4/ARG2/SMO/KLF15/BASP1/VEGFA/SLIT2/PTCH1/KLHL3/SPRY1/PKD2/MAGED1/CTNNBIP1/DCHS1/GDF11/ASXL1/MYC/LAMB2/SMAD1/ACAT1/SMAD5/CAT/EXT1/MTSS1/NOTCH2/EPHA4/MEF2C/AHI1/JAG1/BMP2/LGR4/PODXL/SFRP1/SDC1/BMPER/PAX8/CALB1/WNT9B/FMN1	40	0.285714
HP_POINTED_CHIN	34	113	0.000206094	0.00400558	CASZ1/OBSL1/CUL7/ZNF292/RERE/CDH2/CLIP2/LMNB1/BCR/POGZ/ABL1/MADD/SPOP/HSPG2/CRKL/LIMK1/MAN1B1/HS2ST1/LUZP1/ACTB/TBC1D7/RFC2/BUD23/DHX37/MESD/NOTCH2/ZEB2/PIGB/KDM3B/INSR/MRAS/PDGFRB/ELN/PRKCZ	34	0.300885
GOBP_CELL_DIFFERENTIATION_INVOLVED_IN_KIDNEY_DEVELOPMENT	21	58	0.00020747	0.00402266	GATA3/PDGFB/BMP4/SMO/KLF15/BASP1/ACTA2/PTCH1/ASXL1/PRKX/LAMB2/EXT1/MTSS1/NOTCH2/MEF2C/JAG1/GPR4/LGR4/PODXL/PAX8/WNT9B	21	0.362069
GOBP_REGULATION_OF_CELL_JUNCTION_ASSEMBLY	53	201	0.000212956	0.00411915	RAB17/THBS1/BDNF/LRRTM2/VEGFA/LIMCH1/EPB41L5/SRPX2/ACE/SLITRK4/EFNA5/FLRT2/TPBG/FZD1/NRP1/AGRN/LDB1/ABL1/AMIGO2/PEAK1/SLC9A1/SNCA/RAPGEF2/TJP1/RCC2/RAC1/EPHB3/RAPGEF1/PDLIM5/CLASP2/ARF6/VCL/RAP1A/IKBKB/PTPRA/FAM107A/FERMT2/DUSP3/RHOA/NLGN1/MEF2C/RAP1B/ARHGAP6/SLK/SNAI2/NECTIN1/ABI3/SFRP1/TEK/PTPRJ/THY1/APLNR/FMN1	53	0.263682
GOBP_CELLULAR_OXIDANT_DETOXIFICATION	31	100	0.000213702	0.00412372	GPX1/GPX3/GPX4/TXNRD2/GSTT1/PXDN/GPX7/GPX8/TP53INP1/PRXL2A/NXN/PRDX2/PRDX6/SOD1/MGST3/PRDX3/SELENOT/GSTO1/PRDX1/CAT/TXN/NQO1/GLRX/GSR/SRXN1/GCH1/APOE/PTGS2/PTGS1/NOS3/CLIC2	31	0.31
HP_ABNORMAL_SCALP_MORPHOLOGY	84	354	0.00021675	0.00417258	SOX18/FGFRL1/SLC9A7/PRKD1/PEX6/SATB1/FRAS1/SOX4/JUP/SLC39A4/KDM4B/RERE/CDH2/KAT6B/ZBTB20/GDF11/ZIC1/SMARCC2/AEBP1/ASXL1/POLR1D/MADD/FGD1/ADARB1/PCNT/ERCC2/ADA2/KCTD1/SPOP/HSPG2/EP300/SRCAP/SPECC1L/TAF6/RPL26/WBP11/HS2ST1/SLC25A24/NRAS/GNB2/SOS1/RIT1/NHP2/FLI1/PEPD/PTPN11/ACTB/RAB3GAP1/RTEL1/CAVIN1/EBP/RRAS/EIF5A/MBTPS2/NBN/UGP2/SLC35C1/EXT1/IFIH1/WASHC5/LPAR6/ATP6V1B2/NOTCH2/RHOA/PLEC/CHN1/RRAS2/…	84	0.237288
GOBP_ESTABLISHMENT_OF_CELL_POLARITY	41	145	0.000220706	0.00422947	GATA3/PATJ/SAPCD2/SPRY1/UBXN2B/DYNLT1/PTK7/FAT1/FLOT2/TRAF3IP2/FSCN1/AMOTL2/SHTN1/PARD3/CYTH3/SCRIB/STK11/NUMA1/CRKL/CDC42/CDH5/GSK3B/CRK/AMOTL1/TTC8/ARF6/RAB10/NDE1/SIPA1L3/FRMD4B/EZR/RHOA/NSFL1C/RAP1B/MSN/FOXF1/TCF15/PTK2B/CCR7/FERMT1/PRKCZ	41	0.282759
HP_ARTHRALGIA	50	187	0.000220752	0.00422947	KIT/CCN2/IL12A/EPOR/SLC40A1/DDB2/ASAH1/CLIP2/TNFSF12/PRKCD/ASXL1/LPIN2/ERCC2/ATP7B/NFKB2/ADA2/COPA/AIP/DDRGK1/LIMK1/GNB2/UFSP2/PSMB4/GLA/VCP/TLR4/JAK2/RFC2/BUD23/TNFRSF1A/MBTPS2/CD81/STING1/NOTCH2/LDLR/LACC1/HLA-DPB1/TREX1/SLC22A4/SEPTIN9/FAS/HLA-DPA1/SLC26A2/LMNA/IL6/MAFB/NLRP3/ELN/TNXB/SLCO2A1	50	0.26738
GOCC_PIGMENT_GRANULE	33	109	0.000223255	0.00426672	RAB17/SLC1A4/GCHFR/SYTL2/SLC1A5/TPP1/SGSM2/ERP29/ABCB6/AHCY/GANAB/NAP1L1/PDCD6IP/RAC1/RAB2A/RAB5C/ANXA2/YWHAZ/RAB7A/TRPV2/PRDX1/RAB27A/SDCBP/CAPG/ATP1A1/ATP6V1B2/MYO5A/DNAJC5/ATP6V0A1/STOM/TFRC/GPNMB/ITGB3	33	0.302752
GOBP_REGULATION_OF_PROTEIN_CATABOLIC_PROCESS	92	395	0.000223751	0.00426672	VIP/NUPR1/EFNA1/NRG1/MYCBP2/RNF144A/PACSIN3/SOX17/LRP1/RNF144B/GPX1/RNF217/FBXL20/FOXO1/CSNK2A2/CLU/CSNK1E/CDK5RAP3/TNFSF12/ALAD/SMARCC1/FBXW8/SNCA/CUL4B/PLK3/TMEM9/UBQLN4/SNX33/RNF41/DDRGK1/N4BP1/RPL23/WWP2/PSME2/RNF139/RBX1/USP14/F8A1/FBXL5/GCLC/GSK3B/ANXA2/PSMC2/EGLN2/PSMC5/TMTC3/VCP/DAB2IP/NSF/USP5/VGLL4/COMMD1/IDE/MTM1/RAB7A/PSMC3/PSMC4/SIRT6/PSMD3/SVIP/LAPTM5/PSMC1/HSPBP1/NDFIP1/PSMC6/GGA1/…	92	0.232911
GOBP_REGULATION_OF_ENDOCYTOSIS	55	211	0.000225257	0.00428532	RAB17/SGIP1/F2RL1/DNAJC6/LRRTM2/PRKD1/SERPINE1/NR1H3/PACSIN3/LRP1/VEGFA/CLIP3/STON1/MCTP1/DLG4/HIP1R/CLU/TBC1D5/ANKRD13D/RAB4B/UNC119/WDR54/ATXN2/ABL1/SNCA/ARRB1/PPP3CA/CD151/SCRIB/SNX33/CDH13/CALM3/PACSIN2/RAC1/CDC42/RAB5C/ANXA2/ARF6/PICALM/MTMR2/SNX12/SDCBP/SYNJ1/NLGN1/EHD4/AHI1/SPHK1/BIN1/CD2AP/CD177/INSR/APOE/ITGB3/CD14/SCAMP5	55	0.260664
HP_SLENDER_FINGER	39	136	0.00022602	0.00428975	BPTF/NALCN/LOX/ACTA2/PTCH1/PLOD1/DLG4/HERC1/FBN2/SCARF2/COMT/BCR/CHST14/SMS/AEBP1/MED12/ZDHHC9/ABL1/TGFBR2/MAT2A/KANSL1/ATRX/EFEMP2/CRKL/GNB2/NARS1/PEPD/HNRNPH2/MTM1/SLC9A6/COL6A1/FBN1/TGFB3/ALG14/UFD1/ZEB2/BMP1/ELN/WDR73	39	0.286765
GOBP_LEUKOCYTE_MIGRATION	90	385	0.000228102	0.00431913	GATA3/CXCR4/CCL23/CCL14/CCL16/DAPK2/CXADR/PDGFB/PDE4B/KIT/THBS1/EDN1/F2RL1/PYCARD/IL12A/SERPINE1/PGF/CCL2/C5/VEGFA/SLIT2/VEGFB/PDGFD/ADA/GAS6/LRCH1/GPSM3/STK10/BCR/DDT/NINJ1/FUT4/MIA3/FLT1/SIRPA/MDK/MOSPD2/CRKL/YES1/RAC1/CDC42/PPIA/SOS1/CRK/STK39/PIP5K1C/ADAM10/S1PR1/LYN/FADD/WDR1/CD81/EXT1/LYST/ANXA1/SBDS/RHOA/CD47/PLEC/ITGA3/CXCL16/NBL1/MSN/ADTRP/IL6R/CD9/SPNS2/CHST2/IL6/CD177/RAC2/SLC8B1/ITGA6…	90	0.233766
GOBP_BIOLOGICAL_PROCESS_INVOLVED_IN_INTERACTION_WITH_HOST	51	192	0.000228695	0.00432023	CXCR4/MRC1/CXADR/SLC1A5/PTX3/DYNLT1/GAS6/THOC5/NRP1/TRIM5/CDK1/TRIM27/PPID/UVRAG/GRK2/CD46/MID2/SCARB2/CHMP3/KPNA3/VAPA/WWP2/DAG1/PPIA/ARL8B/CHMP2A/FUCA2/TYRO3/IDE/RAB7A/ALYREF/XPR1/CHMP2B/CD81/IFITM2/ANPEP/HSPA1B/LDLR/PVR/TFRC/BCL2L1/IFITM3/NPC1/INSR/NECTIN1/CD55/HYAL2/FCN3/CTSL/ITGB3/LGALS9	51	0.265625
GOBP_NEURAL_CREST_CELL_DIFFERENTIATION	30	96	0.00022927	0.004321	SEMA4C/ERBB4/EDN1/BMP4/SMO/NRG1/GBX2/SEMA4G/CITED2/SEMA6C/CDH2/NRP1/SEMA6B/CDC42/FAM172A/EXT1/HAND2/MEF2C/JAG1/RDH10/SEMA4B/SNAI2/EFNB1/SFRP1/KBTBD8/SEMA7A/KITLG/SEMA3F/SEMA3D/ALDH1A2	30	0.3125
GOMF_K48_LINKED_POLYUBIQUITIN_MODIFICATION_DEPENDENT_PROTEIN_BINDING	7	10	0.000240422	0.00452063	UBQLN4/NPLOC4/MINDY2/VCP/ZFAND2B/UFD1/MINDY1	7	0.7
GOMF_PROTEIN_TYROSINE_PHOSPHATASE_ACTIVITY	32	105	0.000241409	0.00452867	DNAJC6/PTPRF/PTPRS/PTPN18/CDKN3/DUSP6/PTPN4/CDC14A/MTMR4/ACP1/MTMR2/PTPN11/MTMR6/MTM1/DUSP18/PTPRB/EYA3/DUSP4/PTPRA/DUSP3/DUSP12/SSH2/CDC25B/UBASH3B/DUSP5/DUSP23/PTPRR/DUSP10/PTPRG/PTPRJ/DUSP8/PTPN5	32	0.304762
GOBP_INTRINSIC_APOPTOTIC_SIGNALING_PATHWAY_IN_RESPONSE_TO_DNA_DAMAGE_BY_P53_CLASS_MEDIATOR	17	43	0.000244322	0.00457271	PYCARD/NUPR1/USP28/TP53/RPS27L/HIPK1/EP300/CDIP1/RPL26/SNW1/SHISA5/TAF9B/DDIT4/CD44/MUC1/PHLDA3/BCL3	17	0.395349
GOBP_REGULATION_OF_PROTEIN_LOCALIZATION_TO_NUCLEUS	38	132	0.000247829	0.00462764	BMP4/PRKD1/SMO/JUP/TGFB1/MAGED1/ZIC1/CDK5RAP3/PRKCD/CDK1/TRIM28/TESK1/STK11/CTNNA1/NUP54/GSK3B/ILRUN/NMD3/JAK2/LARP7/PKIG/SUMO3/FERMT2/PIK3R1/GLUL/ATP13A2/MDFIC/RAB23/DTX3L/TFRC/ZC3H12A/PARP9/LMNA/CD2AP/PTGS2/RASSF5/HYAL2/FERMT1	38	0.287879
GOBP_CELLULAR_RESPONSE_TO_TOXIC_SUBSTANCE	36	123	0.000249874	0.00464436	MTARC1/ALDH1A1/CERS1/GPX1/GPX3/GPX4/TXNRD2/GSTT1/PXDN/GPX7/GPX8/TP53INP1/AKR1A1/PRXL2A/NXN/ABCB6/PRDX2/PRDX6/SOD1/MGST3/PRDX3/SELENOT/GSTO1/PRDX1/CAT/TXN/NQO1/GLRX/GSR/SRXN1/GCH1/APOE/PTGS2/PTGS1/NOS3/CLIC2	36	0.292683
GOBP_HEMATOPOIETIC_PROGENITOR_CELL_DIFFERENTIATION	36	123	0.000249874	0.00464436	GATA3/KIT/MIXL1/FLT4/BMP4/SOX4/TGFB1/ACE/CITED2/MLLT3/AGPAT5/ABL1/TP53/FLT1/ERCC2/TAL1/PUS7/DHTKD1/XRCC5/SOS1/BLOC1S2/TENT2/WDR7/HSPA9/SIPA1L3/EXT1/SBDS/HERC6/TREX1/FSTL3/TCF15/SFRP1/FST/HYAL2/KITLG/MEOX1	36	0.292683
GOBP_AXON_DEVELOPMENT	108	479	0.000255231	0.00471163	GATA3/SEMA4C/UNC5A/EDN1/RELN/BDNF/EFNA1/SMO/PLXNA4/GBX2/PTPRF/MYCBP2/VEGFA/SLIT2/PTPRS/LAMA2/SEMA4G/PTCH1/SLITRK4/DDR1/EFNA5/ETV1/PLXNA3/ROBO3/FLRT2/WNT3/SEMA6C/CDH2/C12orf57/HDAC6/PLXNB2/LRP4/EFNA4/NRP1/NFIB/SEMA6B/GDI1/ABL1/NREP/CDKL5/ADARB1/LAMB2/CNTNAP1/SHTN1/PARD3/MAP1S/STK11/APLP2/LIMK1/CTNNA1/DAG1/TTL/RAC1/SOS1/BMPR2/EPHB3/GSK3B/ECE1/SLC25A46/FBXO45/TTC8/STK24/PICALM/PTPN11/ACTB/VCL/RAB10/…	108	0.22547
GOCC_NUCLEAR_ENVELOPE	108	479	0.000255231	0.00471163	DHRS2/ADRA1B/SLC29A2/FAM156A/GCHFR/BNIP3/CREB3L4/APEH/CLMN/TM7SF2/DNASE1/SORT1/TMC6/SLC16A3/BCHE/ERN1/GPX4/ROGDI/MFSD10/BNIP3L/MYO6/RCC1/LMNB1/CCNI/AGPAT5/TRIM27/ABL1/IGF2R/CPTP/PRICKLE2/NEMP1/SCRN1/HTATIP2/SMAD1/TXLNG/TMEM120B/NXF1/RBM15B/CPNE1/BAX/RANGAP1/RETSAT/LEMD2/POM121C/KPNB1/HACD3/CBX3/PHF20/CHMP3/KPNA3/VAPA/GNAQ/NUP54/MGST3/LBR/PCYT1A/CHMP2A/MRPS23/CDH5/SHISA5/TYRO3/YEATS4/CETN2/TEX2/NU…	108	0.22547
GOBP_LAMELLIPODIUM_ASSEMBLY	24	71	0.000255241	0.00471163	KIT/RHOD/AJUBA/SLIT2/OCLN/WASF2/FSCN1/CDH13/NCK2/CAPZB/RAC1/CDC42/TWF1/NCKAP1/VCL/ACTR3/S1PR1/ACTR2/CYFIP1/PIK3R1/ABLIM3/BIN3/RAC2/ABI3	24	0.338028
GOBP_MESENCHYMAL_CELL_DIFFERENTIATION	62	246	0.0002568	0.0047296	GATA3/SEMA4C/ERBB4/EDN1/BMP4/EFNA1/SMO/NRG1/TGFB1I1/RGCC/NOTCH4/GBX2/CUL7/TGFB1/EPB41L5/SEMA4G/POFUT2/SPRY1/CITED2/SEMA6C/CDH2/DDX17/NRP1/PDCD4/SEMA6B/TGFBR2/MDK/TRIM28/ADIPOR1/HDAC2/DAG1/CDC42/GSK3B/CLASP2/DAB2IP/FAM172A/EXT1/SDCBP/GCNT2/FERMT2/TGFB3/HAND2/EPHA4/MEF2C/TBX20/JAG1/RDH10/SEMA4B/BMP2/SNAI2/GLIPR2/S100A4/IL6/EFNB1/SFRP1/ADAM15/KBTBD8/SEMA7A/KITLG/SEMA3F/SEMA3D/ALDH1A2	62	0.252033
GOBP_REGULATION_OF_CELL_DEVELOPMENT	112	500	0.000258688	0.00475354	SEMA4C/CXCR4/KIT/RELN/BMP4/BDNF/DLL4/SPINT1/NFATC4/SMO/PLXNA4/OBSL1/CUL7/VEGFA/SLIT2/PTPRS/TGFB1/SEMA4G/ACE/EFNA5/PDE5A/PLXNA3/RAC3/WNT3/SEMA6C/MME/DYNLT1/PLXNB2/LRP4/NRP1/SEMA6B/FBXW8/GDI1/ABL1/TP53/CTDSP1/MYC/CDKL5/MDK/NAP1L1/SHTN1/PPP3CA/TESK1/RAPGEF2/STK11/HDAC2/CRKL/LIMK1/RCC2/PPP1R12A/XRCC5/SLC9B2/CTNNA1/SNW1/IL6ST/PRPF19/DAG1/AP1AR/RAC1/CDC42/BMPR2/CDH5/GSK3B/CRK/HDAC1/VCL/NIBAN2/RNF6/TNFR…	112	0.224
GOCC_VACUOLAR_LUMEN	47	174	0.000260398	0.00476471	DAPK2/FABP5/SDC2/GPC2/PYCARD/ARHGAP45/MANBA/TXNDC5/ASAH1/CTSF/CREG1/RNASET2/IDUA/TPP1/PRKCD/AGRN/GNS/ADA2/HSPG2/GLB1/SCARB2/PRDX6/TRAPPC1/MAN2B2/GDI2/PA2G4/FUCA2/ANXA2/HEXB/GLA/VCP/ACTR2/LIPA/SGSH/PSMD1/SDCBP/VAT1/GM2A/ATP13A2/TUBB4B/TCN2/HYAL1/HPSE/CTSL/SDC1/VCAN/PDGFRB	47	0.270115
GOCC_CYTOPLASMIC_SIDE_OF_MEMBRANE	51	193	0.000262057	0.00476471	SAMD12/KIT/GNG2/JUP/SAMD10/DLG4/GRAMD1A/GNG11/PKD2/PKP4/OSBPL2/PTPN4/RASA3/PPP3CA/CYTH3/SNX5/CDIP1/GNAS/YES1/GNAQ/FKBP1A/RAC1/GNB2/ACP1/GNAI2/EPM2AIP1/DNAJA1/CHUK/GNAI3/IKBKB/LYN/G6PD/GNG10/MTSS1/EZR/FERMT2/GM2A/RHOA/S100A6/KRAS/GNGT2/GNA14/ESYT2/ANK1/GNAZ/PTK2B/NTSR1/PLEKHA4/RGS8/FGR/PALM	51	0.264249
GOMF_PHOSPHATASE_BINDING	51	193	0.000262057	0.00476471	CLEC12B/FLT4/IRS2/MAST2/SYTL2/PPARA/PPP1R32/JUP/PVRIG/PPP1R3B/DLG4/TPRN/FOXO1/SH3YL1/CDH2/PPP1R3G/PPP1R10/PPME1/SLC9A1/TP53/PPP1R16B/MTMR4/SIRPA/IGBP1/PPP1R18/ARPP19/SOD1/PTPA/CHCHD3/CDH5/GRB2/CNST/VCP/DAB2IP/STAT3/RPA2/ATP2B4/PIK3R1/ENSA/PDLIM4/MVP/SPHK1/CEACAM1/ANK1/CARHSP1/PPP1R3C/SH2D4A/SLC9A3R2/SLC6A3/KCNN4/SIGLEC11	51	0.264249
GOBP_STEM_CELL_DIFFERENTIATION	56	217	0.000262248	0.00476471	SEMA4C/ERBB4/KIT/EDN1/BMP4/SOX18/SOX21/SMO/NRG1/GBX2/SOX17/RBM24/SEMA4G/ACE/CITED2/MLLT3/SLC4A11/WNT3/SEMA6C/CDH2/FZD1/NRP1/SEMA6B/ABL1/TP53/ERCC2/TAL1/PUS7/MTF2/XRCC5/MTCH2/CDC42/GSK3B/STAT3/HSPA9/FAM172A/PSMD11/EXT1/HAND2/MEF2C/JAG1/RDH10/LBH/SEMA4B/SNAI2/EFNB1/TCF15/ESR1/SFRP1/KBTBD8/SEMA7A/KITLG/SEMA3F/SEMA3D/MEOX1/ALDH1A2	56	0.258065
GOCC_ACTIN_BASED_CELL_PROJECTION	56	217	0.000262248	0.00476471	CXADR/DMD/WHRN/SCIMP/FGD4/ACTA2/TGFB1/MYO1B/CD302/TPRN/FAT1/MYO6/DCXR/FSCN1/INPPL1/CDC14A/SHTN1/DAG1/CDC42/TWF1/ARF6/PDGFA/MTM1/TUBB3/ABI1/VASP/CLIC4/ENAH/EZR/CYFIP1/ATP6V1B2/ARL4C/MYO5A/NLGN1/ICAM2/EPHA4/ITGA3/CD44/TRIOBP/MSN/PLS1/CEACAM1/TIAM2/SLC26A2/RHOC/PODXL/TEK/HYAL2/ITGB3/LCP1/KITLG/AQP5/MYO1G/S100P/CALB1/PALM	56	0.258065
GOBP_GLOMERULUS_DEVELOPMENT	23	67	0.000263421	0.00476471	ANGPT2/PDGFB/BMP4/KLF15/BASP1/ACTA2/PDGFD/ASXL1/LAMB2/PDGFA/EXT1/MTSS1/NOTCH2/CFLAR/MEF2C/SULF2/JAG1/GPR4/IL6R/LGR4/PODXL/TEK/PDGFRB	23	0.343284
GOBP_PROTEIN_K48_LINKED_UBIQUITINATION	23	67	0.000263421	0.00476471	UBE2C/RNF152/KLHL3/SYVN1/TTC3/RNF5/FBXO38/CDC34/UBE2R2/UBE2H/RNF4/RBX1/UBE2D3/UBE3C/PPIA/RNF115/RNF6/UBE2D1/UBE2E2/UBE2E1/UBE2D4/DTX3L/IFI27	23	0.343284
HP_ABNORMALITY_OF_THE_BLADDER	105	464	0.000267919	0.00482736	GATA3/BPTF/SNCAIP/CDKN1C/PDGFB/DMD/SLC1A4/UPB1/SLC9A7/SMO/COL1A2/PHC1/CCL2/SOX17/PIGN/TGFB1/WFS1/PLOD1/GBA2/RERE/SLC44A1/CLIP2/COMT/LMNB1/CHST14/RTN2/MED12/IGHMBP2/ATXN2/ASXL1/POLG/GDI1/CPT1C/SNCA/SIX5/TRAF7/SBF1/NIPA1/KANSL1/PPP3CA/ATRX/SPOP/NPHP3/ALDH18A1/AIP/EP300/EFEMP2/STK11/MID2/CLCN6/DVL3/HSPD1/LIMK1/KAT5/ACSL4/HEXB/ATXN1/VCP/HSPA9/FITM2/FXN/RFC2/MED27/BUD23/AP5Z1/SLC9A6/ALS2/CHMP2B/MBTPS2…	105	0.226293
HP_ABNORMALITY_OF_NEUTROPHILS	67	271	0.000269026	0.00482736	CXCR4/FANCE/DMD/KIT/TPM1/ZBTB16/FHL2/TXNRD2/ANKRD1/MECOM/IRF2BP2/STXBP2/SCN5A/TCF3/ABCD4/PRKCD/PGM3/ASXL1/LAMA4/FANCG/CAP2/ETV6/ERCC2/ADA2/SLC37A4/ATRX/SMARCAL1/LRBA/NUMA1/RFX5/NPM1/RPL26/AK2/NRAS/LBR/NHP2/VCL/RTEL1/STAT3/DNAJC21/PMM2/PRDX1/RAB27A/WDR1/SLC35C1/LMBRD1/SAMD9/LYST/PIK3R1/SBDS/HAND2/FUT8/FKTN/KRAS/NABP1/TCN2/G6PC3/MSN/TFRC/RFXAP/FAS/PNP/LMNA/RAC2/ACP5/NLRP3/NCF2	67	0.247232
GOBP_SPHINGOLIPID_BIOSYNTHETIC_PROCESS	33	110	0.000269382	0.00482736	CCN1/CERS1/CSNK1G2/PRKD1/ACER2/ELOVL4/ASAH1/HACD1/CLN8/PRKCD/A4GALT/UGCG/CERS6/ST6GALNAC6/B3GALT4/B4GALT3/HACD3/VAPA/PRKAA1/SPTSSA/ST3GAL2/ELOVL1/ST3GAL1/SPHK1/SGPP1/ACER3/SGMS2/PLPP1/ST3GAL5/PLA2G6/SPNS2/PLPP3/ALOXE3	33	0.3
HP_HEPATOCELLULAR_CARCINOMA	22	63	0.000269485	0.00482736	ABCB11/TNFSF15/IL12A/PDGFRL/TCF4/MST1/PRKCD/IGF2R/TP53/TGFBR2/AHCY/ATP7B/SLC37A4/JAK2/HMBS/CASP8/JAG1/KRAS/SLC25A13/FAS/BMP2/MLH3	22	0.349206
GOMF_PROTEIN_C_TERMINUS_BINDING	48	179	0.000271011	0.00482736	OPRL1/CCN2/MAGI1/PEX6/EPB41/MPDZ/TCF4/ZBTB16/DLG4/ATF4/MED12/EML2/ATXN2/ABL1/PFKM/ERCC2/FOXN3/TESK1/HSPG2/EP300/NUMA1/XRCC5/KPNA3/MAPRE1/XRCC6/IFT52/PRDX3/SIPA1/PRKAA1/ATXN1/YEATS4/JAK2/SASH1/SDCBP/EZR/SYNJ1/CALCOCO1/KSR1/SPTBN5/FBLN1/ID1/CD2AP/BCAM/ECM1/PTK2B/SDC1/SLC9A3R2/NCF2	48	0.268156
HP_CONTRACTURES_OF_THE_JOINTS_OF_THE_LOWER_LIMBS	48	179	0.000271011	0.00482736	NALCN/CCN2/JUP/PIGN/PLOD2/HACD1/TPM2/PSAT1/KAT6B/FBN2/ZBTB20/SCARF2/KIAA0319L/ALAD/FKRP/P4HTM/FKBP10/CNTNAP1/FHL1/HSPG2/SVIL/DAG1/HS2ST1/GNB2/SLC25A46/STAT3/ALS2/DPM1/EIF5A/COL6A1/FBN1/SRD5A3/TPM3/TGFB3/ALG14/OPA1/PLEC/FKTN/FUS/GARS1/BIN1/PYROXD1/SIK3/SLC26A2/LMNA/TRIM2/SYNE1/TNNT1	48	0.268156
GOMF_EXTRACELLULAR_MATRIX_BINDING	20	55	0.000272718	0.00482736	THBS1/CCN1/VEGFA/SLIT2/NTN4/CLEC14A/AGRN/SPARC/DAG1/ADGRG1/THSD1/ITGA3/BCAM/ECM1/ITGB3/SMOC1/OLFML2A/FBLN2/ELN/DMBT1	20	0.363636
GOBP_MORPHOGENESIS_OF_AN_EPITHELIAL_SHEET	21	59	0.000272816	0.00482736	CCN1/DLL4/AJUBA/DDR1/ARHGAP24/CD151/DAG1/SOS1/CLASP2/PDCD10/LIN7C/FERMT2/NOTCH2/RHOA/TBX20/JAG1/CD44/CEACAM1/RHOC/LCP1/FERMT1	21	0.355932
HP_ABNORMAL_TRICUSPID_VALVE_PHYSIOLOGY	21	59	0.000272816	0.00482736	CSGALNACT1/DLL4/ALPK3/COL1A2/TLL1/CITED2/CDH2/SCN5A/PLD1/MTX2/ATRX/DVL3/ATP6AP1/SLC25A24/WDR37/COX7B/HCCS/FLNC/FBN1/TBX20/CLIC2	21	0.355932
GOBP_CELL_PROLIFERATION_INVOLVED_IN_KIDNEY_DEVELOPMENT	11	22	0.000273259	0.00482736	GATA3/PDGFB/BMP4/PTCH1/PDGFD/MYC/PDGFA/CFLAR/BMP2/IL6R/PDGFRB	11	0.5
GOBP_POSITIVE_REGULATION_OF_CELL_CELL_ADHESION	71	291	0.000273452	0.00482736	GATA3/MAGI1/PYCARD/IL12A/CCL2/SOX4/TNFSF4/ZBTB16/CITED2/ADA/SOX12/MMRN1/FLOT2/FUT4/TGFBR2/DHPS/NFKBIZ/SIRPA/MDK/RIPK2/CD46/NCK2/TJP1/RPS3/HSPD1/YES1/IL6ST/ETS1/PTPN11/JAK2/NFAT5/LYN/FADD/CD81/GCNT2/ANXA1/RHOA/CD47/HLA-DPB1/CD44/SOX13/MALT1/FSTL3/CD70/TFRC/HLA-DPA1/PNP/SLC7A1/CHST2/IL6/EFNB1/IL4I1/PDCD1LG2/TNFSF9/PODXL/CD276/PLPP3/DUSP10/CD55/VSIR/PLAUR/LGALS9/ADAM19/ZMIZ1/THY1/NLRP3/CCR7/GP6/EBI3…	71	0.243986
HP_DEATH_IN_INFANCY	49	184	0.000281116	0.00494107	AFF3/SMO/MYO5B/PEX6/FRAS1/AMT/HDAC6/IDUA/GPR161/NXN/STAT2/TGFBR2/MADD/ERCC2/CRTAP/ATRX/REV3L/HSPG2/GLB1/ATP6AP1/SLC25A24/NRAS/SUCLG1/EMG1/NDUFS4/COX16/SLC25A46/FLI1/QRSL1/PRPS1/NSF/LIPA/C2orf69/TMEM70/WASHC5/BOLA3/ALG14/TSEN54/PLEC/KRAS/SLC26A2/PIGB/LMNA/ITGA6/LAMB3/ITGB4/ALPL/SMOC1/MLH3	49	0.266304
HP_DEMENTIA	49	184	0.000281116	0.00494107	SNCAIP/SNCB/PDGFB/TYMP/DNAJC6/CERS1/COL4A1/WFS1/PRKAR1B/ASAH1/GBA2/ROGDI/CTSF/CLN8/LMNB1/ATXN2/POLG/WDR45/SNCA/ITM2B/ATP7B/ADA2/ALDH18A1/KCTD7/SCARB2/CSTB/VCP/DLAT/XPR1/CHMP2B/PRDX1/MBTPS2/LYST/SYNJ1/OPA1/GM2A/ATP13A2/DNAJC5/FUS/TREX1/PLA2G6/NPC1/TUBA4A/PODXL/PLAU/APOE/NOS3/SORL1/PDGFRB	49	0.266304
HP_ABNORMAL_BRAINSTEM_MORPHOLOGY	62	247	0.00028889	0.0050667	AFF3/PDGFB/RELN/ASNS/SMO/VLDLR/LAMA2/PTCH1/ROBO3/SURF1/RERE/ZIC1/TMEM216/LMNB1/MTRFR/POGZ/LAMB1/ATXN2/ASXL1/FKRP/TRAF7/AHCY/TGIF1/B4GAT1/CHD2/ARHGEF2/DAG1/RAC1/PPP2R1A/CCM2/NDUFA6/NDUFS4/TRAPPC6B/SLC25A46/FLI1/ATXN1/VRK1/TMTC3/PDCD10/NDUFAF4/NDE1/TSEN15/TUBA1A/PMM2/TUBB3/DPM1/ADGRG1/MBTPS2/OPA1/THSD1/NDUFB9/TSEN54/SPTAN1/NUBPL/AHI1/FKTN/TUBB2B/TUBB2A/NAGA/CIT/SYNE1/WDR73	62	0.251012
GOBP_CARBOHYDRATE_TRANSPORT	43	156	0.000290119	0.00507637	ABCB11/FABP5/HK2/EDN1/IRS2/SLC5A10/KLF15/SORT1/CLIP3/SLC27A1/ACE/OCLN/OPN3/GRB10/RAB4B/SLC50A1/RTN2/SLC26A6/MYC/SLC37A4/CAPN10/SLC23A2/YES1/STXBP3/ARPP19/PTPN11/SLC35A4/SIRT6/SLC35B4/PRKAG2/PEA15/SLC35C1/EZR/PIK3R1/MEF2A/PLS1/INSR/ERFE/SLC37A2/TMEM144/AQP3/SLC2A7/AQP1	43	0.275641
HP_PERIPHERAL_AXONAL_DEGENERATION	50	189	0.000290696	0.00507637	TYMP/FGF14/LAMA2/ABCA1/WFS1/ELOVL4/PLOD1/GBA2/SURF1/MME/SHMT2/MTRFR/IGHMBP2/POLG/KLC2/RFC1/HSPB1/ALDH18A1/VPS41/MOCS2/HARS1/COA7/COX20/SLC25A46/TBCE/VCP/ATL3/STAT3/ASCC1/FXN/RAB7A/TUBB3/TTC19/HMBS/OPA1/ATP13A2/KRAS/WARS1/SEPTIN9/BIN1/PIGB/PLA2G6/LMNA/PLEKHG4/NEMF/TRIM2/NAGA/SYNE1/GDAP1/RETREG1	50	0.26455
GOBP_CARDIAC_SEPTUM_DEVELOPMENT	32	106	0.000292129	0.00509038	GATA3/BMP4/CCN1/FGFRL1/SMO/SOX4/DNAH11/SLIT2/FZD2/CRELD1/PRDM1/CITED2/ZFPM2/FZD1/PDE2A/PTK7/NRP1/CNTRL/TP53/LMO4/TGFBR2/NPHP3/LUZP1/BMPR2/NOTCH2/TBX20/JAG1/ADAMTS6/NOS3/HEG1/PAX8/APLNR	32	0.301887
GOBP_REGULATION_OF_WOUND_HEALING	38	133	0.000292867	0.00509227	ABAT/CXCR4/PDGFB/THBS1/EDN1/F2RL1/SERPINE1/ACTA2/OCLN/TFPI/MMRN1/VKORC1/PRKCD/PRDX2/USF1/CRK/CLASP2/PDGFA/FERMT2/ANXA1/SERPINE2/FAP/CEACAM1/ADTRP/UBASH3B/CD9/C1QTNF1/PLAU/PLPP3/ADAMTS18/SLC12A2/APOE/HPSE/NOS3/THBD/PLAT/SERPINB2/FERMT1	38	0.285714
HP_ABNORMAL_CIRCULATING_PROTEINOGENIC_AMINO_ACID_CONCENTRATION	26	80	0.000293956	0.00510025	AASS/SLC7A7/AMT/PCBD1/PSPH/PSAT1/MTHFR/ABCD4/BCAT2/BCKDHB/AHCY/NDUFC2/SUCLG1/COX16/DLD/ASL/QDPR/ALDH4A1/PRDX1/LMBRD1/GLUL/SLC25A13/PRODH/GCH1/GLYCTK/ASS1	26	0.325
HP_LIMB_MUSCLE_WEAKNESS	65	262	0.000297017	0.00512772	ADSS1/PDGFB/TYMP/SMO/FGD4/PIGN/LAMA2/CHRNB1/PLOD1/ASAH1/HACD1/TPM2/GBA2/PNPLA2/MME/MTHFR/LRP4/MTRFR/RTN2/ALAD/AGRN/IGHMBP2/POLG/AMPD3/CPT1C/TRAF7/HSPB1/SBF1/ATP7B/NIPA1/FBXO38/FHL1/ALDH18A1/SLC25A1/HSPD1/LBR/MTAP/HARS1/COA7/COX20/FLI1/TBCE/VCP/ATL3/RNASEH1/AP5Z1/RAB7A/COL6A1/FLNC/HMBS/TPM3/LYST/WASHC5/ORAI1/ATP1A1/PLEC/GARS1/CD59/BIN1/PYROXD1/LMNA/COL13A1/PMP22/SYNE1/GDAP1	65	0.248092
HP_TISSUE_ISCHEMIA	36	124	0.000297275	0.00512772	LOX/IL12A/TLL1/RNF213/ACTA2/COL4A1/CRELD1/CITED2/SCN5A/CLIP2/TP53/TGFBR2/MAT2A/ADA2/SMARCAL1/LIMK1/GLA/TLR4/ACTB/JAK2/RFC2/BUD23/NR2F2/FBN1/TGFB3/THSD1/TBX20/HLA-DPB1/KRAS/EPHB4/FAS/PIK3C2A/HLA-DPA1/LMNA/SCNN1A/ELN	36	0.290323
GOBP_GLIAL_CELL_DIFFERENTIATION	56	218	0.000297442	0.00512772	CXCR4/ADORA2A/RELN/SPINT1/SMO/NRG1/ROR1/BNIP3/KLF15/SOX4/LRP1/TGFB1/TTC21B/CDH2/CLU/EIF2B2/NFIB/ARHGEF10/MED12/CDK1/ABL1/LAMB2/ERCC2/CNTNAP1/TAL1/MDK/PARD3/VIM/HDAC2/IL6ST/PRPF19/DAG1/SOD1/SLC25A46/HDAC1/PTPN11/TLR4/STAT3/LYN/WDR1/RHOA/LDLR/EPHA4/PLEC/KRAS/SOX13/SERPINE2/NAB1/BIN1/BMP2/IL6/MMP24/DUSP10/DNER/ITGB4/IL34	56	0.256881
GOBP_POSITIVE_REGULATION_OF_PROTEIN_POLYMERIZATION	29	93	0.000301249	0.0051823	PYCARD/CDC42EP5/EVL/OCLN/PSRC1/C15orf62/CDC42EP3/CDC42EP1/AKAP9/NCK2/NUMA1/RPS3/MAPRE1/RAC1/GRB2/ARF6/NCKAP1/VASP/CRACD/RHOA/HSPA1B/CDC42EP2/BAIAP2L1/BIN1/TPPP3/CDC42EP4/PTK2B/CCR7/FMN1	29	0.311828
HP_ABNORMALITY_OF_FACIAL_MUSCULATURE	76	317	0.000302837	0.00518364	ADSS1/PDGFB/DMD/DNAJC6/DLL4/SLC9A7/SMO/PEX6/PRRT2/LAMA2/TGFB1/CHRNB1/SRPX2/COL4A1/ABCA1/KDM4B/ASAH1/HACD1/TPM2/SURF1/HERC1/LRP5/LRP4/SHMT2/MTRFR/POGZ/AGRN/MED12/ASXL1/POLG/GDI1/FKRP/SNCA/SIX5/TRAF7/LAMB2/CNTNAP1/ADA2/REV3L/SLC25A1/MID2/RAB11B/PPP2R1A/PLAA/ACSL4/ATXN1/SUCLA2/VCP/MTMR2/RNASEH1/MTM1/ALS2/TUBB3/ADGRG1/COL6A1/FLNC/TPM3/SYNJ1/ALG14/OPA1/ATP13A2/ALG13/PLEC/FKTN/TREX1/TUBB6/BIN1/PLA2G6/C…	76	0.239748
HP_ABNORMAL_PULMONARY_VALVE_PHYSIOLOGY	41	147	0.00030302	0.00518364	BPTF/FLT4/COL1A2/ADA/SURF1/DCHS1/CLIP2/FAT4/LTBP2/TRAF7/KANSL1/ALDH18A1/EP300/LEMD2/EFEMP2/LIMK1/DNAL1/NRAS/CDC42/SOS1/RIT1/PTPN11/RTEL1/ARHGAP31/RFC2/BUD23/FBN1/WASHC5/NOTCH2/PSMD12/RAB23/ACAD8/ZEB2/FKTN/KRAS/G6PC3/STN1/BMP2/FOXF1/MRAS/ELN	41	0.278912
GOBP_REGULATION_OF_MESENCHYMAL_CELL_PROLIFERATION	13	29	0.000303892	0.00518364	BMP4/IRS2/SMO/CTNNBIP1/LRP5/NFIB/TGFBR2/MYC/ZEB1/PDGFA/PRRX1/LMNA/FOXF1	13	0.448276
HP_BONE_MARROW_HYPERCELLULARITY	13	29	0.000303892	0.00518364	CXCR4/KIT/SLC7A7/ZBTB16/IRF2BP2/PRKCD/ASXL1/NUMA1/NPM1/JAK2/STAT3/NABP1/FAS	13	0.448276
HP_THICKENED_SKIN	96	419	0.000305869	0.00520638	PDGFB/DMD/KIT/FLT4/SOX18/SLC17A9/PEX6/JUP/LRP1/AP1B1/TPM1/ELOVL4/RHBDF2/PLOD1/DDB2/FHL2/ADA/PSAT1/TXNRD2/ANKRD1/DUSP6/SCN5A/HDAC6/IDUA/NLRP1/TRAF3IP2/COL4A5/MTX2/LAMA4/HS6ST1/LTBP2/CAP2/ERCC2/CUL4B/KANSL1/FHL1/AIP/GLS/NPM1/GLB1/NSMCE2/NRAS/LBR/RIT1/PSMB4/NHP2/GLA/PEPD/CAST/ATL3/VCL/RTEL1/LARP7/ADAM10/FITM2/DNAJC21/CAVIN1/EBP/SASH1/POFUT1/MPDU1/COL6A1/MBTPS2/FBN1/SRD5A3/ELOVL1/ORAI1/NOTCH2/STS/SER…	96	0.229117
GOMF_OXIDOREDUCTASE_ACTIVITY_ACTING_ON_A_SULFUR_GROUP_OF_DONORS_NAD_P_AS_ACCEPTOR	8	13	0.00030661	0.00520803	TXNRD2/NXN/PRDX3/DLD/SELENOT/TXN/GLRX/GSR	8	0.615385
GOCC_BASOLATERAL_PLASMA_MEMBRANE	58	228	0.000308283	0.00521294	RAB17/ERBB4/ABCB11/GPIHBP1/CXADR/PDGFB/SLC29A2/CLDN7/LEPR/LRP1/SLC7A7/EPB41/SLC16A3/SLC40A1/SLC4A11/PKD2/CDH2/FLOT2/SLC38A1/WASF2/SLC26A6/SLC9A1/ATP7B/SCRIB/TJP1/SLC23A2/SLC9B2/STXBP3/DAG1/ANXA2/STK39/SLC7A6/LIN7C/IDE/ATP2B4/CD81/ORAI1/EZR/SLC29A1/ATP1A1/ANXA1/LDLR/NDRG4/ITGA3/CD44/MSN/TFRC/ANK1/SLC7A1/PLPP3/SLC12A2/TEK/ABCC4/AQP3/AQP1/PALM/P2RY6/CD38	58	0.254386
GOBP_CELLULAR_AMINO_ACID_BIOSYNTHETIC_PROCESS	25	76	0.000309478	0.00521294	ABAT/ALDH1A1/ASNS/UPB1/AASS/PYCR1/PLOD2/PCBD1/PSPH/PSAT1/MTHFR/GGT1/SHMT2/BCAT2/ALDH18A1/GLS/SERINC3/MTAP/ASL/SLC25A12/ATP2B4/GLUL/GLUD1/BCAT1/ASS1	25	0.328947
GOBP_REGULATION_OF_MEMBRANE_PERMEABILITY	25	76	0.000309478	0.00521294	HK2/BNIP3/BCL2L11/HIP1R/BBC3/BNIP3L/MOAP1/ALKBH7/SLC9A1/TP53/BAX/RTL10/BID/PDCD6IP/GCLC/GSK3B/BLOC1S2/BCL2L2/LAPTM5/SLC35F6/BAK1/RASIP1/BCL2L1/STPG1/HEG1	25	0.328947
HP_ABNORMAL_CIRCULATING_IGG_LEVEL	25	76	0.000309478	0.00521294	CXCR4/IVNS1ABP/TGFB1/ADA/IRF2BP2/UNG/NLRP1/PRKCD/PGM3/MOGS/ERCC2/NFKB2/LRBA/ATP6AP1/CNBP/PMM2/CD81/STING1/CASP8/TCN2/FAS/IL6R/RAC2/IL2RG/SPINK5	25	0.328947
GOBP_REGULATION_OF_CELL_SIZE	48	180	0.000311653	0.00522779	SEMA4C/EDN1/BDNF/PLXNA4/IQGAP3/VEGFA/PTPRS/SEMA4G/EFNA5/PLXNA3/WNT3/SEMA6C/CLN8/AKT3/NRP1/SEMA6B/GDI1/ABL1/CDKL5/SHTN1/SLC12A4/E2F4/CLCN6/LIMK1/TTL/RAC1/CLCN3/BMPR2/GSK3B/RNF6/TRPV2/EZR/CYFIP1/RHOA/RARG/MSN/RAB11A/NRCAM/SEMA4B/SLC12A2/APOE/KCNMA1/SLC12A8/SEMA7A/SEMA3F/SEMA3D/AQP1/KCNN4	48	0.266667
HP_KYPHOSCOLIOSIS	48	180	0.000311653	0.00522779	COL1A2/LAMA2/PTCH1/PLOD1/HACD1/TPM2/SURF1/HERC1/FBN2/LRP5/CHST14/SMS/AEBP1/AGRN/FKRP/FKBP10/ERCC2/ATRX/HSPG2/ALDH18A1/SLC25A1/SRCAP/PPP1R12A/NRAS/PTPN11/ACTB/RAB3GAP1/PMM2/TUBB3/MESD/FBN1/TPM3/TGFB3/NOTCH2/RAB23/FUT8/FKTN/KRAS/BMP1/SLC26A2/LMNA/NEMF/COL13A1/PMP22/CLIC2/GDAP1/ACP5/ELN	48	0.266667
GOBP_MITOTIC_CELL_CYCLE_PHASE_TRANSITION	100	440	0.000314933	0.00527187	CDKN1C/RGCC/UBE2C/CCL2/IQGAP3/CYP1A1/CDKN3/RRM2/INTS3/AURKB/CCNG2/NASP/PKD2/UIMC1/CCDC57/CDCA5/EIF4EBP1/RCC1/CTDSP2/CDK5RAP3/CCNJL/FBXL6/CCNI/ZFYVE19/POLE/CDK1/CCNJ/CDK2AP2/PPME1/NEK6/FBXL7/TP53/CTDSP1/CCNY/MYC/CTDSPL/CDC14A/RPS27L/PRMT2/ERCC2/CUL4B/FOXN3/PPP3CA/FBXL12/PLK3/CDC34/FHL1/TAF10/E2F4/BID/CDC16/MTA3/RPL26/CALM3/RCC2/CUL4A/PSME2/ARPP19/NSMCE2/CHMP2A/ZNF207/EIF4E/NAE1/CLASP2/TMEM14B/CCNH…	100	0.227273
HP_PROMINENT_FOREHEAD	60	238	0.000317296	0.00530045	BPTF/CDKN1C/NALCN/PRKD1/SATB1/OBSL1/PYCR1/FZD2/KDM4B/ZNF292/ZBTB18/HERC1/CDH2/FAM149B1/LRP4/MED12/ASXL1/GNS/MADD/P4HTM/CDKL5/PUS7/WASF1/SERPINH1/CHD2/ALDH18A1/EP300/EFEMP2/SPECC1L/DVL3/FAM50A/HS2ST1/NRAS/CDC42/LBR/TBCE/PEPD/ACTL6A/STAT3/LARP7/MED27/PMM2/AP1S2/FBN1/SMG9/PIK3R1/PSMD12/ITGA3/FLNB/FARSB/KMT2E/FOXP1/HECW2/PLA2G6/SLC12A2/KCNMA1/MN1/ZMIZ1/SMOC1/PDGFRB	60	0.252101
GOBP_REGULATION_OF_RESPONSE_TO_WOUNDING	45	166	0.000319073	0.00531915	ABAT/CXCR4/PDGFB/THBS1/EDN1/F2RL1/SERPINE1/PTPRF/ACTA2/PTPRS/OCLN/TFPI/MMRN1/VKORC1/PRKCD/MDK/PRDX2/USF1/CRK/CLASP2/STK24/PDGFA/FERMT2/ANXA1/EPHA4/FKBP1B/SERPINE2/FAP/CEACAM1/ADTRP/UBASH3B/CD9/C1QTNF1/PLAU/PLPP3/ADAMTS18/SLC12A2/APOE/KLF4/HPSE/NOS3/THBD/PLAT/SERPINB2/FERMT1	45	0.271084
GOBP_CELL_GROWTH	109	487	0.000320501	0.00533197	SEMA4C/CXCR4/EDN1/BDNF/PPARA/PLXNA4/SOX17/VEGFA/SLIT2/PTPRS/CYFIP2/TGFB1/EPB41L5/SEMA4G/TSPYL2/PSRC1/DDR1/EFNA5/PLXNA3/BTG1/SOCS2/WNT3/SEMA6C/BCAR1/HDAC6/ING1/NRP1/TEAD1/CCDC85B/SEMA6B/GDI1/ABL1/SLC9A1/TP53/TGFBR2/CDKL5/LAMB2/PRMT2/WASF1/SHTN1/CPNE1/FHL1/STK11/IP6K2/ADIPOR1/SLC23A2/HDGFL2/CRKL/LIMK1/TTL/PPP2R1A/CDC42/BMPR2/PLAA/SIPA1/GSK3B/EGLN2/PDLIM5/H3-3B/IMPACT/DDX49/VCL/VGLL4/ADAM10/FXN/RNF6…	109	0.223819
GOBP_MESENCHYMAL_CELL_DEVELOPMENT	28	89	0.000322605	0.00534498	SEMA4C/ERBB4/EDN1/BMP4/SMO/NRG1/GBX2/SEMA4G/CITED2/SEMA6C/CDH2/NRP1/SEMA6B/CDC42/FAM172A/HAND2/TBX20/JAG1/RDH10/SEMA4B/SNAI2/EFNB1/KBTBD8/SEMA7A/KITLG/SEMA3F/SEMA3D/ALDH1A2	28	0.314607
HP_DERMAL_ATROPHY	28	89	0.000322605	0.00534498	SOX18/COL1A2/LRP1/PLOD1/DDB2/DLG4/CHST14/AEBP1/TP53/TGFBR2/ERCC2/CUL4B/ADA2/POLH/AIP/GNAS/COX7B/RTEL1/HCCS/COL6A1/FBN1/PLEC/LMNA/ITGA6/LAMB3/COL17A1/ITGB4/FERMT1	28	0.314607
HP_ABNORMAL_FINGERTIP_MORPHOLOGY	33	111	0.000323811	0.00534595	BPTF/SATB1/TLL1/TGFB1/KDM4B/TCF4/ZNF292/MED12/MADD/PUS7/KANSL1/WASF1/HSPG2/EP300/LRBA/SRCAP/STK11/HS2ST1/ACTL6A/HNRNPH2/RTEL1/MED27/PSMD12/KMT2E/STN1/FOXP1/LAMB3/SLC12A2/CD55/KCNMA1/ZMIZ1/NLRP3/SLCO2A1	33	0.297297
GOBP_ESTABLISHMENT_OF_TISSUE_POLARITY	24	72	0.000323986	0.00534595	ERBB4/CELSR2/ROR1/CTHRC1/SAPCD2/FZD2/MLLT3/FZD1/PTK7/MED12/ABL1/PRICKLE2/JHY/NPHP3/DVL3/RAC1/CDC42/TTC8/DAAM1/WDR1/RHOA/SFRP1/PLEKHA4/WNT9B	24	0.333333
HP_ABNORMALITY_OF_THE_PERIPHERAL_NERVOUS_SYSTEM	90	389	0.000329719	0.00542946	SAMD12/FANCE/SNCAIP/NALCN/KIT/RELN/TNFSF15/TYMP/BDNF/DNAJC6/IL12A/LEPR/SMO/PEX6/FGD4/PIGN/LAMA2/PTCH1/WFS1/PLOD1/TCF4/YEATS2/SCN5A/COMT/TMEM216/TPI1/LMNB1/IDUA/MTRFR/ARHGEF10/SEMA6B/KATNIP/IGHMBP2/ATXN2/POLG/WDR45/RFC1/FANCG/SNCA/MOGS/HSPB1/SBF1/CYB561/TGIF1/AKAP9/FBXO38/ATRX/EP300/MFF/TMEM237/CALM3/ECE1/HEXB/GLA/ATXN1/SUCLA2/VCP/MTMR2/ATL3/PRPS1/SF3B4/FXN/RAB7A/EBP/TUBB3/MBTPS2/FBN1/COQ2/LYST/SY…	90	0.231362
GOBP_EPITHELIAL_CELL_PROLIFERATION	102	451	0.000332214	0.0054549	GATA3/CLEC12B/CDKN1C/ATOH8/PDGFB/KIT/THBS1/FLT4/BMP4/DLL4/VASH1/IL12A/VIP/NRARP/NUPR1/PRKD1/SMO/RGCC/PGF/CCL2/IQGAP3/VEGFA/TGFB1/GPX1/PTCH1/VEGFB/BMP6/COL8A1/ERN1/MAGED1/SCN5A/KDM5B/JCAD/AKT3/NRP1/LAMB1/NFIB/TNFSF12/PRKX/FLT1/MYC/PPP1R16B/MDK/SPARC/LAMC1/BAX/CDH13/STK11/DEAF1/NRAS/CDC42/BMPR2/IFT52/BTBD10/DAB2IP/PDCD10/NME1/BCL2L2/STAT3/UHRF1/ZFP36L1/SIRT6/NR2F2/CDC73/IFT57/MTSS1/GLUL/NOTCH2/MMRN…	102	0.226164
HP_BROAD_FOREHEAD	46	171	0.000332613	0.0054549	FLT4/OBSL1/CUL7/PIGN/KCNJ2/PYCR1/PSPH/CITED2/ZFPM2/CDH2/ZBTB20/CLIP2/ZIC1/LRP5/CHST14/FAT4/POLE/ABL1/MADD/FGD1/CDKL5/IGBP1/KANSL1/ALDH18A1/AIP/DEAF1/LIMK1/WBP11/SLC25A24/NRAS/NARS1/TBC1D7/RFC2/BUD23/FBN1/IFIH1/WASHC5/NOTCH2/MEF2C/FUT8/JAG1/KRAS/BMP1/BMP2/IQSEC2/ELN	46	0.269006
GOMF_COLLAGEN_BINDING	23	68	0.000336946	0.00550605	PDGFB/THBS1/LOX/ITGA11/PCOLCE/P3H4/DDR1/AEBP1/P3H1/CRTAP/SPARC/SERPINH1/HSD17B12/PDGFA/ADGRG1/COL6A1/RELL2/ITGA3/CD44/C1QTNF1/CTSL/GP6/TNXB	23	0.338235
GOBP_RESPONSE_TO_CORTICOSTEROID	43	157	0.000337094	0.00550605	ADM/EDN1/CCN2/AGL/HTR1B/SLIT2/BCL2L11/ACE/FBXO32/BMP6/BCHE/TYMS/ALAD/PAM/BCKDHB/MDK/GLB1/CALM3/CBX3/NR3C1/EIF4E/JAK2/ZFP36L1/FAM107A/ANXA1/RHOA/CFLAR/DDIT4/ANXA3/FOSL1/KLF9/IL6/STC1/PTGS2/PPARGC1B/SDC1/PLAT/ASS1/ALPL/PTAFR/AREG/AQP1/CYP1B1	43	0.273885
GOBP_POSITIVE_REGULATION_OF_APOPTOTIC_SIGNALING_PATHWAY	38	134	0.000345078	0.0056251	ADORA2A/INHBB/THBS1/PYCARD/NUPR1/NFATC4/TNFSF10/BCL2L11/BBC3/MAGED1/TNFSF12/PRKCD/TP53/MYC/TRAF7/PRKRA/BAX/BID/NCK2/RPS3/SRPX/RPL26/SERINC3/CTNNA1/SOD1/FIS1/PPP2R1A/DAB2IP/JAK2/EIF5A/PEA15/FADD/MCL1/PLEKHF1/FAS/SFPQ/SFRP1/HYAL2	38	0.283582
GOBP_MITOCHONDRIAL_TRANSPORT	52	200	0.000351192	0.00570177	HK2/BNIP3/CPT1B/BCL2L11/HIP1R/BBC3/BNIP3L/SLC25A30/CSNK2A2/MOAP1/ALKBH7/MTX2/SLC9A1/TP53/MICALL2/BAX/RTL10/AIP/BID/MFF/OXA1L/HSPD1/UBE2D3/TIMM23/ATP5F1B/SLC25A24/FIS1/PDCD5/GCLC/GSK3B/PRKAA1/BLOC1S2/ABCB10/ATP5PB/SLC25A16/SLC25A46/PARL/BCL2L2/TIMM21/DNAJC15/TIMM10/TIMM8B/SLC35F6/BAK1/MIPEP/ABLIM3/SLC25A13/BCL2L1/RAC2/STPG1/GDAP1/RHOU	52	0.26
GOBP_PURINE_CONTAINING_COMPOUND_BIOSYNTHETIC_PROCESS	52	200	0.000351192	0.00570177	ADSS1/AK5/ACSS1/PDK4/PPARA/AK4/TGFB1/ELOVL4/HACD1/ADA/DCAKD/SHMT2/AMPD3/SNCA/MYC/NME4/IMPDH2/ADA2/PAICS/SLC25A1/AK2/GMPS/ATP5F1B/MTAP/ACAT1/ATP5MC3/DLD/ACSL4/ATP5PB/SLC25A16/ACSL1/HSD17B12/DCK/VCP/PRPS1/NME1/GUK1/DLAT/ATP5MC1/PRKAG2/SLC25A12/ELOVL1/NT5E/SLC25A13/ACSL5/PNP/SLC26A2/ADORA2B/DMAC2L/ADCY4/NOS3/ADCY7	52	0.26
HP_SKIN_RASH	36	125	0.000352536	0.00571211	DNASE1L3/KIT/DNASE1/STXBP2/TCF3/TRAF3IP2/ASXL1/LPIN2/ERCC2/ADA2/RFX5/AK2/LBR/PSMB4/STAT3/DNAJC21/TNFRSF1A/LMBRD1/LYST/STING1/PIK3R1/SBDS/PSMB10/LACC1/HLA-DPB1/TREX1/RFXAP/HLA-DPA1/ANK1/IL6/TEK/IL2RG/ACP5/NLRP3/SPINK5/NCF2	36	0.288
GOBP_REGULATION_OF_PEPTIDASE_ACTIVITY	103	457	0.000355213	0.00573733	ADORA2A/THBS1/CCN2/CCN1/TNFSF15/TFPI2/SPINT1/PYCARD/LXN/PCOLCE/EFNA1/TNFSF10/ACER2/SERPINE1/MICAL1/GRAMD4/C5/LRP1/VEGFA/CYFIP2/GPX1/BCL2L11/TFPI/CRIM1/HIP1R/BBC3/GAS6/ARL6IP1/MAPK12/NLRP1/SNCA/MYC/RPS27L/IGBP1/SERPINH1/HSF1/NLE1/APH1B/BAX/BCL2L13/RIPK2/BID/DDRGK1/APLP2/RPS3/HSPD1/PSME2/USP14/CSTB/FIS1/PDCD5/PRDX3/ANXA2/HDAC1/CAST/PICALM/VCP/JAK2/STAT3/ARL6IP5/MTCH1/LAPTM5/LYN/ASPH/FADD/IFT57/PSMA…	103	0.225383
GOBP_GLYCOSPHINGOLIPID_METABOLIC_PROCESS	21	60	0.000355512	0.00573733	KIT/CERK/GBA2/PRKCD/A4GALT/UGCG/ST6GALNAC6/B3GALT4/CPTP/B4GALT3/BAX/GLB1/PRKAA1/HEXB/GLA/ST3GAL2/GLTP/GM2A/ST3GAL1/ST3GAL5/NAGA	21	0.35
GOBP_ACTIN_NUCLEATION	19	52	0.000358558	0.00576349	SCIN/GMFG/EVL/GMFB/CORO1B/HIP1R/WASF2/TRIM27/JMY/WASF1/AP1AR/ARPC1B/NCKAP1/ACTR3/ACTR2/WASHC5/CYFIP1/ARPC5/FMN1	19	0.365385
GOBP_ESTABLISHMENT_OR_MAINTENANCE_OF_BIPOLAR_CELL_POLARITY	19	52	0.000358558	0.00576349	PATJ/PARD6A/PTK7/FAT1/FSCN1/PARD3/SCRIB/PDCD6IP/CDC42/TTC8/LIN7C/WDR1/CLIC4/EZR/RHOA/MSN/ANK1/FOXF1/TCF15	19	0.365385
GOCC_VACUOLAR_MEMBRANE	102	452	0.000361094	0.00579267	EVA1A/PRKD1/VLDLR/MARCHF9/MANBA/ABHD6/LRP1/RNF152/SORT1/AP1B1/OCLN/TMEM30A/ABCA5/MYO6/GPR137B/ABCD4/PLD1/KLC2/ENTPD4/AP2A2/ABCB6/JMY/UVRAG/MARCHF8/CYB561/ARRB1/RMC1/SLC12A4/CPNE1/CYB561A3/TMEM9/CDIP1/CLCN6/GPR137/SCARB2/CCZ1B/CHMP3/VAPA/AP5M1/GNAQ/VPS41/MAP1LC3B/NDUFC2/CLCN3/GNB2/ARL8B/CHMP2A/RAB2A/RAB5C/ANXA2/SLC30A4/ECE1/ATP6V1F/MTMR2/NSF/TECPR1/VAMP7/ATP6V1C1/NAPG/RAB7A/MEAK7/GNAI3/BRI3/CHMP2B…	102	0.225664
HP_VERTEBRAL_COMPRESSION_FRACTURE	14	33	0.000361806	0.00579267	PYCR1/P3H1/FKBP10/CRTAP/SPARC/SERPINH1/AIP/DDRGK1/SCARB2/DNAJC21/MBTPS2/MESD/NOTCH2/SBDS	14	0.424242
HP_ABNORMAL_EXTEROCEPTIVE_SENSATION	54	210	0.000367251	0.00586822	ZFHX2/NALCN/TYMP/IL12A/FGD4/PRRT2/SRPX2/ABCA1/MTHFR/CHST14/ALAD/AEBP1/POLG/TP53/TGFBR2/MADD/SNRPN/CDKL5/HSPB1/ALDH18A1/AIP/GNAS/DEAF1/NARS1/HARS1/HEXB/GLA/ATXN1/VCP/ATL3/PRPS1/TLR4/JAK2/ALDH4A1/TNFRSF1A/MBTPS2/FBN1/HMBS/ATP13A2/ZEB2/KRAS/SEPTIN9/GNA14/FAS/SLC26A2/PLEKHG4/NAGA/IQSEC2/PMP22/RETREG1/NLRP3/DHH/SLCO2A1/MLH3	54	0.257143
GOBP_SMALL_MOLECULE_CATABOLIC_PROCESS	88	380	0.000369346	0.00589006	ABCB11/SULT1C4/ABAT/IDO1/HK2/CYP26A1/PIPOX/IRS2/ECHDC2/UPB1/ALDH6A1/ARG2/PPARA/GCAT/AASS/HNMT/ENO2/CPT1B/DDAH1/PFKP/AMT/CYP1A1/GPT2/CROT/MPST/ADA/SCLY/AFMID/AIG1/AKR1A1/TPI1/LRP5/ABCD4/SHMT2/ECH1/GALT/BCAT2/TST/FUT4/CPT1C/ENTPD4/TP53/PFKL/LPIN2/PFKM/BCKDHB/ADA2/FOXK2/GLS/GLB1/PGD/ECI2/MTAP/ACAT1/DLD/MTMR2/RPE/UPP1/QDPR/IMPA1/ALDH4A1/ECHDC1/SLC25A12/DDAH2/ATP2B4/SRD5A3/GLUL/SYNJ1/GLUD1/GNPDA2/ACAD…	88	0.231579
GOBP_ANATOMICAL_STRUCTURE_HOMEOSTASIS	76	319	0.000370506	0.00589693	CXADR/DMD/CCN2/LOX/ALDH1A1/WHRN/PDK4/SMO/HTR1B/NOX4/INPP5D/VEGFA/LAMA2/OCLN/ADGRF5/CYTL1/RAC3/CLN8/GPR137B/AKT3/TPP1/LDB1/PFKM/HSPB1/POC1B/LAMC1/BAX/NPHP3/STK11/GPR137/TJP1/LRRK1/ESAM/SOD1/CLCN3/CDH5/PRKAA1/STK39/TYRO3/PTPN11/TLR4/ACTB/VCL/MTM1/RAB7A/CHMP2B/NKIRAS1/S1PR1/PRDX1/PLEKHM1/LIPA/CRACD/EXT1/GCNT2/USP45/KRAS/MBP/TFRC/EPAS1/UBASH3B/IL6/ADRB2/SLC12A2/RP1L1/PTGS2/PTK2B/NOS3/OAS1/ITGB3/PPARG…	76	0.238245
GOBP_POLARIZED_EPITHELIAL_CELL_DIFFERENTIATION	12	26	0.000371769	0.0059054	PTK7/FAT1/SCRIB/CDC42/TTC8/RAB10/EZR/RHOA/AHI1/MSN/FOXF1/TCF15	12	0.461538
GOBP_GLYCEROPHOSPHOLIPID_METABOLIC_PROCESS	74	309	0.000373383	0.00591941	ENPP2/FABP5/PDGFB/AJUBA/NR1H3/SMG1/ABHD6/INPP5D/PIGN/PGAP4/SLC27A1/LPCAT2/SERINC2/GDPD3/SOCS2/SH3YL1/SLC44A1/MBOAT2/OSBPL10/PCYT2/PLD1/AGPAT5/AGPAT1/INPPL1/DGKH/CHKA/MTMR4/UVRAG/MTMR10/GNPAT/IP6K2/ITPKC/PRDX6/SERINC3/PI4KB/PCYT1A/LPCAT3/PIP5K1C/MTMR2/TTC7B/PDGFA/IMPA1/MTMR6/MTM1/PIGC/DPM1/PLSCR3/PIK3C2B/PIK3R1/GPAT4/SYNJ1/ABHD5/PLCB3/LDLR/DGKA/LPCAT4/SELENOI/CAPN2/PIK3C2A/SYNJ2/EFR3B/CHPT1/PITPNM…	74	0.239482
HP_ABNORMALITY_OF_THE_ABDOMINAL_WALL	108	484	0.000383036	0.00606056	FANCE/CDKN1C/NALCN/LOX/UPB1/COL1A2/HIC1/FRAS1/MANBA/PIGN/ACTA2/PTCH1/ELOVL4/PLOD1/PYCR1/FZD2/PLOD2/WNT3/KDM5B/GDF11/CLIP2/COMT/MTHFR/ABCD4/BCR/CHST14/IDUA/POGZ/PLD1/AEBP1/MED12/THRA/NXN/P3H1/TGFBR2/MAT2A/FANCG/TRAF7/FGD1/CDKL5/ERCC2/CUL4B/ATRX/SERPINH1/NPHP3/HSPG2/ALDH18A1/EFEMP2/SRCAP/SPECC1L/PLAGL1/DDRGK1/DVL3/GLB1/CRKL/LIMK1/PPP1R12A/RAC1/SLC25A24/PPP2R1A/NRAS/CDC42/LBR/SOS1/RIT1/FLI1/ZEB1/PTP…	108	0.22314
HP_SKIN_ULCER	35	121	0.000386345	0.00610097	PDGFB/CCN2/DLL4/SLC39A4/KIAA0319L/TRAF3IP2/PGM3/ADA2/IDH2/NPM1/IDH1/AK2/GNAQ/LBR/NHP2/PEPD/ATL3/RTEL1/STAT3/MBTPS2/WDR1/LYST/NOTCH2/PLEC/HLA-DPB1/TAP2/TREX1/HLA-DPA1/ANK1/LMNA/RETREG1/ITGB4/AQP5/PDGFRB/NCF2	35	0.289256
HP_ABNORMAL_LYMPHOCYTE_MORPHOLOGY	47	177	0.000396751	0.00625309	CXCR4/LEPR/IVNS1ABP/KLHDC8B/ADA/PNPLA2/IRF2BP2/TCF3/UNC119/FAT4/TNFSF12/PRKCD/PGM3/MYC/NFKB2/ADA2/SMARCAL1/LRBA/RFX5/GLB1/AK2/NRAS/ARPC1B/PSMB4/IKBKB/NBN/WDR1/CD81/SAMD9/LYST/STING1/PIK3R1/CASP8/HLA-DPB1/RRAS2/KRAS/TCN2/G6PC3/MSN/CD70/RFXAP/FAS/PNP/IL6R/RAC2/IL2RG/ACP5	47	0.265537
HP_HYPERPIGMENTATION_OF_THE_SKIN	80	340	0.000398678	0.00627124	BPTF/FANCE/DNASE1L3/CDKN1C/KIT/TNFSF15/IL12A/SATB1/PIGN/TMC6/SLC40A1/DDB2/KDM4B/TXNRD2/RERE/SMS/MED12/FANCG/MADD/SNRPN/ABCB6/PCNT/ERCC2/PUS7/KANSL1/WASF1/POLH/REV3L/SMARCAL1/AIP/EP300/STK11/NPM1/GNAS/MAN1B1/GNAQ/WBP11/HS2ST1/NRAS/LBR/RIT1/NHP2/COX7B/ACTL6A/PTPN11/ACTB/RTEL1/MED27/TNFRSF1A/SASH1/POFUT1/HCCS/NBN/SRD5A3/LYST/ATP6V1B2/PSMD12/MYO5A/PLEC/CHN1/KRAS/KMT2E/BMP2/ST3GAL5/LMNA/IL6/INSR/SLC12…	80	0.235294
HP_ABNORMALITY_OF_THE_ELBOW	60	240	0.000401156	0.00629797	AFF3/BPTF/CSGALNACT1/NALCN/OBSL1/CUL7/LAMA2/PLOD1/PYCR1/FZD2/PLOD2/ASAH1/HACD1/TPM2/MECOM/FBN2/SCARF2/LRP4/IDUA/AEBP1/MED12/ASXL1/NXN/P4HTM/FKBP10/PCNT/CUL4B/KMT2A/FHL1/HSPG2/ALDH18A1/EP300/SRCAP/DVL3/SVIL/STAG1/HS2ST1/GNB2/SOS1/SLC25A46/PTPN11/SF3B4/DYNC2LI1/TUBB3/COL6A1/MBTPS2/FBN1/SRD5A3/TPM3/NOTCH2/PSMD12/KRAS/BMP1/FLNB/PIK3C2A/SIK3/SLC26A2/LMNA/SYNE1/SMOC1	60	0.25
GOBP_CELL_REDOX_HOMEOSTASIS	15	37	0.000407063	0.00634145	GPX1/TXNRD2/PRDX2/PRDX6/PRDX3/GCLC/DLD/EGLN2/SELENOT/PRDX1/TXN/GLRX3/NQO1/GSR/NOS3	15	0.405405
GOBP_NEURON_PROJECTION_EXTENSION_INVOLVED_IN_NEURON_PROJECTION_GUIDANCE	15	37	0.000407063	0.00634145	SEMA4C/PLXNA4/VEGFA/SLIT2/SEMA4G/PLXNA3/WNT3/SEMA6C/NRP1/SEMA6B/BMPR2/SEMA4B/SEMA7A/SEMA3F/SEMA3D	15	0.405405
GOBP_NEUROTROPHIN_SIGNALING_PATHWAY	15	37	0.000407063	0.00634145	BDNF/SORT1/CYFIP2/SPRY1/BCAR1/WASF1/RAPGEF2/SOS1/RAPGEF1/PTPN11/RAP1A/CYFIP1/ZDHHC17/DOK5/DDIT4	15	0.405405
GOBP_TYPE_2_IMMUNE_RESPONSE	15	37	0.000407063	0.00634145	GATA3/IDO1/ARG2/TNFSF4/TRAF3IP2/NDFIP1/CD81/ANXA1/BCL6B/IL6/BCL3/ECM1/NLRP3/TBX21/PRKCZ	15	0.405405
GOBP_REGULATION_OF_EXOCYTOSIS	53	206	0.00040811	0.00634553	ADORA2A/BAIAP3/RAB3C/F2RL1/SEPTIN5/MICAL1/HTR1B/CBARP/FBXL20/CPLANE2/STXBP2/BCR/RAB2B/SNCA/RAB15/CALM3/CHMP3/PDCD6IP/STXBP3/GNAI2/CHMP2A/GSK3B/STAM/CLASP2/NSF/RAB10/RAB3GAP1/VAMP7/RAP1A/RAB7A/SYTL4/LYN/IL13RA2/RAB27A/SDCBP/CADPS2/ANXA1/ATP13A2/NLGN1/RAP1B/RAPGEF4/CEACAM1/PLA2G6/ADORA2B/CD177/RAC2/FOXF1/SDC1/LGALS9/DOC2B/FGR/PTAFR/SCAMP5	53	0.257282
GOBP_CARDIAC_CHAMBER_MORPHOGENESIS	36	126	0.000416756	0.00646622	GATA3/BMP4/CCN1/DLL4/PKP2/FGFRL1/SMO/NRG1/SOX4/DNAH11/SLIT2/TGFB1/TPM1/FZD2/CITED2/FHL2/ZFPM2/FZD1/NRP1/TP53/TGFBR2/FKBP1A/SOS1/BMPR2/NOTCH2/HAND2/MEF2C/TBX20/JAG1/BMP2/FOXF1/TEK/NOS3/HEG1/ADAMTS1/APLNR	36	0.285714
HP_RETROGNATHIA	68	280	0.000417471	0.00646622	ABAT/CSGALNACT1/EDN1/RELN/BMP4/LOX/COL1A2/PIGN/ACTA2/OCLN/FZD2/FAM20C/TPM2/PSAT1/KAT6B/CHST14/FAT4/AGRN/ASXL1/MIA3/POLR1D/TGFBR2/MAT2A/MADD/SNRPN/SIX5/MOGS/PCNT/ERCC2/PUS7/IGBP1/FHL1/SLC25A1/EP300/PLAGL1/DVL3/MSL3/WBP11/HS2ST1/NSMCE2/SLC25A24/NARS1/RSRC1/COX7B/SF3B4/ACTB/MTM1/EBP/PMM2/ASPH/HCCS/NBN/MESD/TMEM70/FBN1/TGFB3/MAMLD1/PSMD12/FUT8/TASP1/FOXP1/BIN1/PIK3C2A/LMNA/COL13A1/FOXF1/SMOC1/ELN	68	0.242857
GOBP_CELL_ADHESION_MEDIATED_BY_INTEGRIN	27	86	0.000424483	0.0065503	ITGA11/ITGBL1/EFNA1/ACER2/SERPINE1/RAC3/ADA/MMRN1/CRKL/CRK/PTPN11/LYN/FBN1/EXT1/ITGA3/MUC1/SNAI2/ITGA6/PODXL/PLAU/PLPP3/FERMT3/ITGB3/ITGB4/CCN3/FERMT1/CYP1B1	27	0.313953
HP_STROKE	45	168	0.00042452	0.0065503	LOX/TLL1/RNF213/ACTA2/COL4A1/WFS1/CRELD1/CITED2/SCN5A/CLIP2/MTHFR/DYRK1B/TP53/TGFBR2/MAT2A/PCNT/ADA2/SMARCAL1/LIMK1/GNAQ/CCM2/NR3C1/GLA/ACTB/JAK2/RFC2/BUD23/NR2F2/PMM2/FLNC/FBN1/NDUFA8/TGFB3/THSD1/TBX20/JAG1/KRAS/TREX1/PIK3C2A/PNP/LMNA/NOS3/ASS1/ELN/TNXB	45	0.267857
GOBP_NEGATIVE_REGULATION_OF_CHEMOTAXIS	23	69	0.000427869	0.00657688	SEMA4C/ANGPT2/THBS1/CCL2/C5/SLIT2/SEMA4G/PLXNA3/CORO1B/WNT3/SEMA6C/ST6GAL1/DDT/NRP1/SEMA6B/DUSP3/NBL1/SEMA4B/C5AR2/SEMA7A/SEMA3F/SEMA3D/CCN3	23	0.333333
HP_MACULAR_PURPURA	23	69	0.000427869	0.00657688	OCLN/ZBTB16/GGCX/IRF2BP2/STXBP2/CHST14/ETV6/AIP/NUMA1/NPM1/PEPD/JAK2/STAT3/RAB27A/SAMD9/SBDS/TREX1/NABP1/GNA14/FERMT3/APOE/ITGB3/GP6	23	0.333333
GOMF_GROWTH_FACTOR_BINDING	39	140	0.000430677	0.00659906	PDGFB/THBS1/FLT4/CCN2/CCN1/FGFRL1/COL1A2/SORT1/SRPX2/COL4A1/RHBDF2/CRIM1/ESM1/PXDN/SCN5A/NRP1/IGF2R/TGFBR2/LTBP2/FLT1/IL6ST/API5/OSMR/PDGFA/COL6A1/SDCBP/TGFB3/IL6R/ITGA6/INSR/IL1R1/IGFBP6/HYAL2/ITGB3/IL2RG/ITGB4/CCN3/PDGFRB/IGFBP5	39	0.278571
GOBP_NEGATIVE_REGULATION_OF_ORGANELLE_ORGANIZATION	82	351	0.000430945	0.00659906	SCIN/RHPN1/BMP4/NUPR1/GMFG/BNIP3/RHPN2/PRRT2/SLIT2/CLIP3/GPX1/TBC1D30/GMFB/CORO1B/HIP1R/AURKB/FKBP4/TBC1D4/ADD3/HDAC6/KAT2B/CLU/RPS6KA2/PRKCD/WASF2/EHMT2/EML2/TP53/HNRNPC/SNCA/ATRX/TESK1/RNF41/SVIL/ARHGEF2/TJP1/NPM1/SMARCA5/GDI2/HDGFL3/CAPZB/MAPRE1/CDH5/GCLC/ZNF207/TOM1L2/SCFD1/TWF1/RBM14/CLASP2/H3-3B/PARL/TBC1D7/BCL2L2/RTEL1/GHITM/LIMA1/FXN/MTM1/RAB7A/S1PR1/NBN/RAD1/CAPZA1/CRACD/VAT1/CAPG/CHEK1/…	82	0.233618
GOBP_MESENCHYMAL_CELL_PROLIFERATION	16	41	0.000439673	0.00670731	BMP4/IRS2/SMO/CTNNBIP1/DCHS1/LRP5/NFIB/TGFBR2/MYC/ZEB1/PDGFA/HAND2/PRRX1/BMP2/LMNA/FOXF1	16	0.390244
GOBP_REGULATION_OF_LAMELLIPODIUM_ASSEMBLY	16	41	0.000439673	0.00670731	SLIT2/OCLN/WASF2/FSCN1/CAPZB/RAC1/CDC42/TWF1/NCKAP1/ACTR3/ACTR2/CYFIP1/PIK3R1/BIN3/RAC2/ABI3	16	0.390244
GOBP_REACTIVE_OXYGEN_SPECIES_METABOLIC_PROCESS	58	231	0.000441318	0.00671973	PDGFB/HK2/THBS1/EDN1/CCN2/CCN1/F2RL1/PDK4/ARG2/PPARA/BNIP3/NOX4/TGFB1/GPX1/CYP1A1/GPX3/FOXO1/PXDN/HDAC6/BCR/DCXR/PRKCD/TP53/TGFBR2/SNCA/COA8/PRDX2/RNF41/SOD1/RAC1/CLCN3/GNAI2/PRDX3/NDUFS4/GRB2/PARL/TLR4/GNAI3/PRDX1/G6PD/RAB27A/CAT/IFI6/RHOA/CFLAR/NQO1/DDIT4/ZC3H12A/CD177/RAC2/GCH1/PTK2B/NOS3/ACP5/PDGFRB/CRP/CYP1B1/NCF2	58	0.251082
GOBP_POSITIVE_REGULATION_OF_INTRACELLULAR_TRANSPORT	51	197	0.000443792	0.00674469	PRKD1/SMO/ATP2A1/JUP/TGFB1/SEC16B/BBC3/GAS6/SPAG5/TMEM30A/CSNK2A2/ZIC1/PRKCD/CDK1/MICALL2/PCNT/TRIM28/PLK3/CAPN10/MFF/STK11/ERGIC3/NUMA1/EDEM2/UBE2D3/FIS1/CDC42/PDCD5/GSK3B/ANXA2/PRKAA1/MTMR2/PDCD10/JAK2/EHD1/CD81/EZR/PIK3R1/RIPOR1/ABLIM3/STOM/MSN/ZC3H12A/RAC2/OAZ3/TCAF2/PTGS2/HYAL2/CEMIP/SORL1/RHOU	51	0.258883
GOBP_PROTEASOME_MEDIATED_UBIQUITIN_DEPENDENT_PROTEIN_CATABOLIC_PROCESS	94	413	0.000444939	0.00674943	TRAF4/ANKZF1/UBE2C/RNF144A/RNF144B/RNF217/WFS1/FBXL20/UBXN2B/SYVN1/DNAJC18/CLU/CSNK1E/FBXL6/TMUB1/SMARCC1/SPSB3/FBXW8/FBXL7/CUL4B/ARRB1/RNF5/FBXO38/FBXL12/PLK3/SPOP/CDC34/UBQLN4/TRIM13/UBE2H/FAM8A1/OS9/DDRGK1/SHARPIN/N4BP1/RNF4/CDC16/RMND5A/PCBP2/AGAP3/MAN1B1/CUL4A/WWP2/EDEM2/RBX1/UBE2D3/USP14/PSMA2/FBXL5/PSMD7/PLAA/GCLC/GSK3B/PSMC2/NPLOC4/KAT5/FBXO45/PSMC5/UBR3/VCP/USP5/KCTD10/COMMD1/MTM1/PSMC3/…	94	0.227603
GOMF_GLYCOSAMINOGLYCAN_BINDING	59	236	0.000446033	0.00675336	CCL23/THBS1/CCN2/BMP4/CCN1/FGFRL1/LXN/PCOLCE/PGF/PTPRF/VEGFA/SLIT2/PTPRS/HMMR/PTCH1/VEGFB/CCDC80/POSTN/NRP1/AGRN/SUSD5/GNS/TGFBR2/LTBP2/DPYSL3/ADA2/MDK/FBLN7/STAB1/EFEMP2/APLP2/ZNF146/PPIA/PDCD5/ZNF207/HSD17B12/ADGRG1/SGSH/FBN1/SULF2/CD44/SERPINE2/COL13A1/APOE/SFRP1/GPNMB/HYAL2/EVA1C/CEMIP/VCAN/CLEC3B/NLRP3/SERPIND1/SMOC1/CCN3/ADAMTS1/CRISPLD2/TNXB/LTF	59	0.25
HP_MICROMELIA	29	95	0.000448108	0.00677209	CSGALNACT1/CDKN1C/SMO/OBSL1/CUL7/FZD2/FAM20C/PSAT1/TTC21B/NBAS/LRP4/POLE/INPPL1/PCNT/CRTAP/IDH2/SERPINH1/HSPG2/DDRGK1/DVL3/IDH1/LBR/ACTB/DYNC2LI1/MBTPS2/GLUL/FLNB/SLC26A2/ALPL	29	0.305263
GOBP_POSITIVE_REGULATION_OF_HEMOPOIESIS	43	159	0.000451932	0.00681714	GATA3/EVI2B/SOX4/INPP5D/TGFB1/TNFSF4/ZBTB16/ADA/GAS6/CTNNBIP1/SOX12/TGFBR2/NFKBIZ/MDK/HSF1/RIPK2/CD46/ACIN1/SLC9B2/XRCC6/ZFP36L1/FADD/ANXA1/NOTCH2/CASP8/RHOA/IL15RA/SOX13/MALT1/PNP/KLF10/IL4I1/TNFSF9/TRIB1/DUSP10/VSIR/PPARGC1B/LGALS9/KITLG/ZMIZ1/NLRP3/IL34/PRKCZ	43	0.27044
HP_ARTERIOSCLEROSIS	26	82	0.000453576	0.0068292	LOX/ACTA2/ABCA1/ASAH1/PNPLA2/GGCX/TGFBR2/MAT2A/ERCC2/SMARCAL1/GLB1/LIPA/FBN1/CAT/TGFB3/THSD1/LDLR/CSF2RB/LMNA/NPC1/ESR1/APOE/CYP7A1/SERPIND1/ELN/TNXB	26	0.317073
GOBP_HEMATOPOIETIC_STEM_CELL_DIFFERENTIATION	13	30	0.000456202	0.00685122	ACE/MLLT3/ABL1/TP53/ERCC2/TAL1/PUS7/XRCC5/HSPA9/EXT1/TCF15/SFRP1/MEOX1	13	0.433333
GOBP_AMINE_METABOLIC_PROCESS	35	122	0.000457551	0.00685122	GATA3/ABAT/SNCAIP/SNCB/IDO1/MAOA/HNMT/SLC7A7/CYP1A1/GDPD3/HDAC10/AFMID/SAT1/HDAC6/SLC44A1/COMT/SMS/DHPS/SNCA/ALDH7A1/ATP2B4/HAND2/GPR37/EPAS1/NNMT/SULT1A3/RNF180/IL4I1/SULT1B1/GCH1/OAZ3/AZIN2/INMT/SULT1A4/SLC6A3	35	0.286885
GOBP_NUCLEOSIDE_PHOSPHATE_BIOSYNTHETIC_PROCESS	63	256	0.000459096	0.00685122	ADSS1/AK5/IDO1/ENTPD8/ACSS1/PDK4/PPARA/AK4/TGFB1/ELOVL4/NMRK1/RRM2/HACD1/ADA/CTPS2/AFMID/DCAKD/TYMS/DUT/AMPD3/SNCA/MYC/NME4/IMPDH2/PAICS/SLC25A1/AK2/GMPS/ATP5F1B/ACAT1/ATP5MC3/DLD/ACSL4/ATP5PB/SLC25A16/ACSL1/HSD17B12/CMPK1/DCK/VCP/PRPS1/NME1/NADK/GUK1/UPP1/DLAT/ATP5MC1/PRKAG2/SLC25A12/UMPS/ELOVL1/GARS1/SLC25A13/ACSL5/PNP/NNMT/SLC26A2/PARP9/ADORA2B/DMAC2L/ADCY4/NOS3/ADCY7	63	0.246094
GOBP_POSITIVE_REGULATION_OF_ACTIN_FILAMENT_BUNDLE_ASSEMBLY	21	61	0.000459275	0.00685122	CCN2/RGCC/EVL/LIMCH1/TPM1/NRP1/ARHGEF10/ABL1/TESK1/LIMK1/RAC1/CDC42/MTSS1/FERMT2/TGFB3/RHOA/CD47/SYNPO/RHOC/ID1/SFRP1	21	0.344262
GOBP_REGULATION_OF_MITOCHONDRIAL_MEMBRANE_PERMEABILITY	21	61	0.000459275	0.00685122	HK2/BNIP3/BCL2L11/HIP1R/BBC3/BNIP3L/MOAP1/ALKBH7/SLC9A1/TP53/BAX/RTL10/BID/GCLC/GSK3B/BLOC1S2/BCL2L2/SLC35F6/BAK1/BCL2L1/STPG1	21	0.344262
GOBP_ACTIVATION_OF_GTPASE_ACTIVITY	33	113	0.000462753	0.00689038	ARHGAP45/SYDE2/TBC1D30/CCDC125/SYDE1/GMIP/TBC1D4/ARHGAP24/TBC1D5/BCR/ARHGEF10/SGSM2/TBC1D16/TBC1D17/RANGAP1/SCRIB/CRKL/RCC2/ABR/SIPA1/CRK/TBC1D7/EVI5/SIPA1L3/RALGAPA2/TIAM2/ADPRH/RALGAPB/RABGAP1L/PTK2B/TBC1D2/CCR7/NGEF	33	0.292035
GOMF_PHOSPHATASE_ACTIVITY	68	281	0.000463981	0.00689597	PXYLP1/DNAJC6/PTPRF/INPP5D/PTPRS/PTPN18/NT5DC2/CDKN3/PPP1R3B/PSPH/DUSP6/PPM1K/HDDC2/CTDSP2/INPPL1/CTDSP1/LPIN2/CTDSPL/PTPN4/CDC14A/MTMR4/SBF1/PPP3CA/MTMR10/LRRK1/PTPA/PPP2R1A/ACP1/PUDP/ENTPD6/MTMR2/PTPN11/IMPA1/MTMR6/MTM1/DUSP18/PTPRB/EYA3/DUSP4/PTPRA/ATP1A1/DUSP3/SYNJ1/DUSP12/PHLPP1/SSH2/NT5E/CDC25B/G6PC3/SGPP1/PFKFB2/SYNJ2/PLPP1/UBASH3B/DUSP5/PPM1J/PLPP3/DUSP23/PTPRR/DUSP10/PTPRG/PPP1R3C/PTPRJ/…	68	0.241993
GOBP_POSITIVE_REGULATION_OF_CYTOKINE_PRODUCTION	106	476	0.000465791	0.00691017	GATA3/IDO1/PDE4B/KIT/THBS1/FLT4/F2RL1/SCIMP/PYCARD/IL12A/NFATC4/RFTN1/SERPINE1/RGCC/C5/TGFB1/CAMK4/TNFSF4/MAPK13/GPSM3/ZBTB20/CLU/IRF7/DDT/ATF4/NLRP1/AGPAT1/TRIM27/ABL1/GSDMD/HSPB1/POLR3D/MDK/ZCCHC3/RIPK2/SCRIB/CD46/ARHGEF2/RPS3/HSPD1/HDAC2/IL6ST/SOD1/G3BP1/DHX33/PTPN11/TLR4/JAK2/STAT3/CHUK/POLR3B/FRMD8/LAPTM5/DDX21/FADD/CD81/IFIH1/STING1/ARFGEF2/PIK3R1/OAS3/ANXA1/ARID5A/CASP8/HSPA1B/LACC1/SULF2/…	106	0.222689
GOBP_REGULATION_OF_LAMELLIPODIUM_ORGANIZATION	19	53	0.000473848	0.00701682	ENPP2/SLIT2/OCLN/CORO1B/WASF2/FSCN1/CAPZB/RAC1/CDC42/TWF1/NCKAP1/ACTR3/ACTR2/CYFIP1/PIK3R1/BIN3/CD44/RAC2/ABI3	19	0.358491
GOBP_REGULATION_OF_T_CELL_ACTIVATION	80	342	0.000482162	0.00712364	GATA3/ADORA2A/IDO1/BMP4/PYCARD/IL12A/NRARP/ARG2/CCL2/SOX4/CAMK4/TNFSF4/PDE5A/ZBTB16/PRDM1/ADA/SOX12/FLOT2/ABL1/TGFBR2/DHPS/NFKBIZ/SIRPA/MDK/RIPK2/SCRIB/CD46/PRDX2/NCK2/RPS3/HSPD1/YES1/IL6ST/SOD1/SOS1/ZEB1/PTPN11/JAK2/LAPTM5/LYN/NDFIP1/FADD/CD81/DUSP3/ANXA1/RHOA/CD47/HLA-DPB1/TREX1/SOX13/MALT1/CD70/TFRC/HLA-DPA1/PNP/CEACAM1/ZC3H12A/SLC7A1/IL6/EFNB1/IL4I1/PDCD1LG2/RAC2/TNFSF9/CD276/IRF1/DUSP10/GPNM…	80	0.233918
HP_PROMINENT_NOSE	25	78	0.000482824	0.00712364	BPTF/CDK19/KAT6B/LMBR1/MED12/SNRPN/PCNT/CUL4B/SPOP/FHL1/EP300/SRCAP/PLAGL1/TAF6/MAN1B1/EMG1/ACTB/PMM2/ASPH/NBN/AP1S2/PSMD12/ITGA3/ACER3/WDR73	25	0.320513
GOBP_NUCLEOTIDE_PHOSPHORYLATION	30	100	0.00050026	0.00734785	AK5/HK2/ALDOC/NUPR1/PPARA/ENO2/AK4/PFKP/PGM1/ZBTB20/TPI1/PFKL/MYC/PFKM/NME4/DHTKD1/EP300/FOXK2/PRKAA1/CMPK1/NME1/PKM/STAT3/SIRT6/PRKAG2/DDIT4/TREX1/PFKFB2/OGDH/INSR	30	0.3
HP_POLYHYDRAMNIOS	59	237	0.000500533	0.00734785	NALCN/HIC1/SOX17/PIGN/HACD1/TPM2/PSAT1/WNT3/MAGED2/KAT6B/COMT/MTHFR/AGRN/ASXL1/INPPL1/MADD/MOGS/ADARB1/CNTNAP1/SPOP/NPHP3/HSPG2/SLC25A1/EP300/NRAS/LBR/SOS1/RIT1/SLC25A46/ASCC1/MTM1/EBP/DYNC2LI1/SMG9/TPM3/ALG14/ATP6V1B2/MAMLD1/UFD1/TSEN54/FUT8/PLEC/RRAS2/KRAS/FLNB/BIN1/PRRX1/SLC26A2/LMNA/KDM3B/COL13A1/ITGA6/CALCRL/NECTIN1/FOXF1/MAFB/PLVAP/ITGB4/ALPL	59	0.248945
HP_CONGENITAL_ONSET	85	368	0.000501764	0.00734785	CLDN10/NALCN/FLT4/SLC1A4/SOX18/SERPINE1/VLDLR/COL1A2/PIGN/LAMA2/CHRNB1/ELOVL4/MPDZ/ROBO3/TPM2/PSAT1/HERC1/SCN5A/DCHS1/GDF11/ABCD4/LRP4/SHMT2/RSPH3/FAT4/POLE/KATNIP/FKRP/MOGS/CNTNAP1/B4GAT1/IGBP1/VIM/EP300/SVIL/ELP2/GLS/HS2ST1/SLC25A24/NRAS/MRPS16/NDUFA4/IER3IP1/PLAA/KAT5/TBCE/VRK1/DCPS/RAB3GAP1/NDE1/TSEN15/ASCC1/CHUK/PSMC3/EBP/MPC1/TUBB3/ADGRG1/MPDU1/EIF5A/MBTPS2/C2orf69/TMEM70/TPM3/ATP6V1B2/RHOA…	85	0.230978
GOMF_PROTEIN_TYROSINE_KINASE_ACTIVITY	39	141	0.000502564	0.00734785	ERBB4/KIT/FLT4/FGFRL1/ROR1/PDGFRL/EFEMP1/MAP2K6/DDR1/CRIM1/TESK2/MERTK/BCR/EFNA4/DYRK1B/NRP1/PRKCD/AATK/ABL1/PEAK1/IGF2R/FLT1/HIPK1/TESK1/RIPK2/YES1/EPHB3/TWF1/TYRO3/HIPK3/JAK2/LYN/EPHA4/EPHB4/INSR/PTK2B/TEK/PDGFRB/FGR	39	0.276596
HP_ABNORMAL_PERIPHERAL_NERVOUS_SYSTEM_PHYSIOLOGY	39	141	0.000502564	0.00734785	SAMD12/NALCN/TYMP/PEX6/FGD4/LAMA2/YEATS2/TPI1/LMNB1/IDUA/MTRFR/ARHGEF10/SEMA6B/IGHMBP2/POLG/MOGS/HSPB1/SBF1/FBXO38/MFF/ATXN1/SUCLA2/VCP/MTMR2/ATL3/PRPS1/FXN/RAB7A/EBP/FBN1/LYST/OPA1/GARS1/PLA2G6/LMNA/PMP22/GDAP1/RETREG1/DHH	39	0.276596
GOBP_LEUKOCYTE_APOPTOTIC_PROCESS	32	109	0.000505666	0.00736657	IDO1/BMP4/IRS2/EFNA1/ARG2/BCL2L11/GIMAP8/ADA/AURKB/ST6GAL1/GAS6/MERTK/IRF7/TRAF3IP2/TP53/BAX/RAPGEF2/CRKL/LYN/FADD/ANXA1/BAK1/MEF2C/ST3GAL1/PLEKHO2/FOXP1/FAS/IL6/CTSL/LGALS9/KITLG/CCR7	32	0.293578
GOBP_RESPONSE_TO_RETINOIC_ACID	32	109	0.000505666	0.00736657	HSD17B2/CYP26A1/ACER2/PTCH1/ABCA1/BMP6/WNT3/PTK7/DNAAF2/ASXL1/IGF2R/MYC/SLC10A3/HDAC2/YES1/SNW1/GSK3B/PDGFA/LYN/SYNJ1/HAND2/RARG/TFRC/KLF4/PTK2B/GDAP1/PDGFRB/AQP3/ALDH1A2/AQP1/WNT9B/CD38	32	0.293578
GOBP_POSITIVE_REGULATION_OF_CELL_DEVELOPMENT	71	297	0.000511262	0.0074347	CXCR4/KIT/RELN/BMP4/BDNF/SPINT1/SMO/PLXNA4/OBSL1/CUL7/VEGFA/SLIT2/TGFB1/ACE/EFNA5/PDE5A/PLXNA3/RAC3/WNT3/MME/PLXNB2/NRP1/FBXW8/GDI1/ABL1/MYC/CDKL5/MDK/NAP1L1/SHTN1/TESK1/STK11/HDAC2/CRKL/LIMK1/XRCC5/SLC9B2/SNW1/IL6ST/PRPF19/DAG1/RAC1/CDC42/BMPR2/CDH5/CRK/HDAC1/NIBAN2/TRPV2/LYN/DOCK5/ACTR2/FBXO31/FERMT2/CYFIP1/SYNJ1/EPHA4/NPTN/TRIOBP/SERPINE2/BIN1/LIMS2/RAB11A/TIAM2/BMP2/TGM2/IL6/TRIB1/ITPKA/SEMA7…	71	0.239057
HP_ABNORMALITY_OF_THE_RIBS	70	292	0.000512938	0.00744567	AFF3/FGFRL1/CASZ1/SMO/COL1A2/OBSL1/CUL7/PTCH1/PLOD1/ZBTB16/GPX4/ADA/WNT3/TTC21B/RERE/GDF11/HDAC6/SCARF2/LRP5/LRP4/IDUA/INPPL1/MTX2/NXN/GNS/P3H1/TGIF1/CRTAP/KMT2A/PPP3CA/SERPINH1/HSPG2/SRCAP/DDRGK1/GLB1/LUZP1/LBR/PCYT1A/FLI1/TBCE/PTPN11/SF3B4/ACTB/DNAJC21/MTM1/DYNC2LI1/MBTPS2/SGSH/IFT57/FBN1/EXT1/WASHC5/ATP6V1B2/MAMLD1/SBDS/PLCB3/JAG1/RRAS2/FLNB/BIN1/ANK1/BMP2/SLC26A2/LMNA/FOXF1/BMPER/ALPL/MEOX1/F…	70	0.239726
GOBP_NEGATIVE_REGULATION_OF_TRANSFERASE_ACTIVITY	66	272	0.00051553	0.00746989	FABP4/ADORA2A/CDKN1C/BMP4/IRS2/PYCARD/CERS1/GADD45B/AJUBA/EIF4A2/PRKAR1B/SPRY1/DBNDD1/KAT2B/LRP5/CDK5RAP3/PRKCD/PDCD4/TRIM27/ABL1/TP53/SNCA/HSPB1/ADARB1/TESK1/HHEX/NPM1/QARS1/LIMK1/RPL23/GNAQ/PPIA/PRDX3/GSK3B/DNAJA1/DAB2IP/HIPK3/PRKAR2A/PKIG/PTPRB/NR2F2/LYN/PRKAG2/DUSP3/SH3BP5/PLEC/WARS1/RASIP1/MVP/DTX3L/BAG2/CEACAM1/UBASH3B/BMP2/GPRC5A/TRIB1/DUSP10/CDKN2B/APOE/SFRP1/HYAL2/HEG1/GCKR/PTPRJ/SORL1/T…	66	0.242647
HP_CONGENITAL_MALFORMATION_OF_THE_GREAT_ARTERIES	100	446	0.000518777	0.00750348	BPTF/CXCR4/FANCE/CSGALNACT1/FLT4/LOX/DLL4/CASZ1/SOX4/DNAH11/PIGN/ACTA2/PTCH1/CRELD1/CITED2/ZFPM2/RERE/KAT6B/FBN2/CLIP2/DNAAF2/CCDC40/COMT/BCR/SMARCC2/RSPH3/NXN/POLR1D/TGFBR2/MAT2A/FANCG/SNRPN/TRAF7/PCNT/TGIF1/IGBP1/KANSL1/NPHP3/HSPG2/EP300/SRCAP/SPECC1L/PLAGL1/DVL3/CRKL/CALM3/LIMK1/RAC1/SLC25A24/DNAL1/CDC42/LUZP1/MRPS16/RIT1/SUCLG1/ACSL4/ECE1/WDR37/COX7B/TMTC3/ALG8/PTPN11/SF3B4/ACTB/ARHGAP31/ASCC…	100	0.224215
GOBP_GLUCOSE_CATABOLIC_PROCESS	10	20	0.000521558	0.00751682	HK2/ENO2/PFKP/LRP5/TP53/PFKL/PFKM/FOXK2/SLC25A12/PFKFB2	10	0.5
GOBP_MITOCHONDRION_MORPHOGENESIS	10	20	0.000521558	0.00751682	WASF1/BAX/MFF/FIS1/SSBP1/MTM1/CERT1/PLEC/NUBPL/BCL2L1	10	0.5
GOCC_TIGHT_JUNCTION	37	132	0.000523677	0.00753393	CLDN10/CXADR/MAGI1/TRAF4/PATJ/CLDN7/PARD6A/OCLN/MPDZ/SAPCD2/OCEL1/CYTH2/MICALL2/AMOTL2/PARD3/ARHGAP17/CYTH3/RAPGEF2/ARHGEF2/TJP1/ESAM/VAPA/PDCD6IP/CDH5/AMOTL1/ACTB/LIN7C/SIPA1L3/VASP/FRMD4B/UBN1/CLDN15/SYNPO/CLMP/CGN/PMP22/PRKCZ	37	0.280303
GOBP_POSITIVE_REGULATION_OF_RESPONSE_TO_EXTERNAL_STIMULUS	99	441	0.000527822	0.00758007	CXCR4/FABP4/DAPK2/IDO1/PDGFB/THBS1/EDN1/F2RL1/SCIMP/PYCARD/IL12A/NUPR1/PRKD1/SERPINE1/PGF/VEGFA/SLIT2/TGFB1/ACE/VEGFB/TNFSF4/BMP6/CDK19/PDGFD/TPBG/GAS6/MAPK13/GPSM3/PDE2A/IRF7/DDT/NRP1/NLRP1/NINJ1/TRIM5/PDCD4/SNCA/HSPB1/NFKBIZ/POLR3D/MDK/ZCCHC3/RIPK2/TNIP1/EP300/MOSPD2/CDH13/XRCC5/IL6ST/USP15/RAC1/USF1/XRCC6/BMPR2/ETS1/STK39/RBM14/STK24/OSMR/TLR4/JAK2/ZNFX1/ADAM10/VAMP7/TNFRSF1A/POLR3B/IKBKB/SASH…	99	0.22449
HP_BLEPHAROPHIMOSIS	48	184	0.000534542	0.0076494	BPTF/SMO/SATB1/KCNJ2/PYCR1/KDM4B/RERE/KAT6B/DCHS1/CLIP2/SCARF2/BCR/NFIB/FAT4/MED12/MADD/MOGS/CUL4B/KMT2A/PUS7/KANSL1/WASF1/KCTD1/HSPG2/EP300/CRKL/LIMK1/HS2ST1/ACTL6A/RFC2/MED27/BUD23/ALG14/PSMD12/RHOA/CHN1/KRAS/KMT2E/SEPTIN9/FOXP1/ANK1/LMNA/SLC12A2/KCNMA1/MAFB/ZMIZ1/SMOC1/ELN	48	0.26087
HP_SMOOTH_PHILTRUM	48	184	0.000534542	0.0076494	AFF3/BPTF/NALCN/SATB1/AASS/PTPRF/PIGN/KDM4B/ZNF292/ZBTB18/RERE/CDH2/BCR/SMS/MED12/MADD/PUS7/WASF1/SPOP/LEMD2/SRCAP/SPECC1L/MSL3/CRKL/MAN1B1/HS2ST1/SLC25A24/CDC42/PLAA/WDR37/FLI1/ACTL6A/MED27/CERT1/DPM1/PRDX1/FBN1/IFIH1/TGFB3/PSMD12/TASP1/KMT2E/ACER3/PIGB/SLC12A2/KCNMA1/CLIC2/ZMIZ1	48	0.26087
GOBP_REGULATION_OF_ORGANIC_ACID_TRANSPORT	23	70	0.000539533	0.00770719	ABAT/ADORA2A/THBS1/EDN1/IRS2/SLC43A1/PPARA/HTR1B/MAP2K6/ARL6IP1/SLC43A2/SNCA/FIS1/ACSL1/RAB3GAP1/ARL6IP5/ACSL5/PLA2G6/SLC12A2/PLA2G4A/FABP3/NTSR1/ERFE	23	0.328571
GOBP_REGULATION_OF_CELL_MORPHOGENESIS_INVOLVED_IN_DIFFERENTIATION	29	96	0.000542829	0.00774059	RELN/OBSL1/CUL7/EFNA5/RAC3/ST6GAL1/NRP1/FBXW8/ABL1/CDKL5/MDK/TESK1/CRKL/RCC2/AP1AR/RAC1/CDC42/CRK/DOCK5/ACTR2/FBXO31/FERMT2/EPHA4/MELTF/TRIOBP/GBP1/LIMS2/FBLN1/ITPKA	29	0.302083
HP_ABNORMALITY_OF_THE_GINGIVA	56	223	0.000545688	0.00776765	AFF3/CXCR4/PIGN/FZD2/FAM20C/ZBTB16/IRF2BP2/ABCA5/CLIP2/LMNB1/IDUA/FAT4/AEBP1/MIA3/NXN/CNTNAP1/SLC37A4/PLAGL1/DVL3/NUMA1/NPM1/GLB1/SCARB2/LIMK1/GNAQ/LBR/SOS1/IER3IP1/NHP2/JAK2/RTEL1/STAT3/RFC2/BUD23/MBTPS2/PLEKHM1/IRF9/SLC35C1/CAT/SAMD9/LYST/ATP6V1B2/NOTCH2/SBDS/ZEB2/NABP1/INSR/CDKN2B/IL18BP/ECM1/KCNMA1/ITGB3/PDGFRB/ELN/FERMT1/NCF2	56	0.251121
GOBP_SPROUTING_ANGIOGENESIS	49	189	0.00054791	0.00778559	THBS1/FLT4/BMP4/DLL4/IL12A/NRARP/PGF/VEGFA/SLIT2/RNF213/SRPX2/VEGFB/ESM1/JCAD/AKT3/RHOJ/NRP1/CLEC14A/MIA3/ABL1/PPP1R16B/MAP3K3/SMAD1/CDH13/TJP1/CDC42/PDCD10/PKM/GLUL/ANXA1/CEMIP2/MMRN2/RHOA/EPHB4/FGF16/E2F8/FUT1/PIK3C2A/CEACAM1/ADTRP/RAMP2/ADAMTS9/PTGS2/KLF4/PTK2B/TEK/KLF2/BMPER/APLNR	49	0.259259
HP_ABNORMAL_GRANULOCYTE_COUNT	57	228	0.000551529	0.00782326	CXCR4/FANCE/KIT/ZBTB16/ADA/MECOM/IRF2BP2/STXBP2/TCF3/ABCD4/NLRP1/PRKCD/PGM3/ASXL1/FANCG/ETV6/ERCC2/ADA2/SLC37A4/ATRX/SMARCAL1/LRBA/NUMA1/RFX5/NPM1/RPL26/AK2/IL6ST/NRAS/LBR/STAT3/DNAJC21/PRDX1/RAB27A/WDR1/SLC35C1/LMBRD1/SAMD9/LYST/PIK3R1/SBDS/FUT8/KRAS/NABP1/TCN2/G6PC3/MSN/TFRC/RFXAP/FAS/PNP/RAC2/IL2RG/ACP5/NLRP3/PDGFRB/SPINK5	57	0.25
GOBP_AGING	74	313	0.0005561	0.00786759	ABAT/ADM/CDKN1C/INHBB/EDN1/CCN2/VASH1/ARG2/SERPINE1/YPEL3/NOX4/INPP5D/GPX1/ACE/MAP2K6/CYP1A1/CITED2/GPX4/AURKB/COL4A2/CLN8/MME/DNMBP/ZKSCAN3/AKT3/TYMS/PRKCD/CDK1/PDCD4/NEK6/ABL1/TP53/TGFBR2/MAP3K3/ERCC2/MBD3/PPP3CA/NPM1/CTNNA1/DAG1/SOD1/NSMCE2/GCLC/GRB2/KAT5/PICALM/IDE/EIF2S1/CAT/CHEK1/TGFB3/OPA1/BAK1/NQO1/TREX1/MBP/TFRC/JUND/SMC5/GCLM/LMNA/TIMP1/SLC12A2/ABI3/CDKN2B/PTGS2/HYAL2/CD68/ZMIZ1/ASS1/PD…	74	0.236422
GOBP_MUSCLE_CELL_PROLIFERATION	58	233	0.000556601	0.00786759	ERBB4/PDGFB/THBS1/EDN1/BMP4/KCNK2/IL12A/VIP/HTR1B/TGFB1/TPM1/PDGFD/CITED2/ERN1/ZFPM2/CTNNBIP1/CDK1/PDCD4/TGFBR2/MYC/SIX5/SMAD1/EFEMP2/CDH13/SF1/XRCC5/XRCC6/GNAI2/BMPR2/HDAC1/TLR4/JAK2/VGLL4/GNAI3/S1PR1/TGFB3/RHOA/CFLAR/MEF2C/NDRG4/TBX20/FOXP1/JUN/BMP2/IL6R/IL6/CALCRL/TRIB1/APOE/PTGS2/NOS3/CCN3/ADAMTS1/PDGFRB/ELN/PTAFR/IGFBP5/P2RY6	58	0.248927
HP_HIGH_FOREHEAD	73	308	0.000559542	0.00789537	BPTF/BMP4/FGFRL1/ALDH6A1/PEX6/SATB1/HIC1/CYFIP2/CDK19/DALRD3/KDM4B/CLIP2/ZIC1/AKT3/LRP5/NFIB/MED12/ZDHHC9/MTX2/NXN/MADD/CTNND1/CDKL5/CUL4B/PPP1R21/KMT2A/PUS7/IGBP1/KANSL1/WASF1/PPP3CA/SERPINH1/NPHP3/GNPAT/DVL3/TMEM237/LIMK1/ATP6AP1/HS2ST1/NRAS/LBR/SOS1/RIT1/IFT52/WDR37/FLI1/COX7B/TBCE/ACTL6A/PTPN11/ACTB/RFC2/MED27/BUD23/RRAS/PRDX1/AP1S2/FBN1/WASHC5/ORAI1/SYNJ1/ATP6V1B2/PSMD12/MEF2C/RRAS2/KRAS/KMT…	73	0.237013
HP_JOINT_CONTRACTURE_OF_THE_HAND	59	238	0.00056093	0.00790116	NALCN/CCN2/BMP4/CASZ1/PEX6/FZD2/HACD1/TPM2/RERE/KAT6B/FBN2/SCARF2/LMBR1/BCR/KIAA0319L/IDUA/FAT4/MED12/ZDHHC9/IGHMBP2/NXN/TGFBR2/FGD1/ERCC2/CUL4B/FHL1/HSPG2/DVL3/SVIL/CRKL/IL6ST/LUZP1/EMG1/ECE1/RAB3GAP1/TUBB3/COL6A1/MBTPS2/TMEM70/FBN1/SMG9/TPM3/TGFB3/RAB23/FKTN/PYROXD1/SLC26A2/LMNA/EFNB1/LAMB3/PMP22/MAFB/COL17A1/NLRP3/ITGB4/SMOC1/FERMT1/PRKCZ/WDR73	59	0.247899
GOMF_DYSTROGLYCAN_BINDING	7	11	0.000567183	0.00797535	DMD/AGRN/FKRP/DAG1/CLASP2/VCL/PLEC	7	0.636364
HP_HYPERKERATOSIS	62	253	0.000569751	0.0079847	DMD/FLT4/SOX18/JUP/LRP1/AP1B1/TPM1/ELOVL4/RHBDF2/PLOD1/DDB2/FHL2/TXNRD2/ANKRD1/SCN5A/HDAC6/NLRP1/TRAF3IP2/MTX2/LAMA4/CAP2/ERCC2/KANSL1/GLS/NPM1/RIT1/NHP2/GLA/PEPD/CAST/ATL3/VCL/RTEL1/ADAM10/DNAJC21/SASH1/POFUT1/MPDU1/COL6A1/MBTPS2/SRD5A3/STS/SERPINB8/HAND2/PLEC/FKTN/KRAS/LMNA/NAGA/INSR/NECTIN1/LAMB3/ECM1/KITLG/ALOXE3/COL17A1/KRT6B/ITGB4/AQP5/PDGFRB/SLCO2A1/FERMT1	62	0.245059
GOBP_ESTABLISHMENT_OR_MAINTENANCE_OF_MONOPOLAR_CELL_POLARITY	12	27	0.000569824	0.0079847	PATJ/PTK7/FAT1/FSCN1/SCRIB/CDC42/TTC8/EZR/RHOA/MSN/FOXF1/TCF15	12	0.444444
HP_IRREGULAR_HYPERPIGMENTATION	63	258	0.000571399	0.00799292	BPTF/FANCE/DNASE1L3/CDKN1C/KIT/SATB1/TMC6/DDB2/KDM4B/RERE/MED12/FANCG/MADD/ABCB6/PCNT/ERCC2/PUS7/KANSL1/WASF1/REV3L/SMARCAL1/EP300/STK11/NPM1/GNAS/MAN1B1/GNAQ/WBP11/HS2ST1/NRAS/LBR/NHP2/ACTL6A/PTPN11/ACTB/RTEL1/MED27/TNFRSF1A/POFUT1/NBN/SRD5A3/LYST/PSMD12/PLEC/CHN1/KRAS/KMT2E/ST3GAL5/LMNA/IL6/INSR/SLC12A2/CDKN2B/GPNMB/KCNMA1/MAFB/ACP5/KITLG/ZMIZ1/PDGFRB/SPINK5/FERMT1/NCF2	63	0.244186
HP_CORNEAL_OPACITY	65	268	0.000572928	0.00800047	PDGFB/BMP4/PEX6/FRAS1/PIGN/COL4A1/ABCA1/OCLN/DDB2/ASAH1/SLC4A11/PXDN/CLIP2/SCARF2/TMEM216/LRP5/IDUA/FKRP/LTBP2/ERCC2/ATP7B/B4GAT1/REV3L/SMARCAL1/ALDH18A1/EP300/GLB1/TMEM237/GNAS/LIMK1/DAG1/SLC25A24/NRAS/PCYT1A/GLA/COX7B/TBCE/ZEB1/RFC2/BUD23/CHUK/XPR1/HCCS/MBTPS2/MYORG/PIK3R1/STS/PLCB3/RAB23/LDLR/FKTN/JAG1/KRAS/FLNB/B9D1/LMNA/NAGA/APOE/COL17A1/NLRP3/PDGFRB/ELN/FERMT1/CYP1B1/WDR73	65	0.242537
HP_ABNORMALITY_OF_THE_AMNIOTIC_FLUID	88	385	0.00057639	0.00801502	ABCB11/FANCE/CDKN1C/NALCN/SATB1/HIC1/JUP/SOX17/PIGN/ACE/DALRD3/HACD1/TPM2/PSAT1/WNT3/MAGED2/KAT6B/COMT/MTHFR/TMEM216/AGRN/ASXL1/INPPL1/FANCG/MADD/DHPS/SNRPN/MOGS/ADARB1/ALDH7A1/CNTNAP1/SPOP/NPHP3/HSPG2/SLC25A1/EP300/EFEMP2/PLAGL1/TMEM237/HS2ST1/SLC25A24/NRAS/LBR/SOS1/RIT1/SLC25A46/ALG8/HSPA9/ASCC1/MTM1/CERT1/EBP/DYNC2LI1/PMM2/MBTPS2/TMEM70/FBN1/SMG9/COQ2/TPM3/ALG14/ATP6V1B2/MAMLD1/UFD1/TSEN54/FUT…	88	0.228571
HP_FACIAL_ASYMMETRY	36	128	0.000577096	0.00801502	FANCE/EDN1/BMP4/FGFRL1/SMO/PIGN/KCNJ2/ELOVL4/KDM4B/NBAS/PKD2/C12orf57/ZIC1/LRP4/BCR/CHST14/SMS/FANCG/SIX5/CTNND1/KMT2A/GNAS/CRKL/PPP2R1A/NRAS/FLI1/GNAI3/DHX37/PSMD12/RHOA/CHN1/KRAS/SEPTIN9/EFNB1/MAFB/MEOX1	36	0.28125
GOMF_INTEGRIN_BINDING	42	156	0.000577935	0.00801502	CXADR/THBS1/CCN2/CCN1/ITGA11/ITGBL1/NRG1/ADAM22/ESM1/NISCH/ICAM3/LAMB1/MFGE8/LAMB2/CD151/TSPAN4/PPIA/ADAM10/LYN/CD81/FBN1/FERMT2/ICAM2/ITGA3/FAP/ANXA7/FBLN1/CD9/CD177/ITGA6/PLPP3/FERMT3/ADAM15/GPNMB/ITGB3/LCP1/SEMA7A/THY1/ITGB4/CCN3/TNXB/FERMT1	42	0.269231
HP_BULBOUS_NOSE	42	156	0.000577935	0.00801502	AFF3/ALDH6A1/COL1A2/OBSL1/CUL7/KCNJ2/PYCR1/MPDZ/CDK19/KDM4B/ZNF292/RERE/KDM5B/ABCA5/KAT6B/COMT/SMS/MED12/MTX2/CUL4B/KANSL1/KMT2B/SPOP/SMARCAL1/EFEMP2/MAN1B1/CDC42/KAT5/ECE1/SLC25A46/EIF5A/MESD/SLC35C1/FBN1/SRD5A3/EXT1/ATP6V1B2/UFD1/HECW2/CLIC2/CIT/MRAS	42	0.269231
GOBP_GLOMERULAR_MESANGIUM_DEVELOPMENT	9	17	0.000584678	0.00808081	PDGFB/BMP4/ACTA2/PDGFD/PDGFA/CFLAR/GPR4/IL6R/PDGFRB	9	0.529412
GOBP_REGULATION_OF_INCLUSION_BODY_ASSEMBLY	9	17	0.000584678	0.00808081	SNCAIP/CLU/HSF1/CDC34/PSMC5/PSMC6/DNAJA4/HSPA1B/SORL1	9	0.529412
HP_ABNORMAL_HAIR_PATTERN	79	339	0.000587005	0.0080922	BPTF/FGFRL1/SLC9A7/PEX6/SATB1/FRAS1/SOX4/KDM4B/RERE/CDH2/GDF11/ZIC1/SMARCC2/AEBP1/MED12/ASXL1/POLR1D/MADD/SNRPN/FGD1/ADARB1/CUL4B/ADA2/PUS7/WASF1/SPOP/HSPG2/CHD2/EP300/SRCAP/SPECC1L/TAF6/RPL26/MAN1B1/WBP11/HS2ST1/SLC25A24/PPP2R1A/NRAS/SOS1/RIT1/NR3C1/PEPD/ACTL6A/PTPN11/ACTB/CNBP/RAB3GAP1/MED27/CAVIN1/RRAS/NBN/UGP2/SLC35C1/IFIH1/WASHC5/ATP6V1B2/NOTCH2/PSMD12/CHN1/RRAS2/KRAS/KMT2E/FOXP1/PIK3C2A/LMN…	79	0.233038
HP_NAUSEA_AND_VOMITING	110	500	0.000587504	0.0080922	ERBB4/DNASE1L3/PDGFB/KIT/CCN2/PHKA2/TYMP/DNAJC6/IL12A/SMO/AASS/SLC7A7/PTCH1/RHBDF2/TXNRD2/NBAS/SCN5A/CLIP2/KIAA0319L/ALAD/GALT/COL4A5/ATXN2/ASXL1/POLG/TP53/TGFBR2/PON2/SNCA/MYC/TRAF7/BCKDHB/TGIF1/MPI/ATRX/COA8/ALDH18A1/AIP/TAF15/CD46/STK11/LIMK1/SOD1/CCM2/ACAT1/NDUFA6/SUCLG1/NDUFS4/DLD/ECE1/FLI1/GLA/EWSR1/ALG8/VCP/PDCD10/ASL/TLR4/NDUFAF4/RFC2/BUD23/RNF6/TNFRSF1A/CHMP2B/PMM2/CDC73/RAB27A/LIPA/COQ2…	110	0.22
GOBP_ARTERY_MORPHOGENESIS	25	79	0.00059774	0.00821919	EDN1/BMP4/DLL4/SOX4/LRP1/VEGFA/ADGRF5/PRDM1/CITED2/PKD2/AKT3/NRP1/FKBP10/MDK/EFEMP2/BMPR2/HAND2/LDLR/JAG1/PRRX1/FOXF1/ADAMTS9/APOE/ZMIZ1/PDGFRB	25	0.316456
HP_BRACHYCEPHALY	55	219	0.000606864	0.00825232	NALCN/BMP4/CASZ1/SATB1/PTCH1/FAM20C/RAC3/NBAS/RERE/FBN2/ZBTB20/ZIC1/LRP5/CHST14/SMS/POGZ/TNFSF12/PRKCD/MED12/ZDHHC9/MTX2/POLR1D/SNRPN/FKBP10/ADARB1/NFKB2/SPOP/FHL1/HSPG2/ALDH18A1/SPECC1L/DEAF1/SLC25A24/LUZP1/GNB2/TTC8/PTPN11/RAB3GAP1/HSPA9/MBTPS2/MESD/CD81/FBN1/SRD5A3/WASHC5/TGFB3/ATP6V1B2/RAB23/FKTN/EFNB1/FOXF1/IQSEC2/MN1/ADAMTSL1/PRKCZ	55	0.251142
GOBP_NEGATIVE_REGULATION_OF_ENDOCYTOSIS	20	58	0.000607082	0.00825232	LRRTM2/PRKD1/NR1H3/PACSIN3/MCTP1/DLG4/ANKRD13D/UNC119/WDR54/ATXN2/SNX33/PACSIN2/RAC1/ANXA2/ARF6/PICALM/MTMR2/SDCBP/ITGB3/SCAMP5	20	0.344828
GOBP_REGULATION_OF_SUBSTRATE_ADHESION_DEPENDENT_CELL_SPREADING	20	58	0.000607082	0.00825232	EFNA5/RAC3/ST6GAL1/NRP1/ABL1/MDK/TESK1/CRKL/RCC2/AP1AR/RAC1/CDC42/CRK/DOCK5/FERMT2/MELTF/TRIOBP/GBP1/LIMS2/FBLN1	20	0.344828
HP_JOINT_HYPERFLEXIBILITY	48	185	0.000608848	0.00825232	COL1A2/OBSL1/CUL7/PTCH1/PLOD1/PYCR1/C12orf57/KAT6B/CLIP2/COMT/BCR/MED12/ZDHHC9/TGFBR2/FGD1/PCNT/CUL4B/WASF1/ALDH18A1/CRKL/LIMK1/NRAS/SOS1/RIT1/IFT52/PTPN11/STAT3/RFC2/BUD23/SLC9A6/RRAS/MBTPS2/FBN1/EXT1/PIK3R1/NOTCH2/UFD1/RRAS2/KRAS/FLNB/SLC26A2/LMNA/EFNB1/MRAS/SMOC1/PTHLH/ELN/TNXB	48	0.259459
GOBP_NEGATIVE_REGULATION_OF_HOMOTYPIC_CELL_CELL_ADHESION	8	14	0.000612454	0.00825232	ABAT/PRKCD/SERPINE2/CEACAM1/UBASH3B/CD9/C1QTNF1/ADAMTS18	8	0.571429
GOBP_PLATELET_DERIVED_GROWTH_FACTOR_RECEPTOR_BETA_SIGNALING_PATHWAY	8	14	0.000612454	0.00825232	PDGFB/LOX/PDGFRL/LRP1/HIP1R/ABL1/PDGFA/PDGFRB	8	0.571429
GOMF_THREONINE_TYPE_ENDOPEPTIDASE_ACTIVITY	8	14	0.000612454	0.00825232	PSMB4/PSMB3/PSMB7/PSMA4/PSMB1/PSMB2/PSMB10/TASP1	8	0.571429
HP_ANARTHRIA	8	14	0.000612454	0.00825232	DNAJC6/ALDH18A1/TBCE/ALS2/SYNJ1/ATP13A2/FUS/PODXL	8	0.571429
HP_WIDOW_S_PEAK	8	14	0.000612454	0.00825232	SATB1/RERE/GDF11/FGD1/SPECC1L/SLC35C1/ATP6V1B2/EFNB1	8	0.571429
HP_FULL_CHEEKS	37	133	0.000612635	0.00825232	NALCN/EDN1/AGL/PIGN/TCF4/PSPH/TMEM216/IDUA/ASXL1/MTX2/PCNT/SLC37A4/HSPG2/ALDH18A1/AIP/EP300/TMEM237/GNAS/MOCS2/NRAS/IER3IP1/IFT52/TBCE/ACTB/GNAI3/DPM1/FBN1/SH3BP2/NOTCH2/KRAS/KMT2E/B9D1/BMP2/SLC26A2/PIGB/LMNA/ELN	37	0.278195
GOMF_GUANYL_NUCLEOTIDE_EXCHANGE_FACTOR_ACTIVITY	56	224	0.000613366	0.00825232	MCF2L2/RINL/FGD4/RHOD/RALGPS2/ARHGEF28/ARHGEF17/MYCBP2/DENND11/RAB3IP/PLEKHG2/ARFGEF3/HERC1/RCBTB2/DNMBP/CYTH2/EIF2B2/RCC1/BCR/ARHGEF1/ARHGEF10/ARHGEF12/MADD/RGL2/FGD1/SBF1/CYTH3/RAPGEF2/ARHGEF2/RCC2/SOS1/ABR/RAPGEF1/FBXO8/RAB3GAP1/RAP1A/ALS2/DOCK5/THG1L/ARFGEF2/SH3BP5/DENND1A/RHOF/RAPGEF4/TIAM2/RASGRP3/PLEKHG4/BCAR3/KALRN/PLCD4/IQSEC2/NET1/PSD4/CYTH4/RHOU/NGEF	56	0.25
HP_DEEPLY_SET_EYE	56	224	0.000613366	0.00825232	BPTF/NALCN/AGL/SLC9A7/CASZ1/PYCR1/TCF4/RERE/CDH2/ZBTB20/BCR/ABL1/DHPS/SNRPN/CDKL5/ERCC2/PUS7/WASF1/SPOP/HSPG2/EP300/SRCAP/MSL3/TMEM237/DEAF1/CRKL/STAG1/LUZP1/TBCE/PRPS1/DCPS/RAB3GAP1/STAT3/LARP7/SLC9A6/EIF5A/FBXO31/AP1S2/FBN1/ORAI1/PIK3R1/PSMD12/MEF2C/ZEB2/PLEC/CHN1/JAG1/ALKBH8/FARSB/KMT2E/SEPTIN9/HECW2/FOXF1/IQSEC2/MAFB/PRKCZ	56	0.25
GOBP_REGULATION_OF_REACTIVE_OXYGEN_SPECIES_METABOLIC_PROCESS	40	147	0.000613418	0.00825232	PDGFB/HK2/THBS1/F2RL1/ARG2/PPARA/BNIP3/TGFB1/FOXO1/HDAC6/BCR/DCXR/PRKCD/TP53/TGFBR2/SNCA/COA8/PRDX2/RNF41/SOD1/RAC1/CLCN3/GNAI2/GRB2/PARL/TLR4/GNAI3/G6PD/RAB27A/RHOA/CFLAR/ZC3H12A/CD177/RAC2/GCH1/PTK2B/ACP5/PDGFRB/CRP/CYP1B1	40	0.272109
HP_MISSING_RIBS	19	54	0.000619879	0.0083254	CASZ1/GPX4/WNT3/RERE/HDAC6/HSPG2/SRCAP/LUZP1/LBR/FLI1/PTPN11/FBN1/WASHC5/ATP6V1B2/RRAS2/FLNB/BMP2/BMPER/PRKCZ	19	0.351852
HP_WIDE_MOUTH	49	190	0.000622715	0.00834961	AFF3/NALCN/SOX4/PIGN/CDK19/FAM20C/TCF4/PSPH/HDAC6/CLIP2/SMARCC2/IDUA/MED12/NXN/GNS/POLR1D/SNRPN/CUL4B/ATRX/CHD2/SRCAP/GLB1/LIMK1/ZMYND11/STAG1/HS2ST1/CDC42/SOS1/KAT5/SF3B4/ACTB/HNRNPH2/LARP7/RFC2/BUD23/PMM2/TMEM70/AP1S2/ATP6V1B2/TASP1/HECW2/PIGB/KDM3B/INSR/SLC12A2/KCNMA1/ZMIZ1/ELN/WDR73	49	0.257895
GOBP_NEGATIVE_REGULATION_OF_STRESS_ACTIVATED_PROTEIN_KINASE_SIGNALING_CASCADE	18	50	0.000624939	0.00836556	F2RL1/MECOM/FOXO1/PDCD4/MYC/SIRPA/IGBP1/QARS1/ZMYND11/PPIA/DNAJA1/HIPK3/TAOK3/EZR/DUSP3/FKTN/DUSP10/SFRP1	18	0.36
HP_ABNORMALITY_OF_COAGULATION	50	195	0.000635408	0.00847553	PEX6/SERPINE1/SLC7A7/PGM1/TCF4/MST1/ZBTB16/NBAS/GGCX/IRF2BP2/STXBP2/VKORC1/GALT/STAT2/AHCY/SLC37A4/MPI/IDH2/CD46/NUMA1/NPM1/IDH1/NRAS/SOS1/RIT1/COX16/DLD/NHP2/ALG8/PTPN11/RTEL1/STAT3/PMM2/DPM1/RRAS/MPDU1/SRD5A3/LYST/ORAI1/RRAS2/KRAS/NABP1/CFI/GNA14/SLC25A13/ANK1/TEK/MRAS/THBD/ITGB3	50	0.25641
GOBP_PROTEIN_ACYLATION	63	259	0.0006363	0.00847553	GATA3/ZDHHC23/NUPR1/KLF15/PBXIP1/SOX4/DSCC1/CLIP3/MLLT3/TADA3/FOXO1/YEATS2/KAT6B/KAT2B/ATAT1/ZDHHC4/LDB1/ZDHHC9/SNCA/NFYA/MBD3/ARRB1/KMT2A/MSL2/KANSL1/TAF10/MSL1/EP300/SRCAP/BRD8/TAF6/MSL3/HDAC2/ZZZ3/NAA60/PHF20/GSK3B/PRKAA1/ZDHHC6/DLD/KAT5/NAA15/ACTL6A/YEATS4/ACTB/NAA25/NAA20/NCOA3/NAA80/ZDHHC13/CHEK1/EID1/ZDHHC17/GLUL/ZDHHC20/ARID5A/RPS6KA4/SPHK1/NFYB/SMC5/MUC1/SNAI2/OGDH	63	0.243243
GOCC_TRANSFERASE_COMPLEX_TRANSFERRING_PHOSPHORUS_CONTAINING_GROUPS	63	259	0.0006363	0.00847553	PHKA2/PYCARD/PARD6A/PFKP/GTF2H2C_2/ERN1/SOCS2/CCNG2/TADA3/MYO6/CCNJL/GTF2H4/CCNI/POLE/CDK1/CCNJ/POLG/POLR1D/TGFBR2/CCNY/PFKL/PFKM/PRKAB1/UVRAG/ERCC2/POLR3D/POLR3E/MMS19/POLD4/PARD3/REV3L/TAF10/CCNL1/STK11/TAF6/XRCC5/POLR2B/XRCC6/CRCP/PRKAA1/GTF2A1/POLR2K/TENT2/CAB39/PRPS1/ZNFX1/PRKAR2A/CCNH/POLR2F/CHUK/POLR3B/IKBKB/BCCIP/CCNC/CDC73/TAF9B/PRKAG2/PIK3C2B/PIK3R1/CALM2/PIK3C2A/CCND3/INSR	63	0.243243
HP_TELANGIECTASIA	41	152	0.000640428	0.0085165	KIT/CCN2/SOX18/CASZ1/PEX6/RNF213/ACTA2/TMC6/DDB2/TCF4/MST1/TSPAN12/RERE/LRP5/KIAA0319L/POLE/ERCC2/SLC37A4/POLH/ATRX/HSPG2/NPM1/GNAQ/LUZP1/LBR/CCM2/BMPR2/NHP2/GLA/PEPD/RTEL1/DPM1/STING1/EPHB4/TREX1/STN1/BMP2/LMNA/NAGA/FERMT1/PRKCZ	41	0.269737
HP_HEPATOSPLENOMEGALY	38	138	0.000646632	0.00858488	SLC7A7/TGFB1/ABCA1/TCF4/MST1/ASAH1/STXBP2/IDUA/PRKCD/ASXL1/TP53/LPIN2/MOGS/ADA2/NPHP3/DDRGK1/GLB1/LBR/GCLC/HEXB/JAK2/STAT3/KIF3B/DPM1/RAB27A/PLEKHM1/LIPA/LYST/IFIH1/RABL3/KRAS/TREX1/CD70/PALLD/SLC25A13/RAC2/FERMT3/NLRP3	38	0.275362
GOCC_PROTEIN_KINASE_COMPLEX	33	115	0.000652004	0.00862787	PHKA2/PYCARD/PARD6A/GTF2H2C_2/ERN1/CCNG2/CCNJL/GTF2H4/CCNI/CDK1/CCNJ/TGFBR2/CCNY/PRKAB1/ERCC2/MMS19/PARD3/CCNL1/STK11/XRCC5/XRCC6/PRKAA1/CAB39/PRKAR2A/CCNH/CHUK/IKBKB/BCCIP/CCNC/PRKAG2/CALM2/CCND3/INSR	33	0.286957
HP_ARACHNODACTYLY	33	115	0.000652004	0.00862787	NALCN/LOX/ACTA2/PTCH1/PLOD1/DLG4/HERC1/FBN2/SCARF2/COMT/BCR/CHST14/SMS/AEBP1/MED12/ZDHHC9/ABL1/TGFBR2/MAT2A/KANSL1/EFEMP2/CRKL/NARS1/PEPD/HNRNPH2/MTM1/FBN1/TGFB3/ALG14/UFD1/ZEB2/BMP1/ELN	33	0.286957
HP_ABNORMAL_ESOPHAGUS_MORPHOLOGY	52	205	0.000657368	0.00868144	FANCE/MSR1/KIT/PHKA2/DLL4/CTHRC1/TGFB1/RHBDF2/TCF4/PSPH/FBN2/CLIP2/COL4A5/PGM3/POLR1D/TGFBR2/FANCG/ATP7B/ADA2/SPECC1L/STK11/NPM1/LIMK1/WBP11/NHP2/JAK2/RTEL1/ARHGAP31/ASCC1/RFC2/BUD23/RNF6/KIF3B/LIPA/SAMD9/TGFB3/MAMLD1/PLEC/FARSB/STN1/ITGA6/LAMB3/SLC12A2/PLA2G4A/FOXF1/KRT18/KRT8/ITGB4/PDGFRB/ELN/FERMT1/NCF2	52	0.253659
GOBP_ARTERY_DEVELOPMENT	31	106	0.000659274	0.00868144	EDN1/BMP4/LOX/DLL4/SOX4/LRP1/VEGFA/ADGRF5/PRDM1/CITED2/PKD2/PDE2A/AKT3/NRP1/CNTRL/FKBP10/MDK/EFEMP2/LUZP1/BMPR2/HAND2/LDLR/JAG1/PRRX1/ADAMTS6/FOXF1/ADAMTS9/APOE/ZMIZ1/PDGFRB/APLNR	31	0.292453
GOBP_REGULATION_OF_ACTIN_FILAMENT_BUNDLE_ASSEMBLY	31	106	0.000659274	0.00868144	RHPN1/CCN2/RGCC/RHPN2/EVL/LIMCH1/TPM1/NRP1/ARHGEF10/WASF2/ABL1/SLC9A1/TESK1/TJP1/LIMK1/RAC1/CDC42/CLASP2/TTC8/S1PR1/MTSS1/FERMT2/PIK3R1/TGFB3/RHOA/CD47/ARHGAP6/SYNPO/RHOC/ID1/SFRP1	31	0.292453
GOBP_REGULATION_OF_ACTIN_NUCLEATION	13	31	0.000668509	0.00878873	SCIN/GMFG/GMFB/CORO1B/HIP1R/WASF2/TRIM27/WASF1/AP1AR/NCKAP1/WASHC5/CYFIP1/FMN1	13	0.419355
GOBP_ALCOHOL_METABOLIC_PROCESS	83	361	0.000672899	0.00883209	SULT1C4/ACSS1/ALDH1A1/LEPR/ACER2/VLDLR/TM7SF2/ABCA1/DKK3/BMP6/CYP1A1/GDPD3/ASAH1/PCBD1/INSIG2/ISYNA1/GBA2/PNPLA2/DHRS13/CLN8/FDXR/ABCA5/AKR1A1/TPI1/LRP5/HSD17B7/SNCA/IDH2/AKR7A2/RETSAT/IP6K2/ITPKC/IDH1/ACO2/SOD1/LBR/PRKAA1/LPCAT3/MTMR2/QDPR/IMPA1/SPTSSA/LIMA1/EBP/DPM1/MBTPS2/G6PD/SRD5A3/CAT/COQ2/SYNJ1/LDLR/HMGCS1/SOAT1/ABCG1/RDH10/SPHK1/TPK1/SGPP1/ACER3/CYP27C1/SYNJ2/PLPP1/BMP2/SULT1A3/SEC14L2/AP…	83	0.229917
GOBP_REGULATION_OF_CELLULAR_RESPONSE_TO_GROWTH_FACTOR_STIMULUS	74	315	0.000674731	0.00884089	GATA3/CDKN1C/PEG10/THBS1/BMP4/CCN1/ELAPOR2/LOX/IL12A/PPARA/TGFB1I1/SLIT2/CYFIP2/TGFB1/DKK3/FAM20C/SPRY1/TSPAN12/CITED2/CRIM1/GRB10/TMEM204/FBN2/FZD1/JCAD/BCL9/ABL1/NREP/TP53/MTMR4/WASF1/HHEX/EP300/LEMD2/STK11/RNF111/NUMA1/SNW1/FKBP1A/UBE2D3/BMPR2/CDH5/ZEB1/DAB2IP/NIBAN2/UBE2D1/ATP2B4/FBN1/SDCBP/CYFIP1/ZDHHC17/TGFB3/NOTCH2/MMRN2/DOK5/CFLAR/ZEB2/TBX20/SULF2/ITGA3/FGF16/NPTN/NBL1/FSTL3/BMP2/VEPH1/SH…	74	0.234921
GOBP_POSITIVE_REGULATION_OF_REACTIVE_OXYGEN_SPECIES_METABOLIC_PROCESS	23	71	0.000675757	0.00884089	PDGFB/THBS1/F2RL1/TGFB1/DCXR/PRKCD/TP53/TGFBR2/SNCA/RNF41/SOD1/CLCN3/GNAI2/GRB2/TLR4/GNAI3/RAB27A/ZC3H12A/CD177/PTK2B/PDGFRB/CRP/CYP1B1	23	0.323944
HP_FEVER	82	356	0.00068141	0.00890046	ZFHX2/KIT/IL12A/PEX6/EPB41/DDB2/TCF4/MST1/ASAH1/ZBTB16/ADA/GYPC/IRF2BP2/STXBP2/EIF2B2/TCF3/ARHGAP24/MTHFR/BCR/NLRP1/PRKCD/ASXL1/ABL1/TP53/STAT2/LPIN2/P4HTM/ERCC2/ADA2/TRIM28/NUMA1/NPM1/AK2/LBR/ACAT1/PSMB4/GLA/TLR4/JAK2/STAT3/NUP93/QDPR/TNFRSF1A/PMM2/G6PD/RAB27A/WDR1/LIPA/C2orf69/SLC35C1/HMBS/LYST/IFIH1/STING1/ORAI1/PIK3R1/ATP13A2/PSMB10/LACC1/HLA-DPB1/TREX1/SLC22A4/MALT1/NABP1/CD70/FOXP1/FAS/HLA-…	82	0.230337
HP_DISPROPORTIONATE_TALL_STATURE	26	84	0.000684677	0.00891471	BPTF/LOX/COL1A2/SATB1/PLOD1/KDM4B/DLG4/HERC1/FBN2/CHST14/SMS/MED12/ZDHHC9/TGFBR2/MADD/PUS7/WASF1/HS2ST1/ACTL6A/MED27/FBN1/PSMD12/KMT2E/SLC12A2/KCNMA1/ZMIZ1	26	0.309524
GOBP_REGULATION_OF_NERVOUS_SYSTEM_DEVELOPMENT	98	439	0.000684707	0.00891471	SEMA4C/CXCR4/KIT/RELN/ELAPOR2/TYMP/BDNF/DLL4/LRRTM2/SPINT1/NFATC4/SMO/PLXNA4/OBSL1/GBX2/CUL7/VEGFA/SLIT2/PTPRS/TGFB1/SEMA4G/SRPX2/ACE/SLITRK4/EFNA5/PLXNA3/FLRT2/TPBG/WNT3/SEMA6C/MME/DYNLT1/PLXNB2/LRP4/NRP1/AGRN/SEMA6B/FBXW8/GDI1/AMIGO2/TP53/CTDSP1/MYC/CDKL5/MDK/NAP1L1/SHTN1/PPP3CA/PARD3/NPHP3/RAPGEF2/STK11/HDAC2/LIMK1/XRCC5/CTNNA1/SNW1/IL6ST/PRPF19/DAG1/BMPR2/EPHB3/HDAC1/MTMR2/RNF6/TRPV2/LYN/ACTR…	98	0.223235
HP_ABDOMINAL_DISTENTION	34	120	0.000699806	0.00908772	TNFSF15/TYMP/IL12A/MYO5B/LRP5/TMEM251/ALAD/POLG/INPPL1/SLC37A4/SMARCAL1/DDRGK1/PRKCSH/IFT52/FLI1/EWSR1/ALG8/LIPA/C2orf69/FBN1/HMBS/ZEB2/PLEC/EPHB4/FLNB/ANK1/SLC26A2/ITGA6/INSR/KRT18/KRT8/BMPER/ITGB4/PAX8	34	0.283333
GOBP_INCLUSION_BODY_ASSEMBLY	11	24	0.000702491	0.00908772	SNCAIP/HDAC6/CLU/HSF1/CDC34/PSMC5/VCP/PSMC6/DNAJA4/HSPA1B/SORL1	11	0.458333
GOBP_NEUROTROPHIN_TRK_RECEPTOR_SIGNALING_PATHWAY	11	24	0.000702491	0.00908772	SORT1/CYFIP2/SPRY1/BCAR1/WASF1/SOS1/PTPN11/CYFIP1/ZDHHC17/DOK5/DDIT4	11	0.458333
GOBP_PROTEIN_LOCALIZATION_TO_ENDOSOME	11	24	0.000702491	0.00908772	TMEM30A/NRP1/SCRIB/PACSIN2/ARF6/ABHD17B/EZR/MICALL1/DTX3L/MSN/SORL1	11	0.458333
GOBP_POSITIVE_REGULATION_OF_LEUKOCYTE_CELL_CELL_ADHESION	60	245	0.000704314	0.00909674	GATA3/PYCARD/IL12A/CCL2/SOX4/TNFSF4/ZBTB16/ADA/SOX12/FLOT2/FUT4/TGFBR2/DHPS/NFKBIZ/SIRPA/MDK/RIPK2/CD46/NCK2/RPS3/HSPD1/YES1/IL6ST/ETS1/PTPN11/JAK2/NFAT5/LYN/FADD/CD81/ANXA1/RHOA/CD47/HLA-DPB1/CD44/SOX13/MALT1/CD70/TFRC/HLA-DPA1/PNP/SLC7A1/CHST2/IL6/EFNB1/IL4I1/PDCD1LG2/TNFSF9/CD276/DUSP10/CD55/VSIR/LGALS9/ZMIZ1/THY1/NLRP3/CCR7/EBI3/PTAFR/PRKCZ	60	0.244898
GOBP_MEMBRANE_LIPID_BIOSYNTHETIC_PROCESS	40	148	0.000709613	0.00912502	CCN1/CERS1/CSNK1G2/PRKD1/ACER2/GBGT1/PIGN/PGAP4/ELOVL4/ASAH1/HACD1/GAL3ST4/CLN8/PRKCD/A4GALT/UGCG/CERS6/ST6GALNAC6/B3GALT4/B4GALT3/HACD3/VAPA/PRKAA1/SPTSSA/ST3GAL2/PIGC/DPM1/ELOVL1/ST3GAL1/SPHK1/SGPP1/ACER3/SGMS2/PLPP1/PIGB/ST3GAL5/PLA2G6/SPNS2/PLPP3/ALOXE3	40	0.27027
HP_FOOT_DORSIFLEXOR_WEAKNESS	28	93	0.000711336	0.00912502	ADSS1/TYMP/HACD1/TPM2/PNPLA2/MME/MTRFR/IGHMBP2/POLG/HSPB1/FHL1/ALDH18A1/LBR/COA7/COX20/TBCE/VCP/ATL3/RAB7A/COL6A1/FLNC/TPM3/LYST/ORAI1/ATP1A1/LMNA/PMP22/GDAP1	28	0.301075
HP_ABNORMAL_CEREBRAL_ARTERY_MORPHOLOGY	22	67	0.000713125	0.00912502	PDGFB/LOX/RNF213/ACTA2/COL4A1/GGCX/PKD2/TGFBR2/MAT2A/GANAB/PCNT/SMARCAL1/NDE1/FBN1/IFIH1/TGFB3/THSD1/LDLR/TREX1/FARSB/PDGFRB/ELN	22	0.328358
HP_ABNORMAL_CIRCULATING_IGM_LEVEL	22	67	0.000713125	0.00912502	TNFSF15/IL12A/IVNS1ABP/KLHDC8B/TCF4/MST1/ADA/IRF2BP2/UNG/PRKCD/PGM3/MOGS/NFKB2/LRBA/ATP6AP1/CNBP/CASP8/TCN2/FAS/IL6R/RAC2/IL2RG	22	0.328358
GOBP_REGULATION_OF_GENERATION_OF_PRECURSOR_METABOLITES_AND_ENERGY	37	134	0.000714693	0.00912502	IRS2/NUPR1/PPARA/BNIP3/AK4/OPN3/PPP1R3B/PPP1R3G/ZBTB20/SHMT2/CDK1/TP53/SLC25A23/SNCA/MYC/COA8/EP300/NDUFA4/GSK3B/PRKAA1/EPM2AIP1/VCP/STAT3/GHITM/DNAJC15/PDE12/IDE/SIRT6/PRKAG2/SLC25A12/RHOA/DDIT4/TREX1/PHLDA2/CAVIN3/INSR/PPP1R3C	37	0.276119
GOBP_RESPONSE_TO_PURINE_CONTAINING_COMPOUND	37	134	0.000714693	0.00912502	ADORA2A/INHBB/PKD2/PDE2A/ITPR2/SLC26A6/BCKDHB/AKAP9/RAPGEF2/HDAC2/SOD1/RAPGEF1/PRKAA1/NDUFS4/ZFP36L1/RAP1A/EZR/CHEK1/RAP1B/MMP19/FOSL1/STC1/PTGS2/PTK2B/P2RY2/THBD/PPARGC1B/SDC1/PLAT/ASS1/PTAFR/AREG/IGFBP5/AQP1/P2RY6/CYP1B1/SLC6A3	37	0.276119
HP_ABNORMAL_THROMBOSIS	37	134	0.000714693	0.00912502	IL12A/TLL1/EPOR/PGM1/ZBTB16/CITED2/IRF2BP2/SCN5A/MTHFR/TP53/ADA2/MPI/IDH2/CD46/NUMA1/NPM1/IDH1/GNAQ/BMPR2/TLR4/JAK2/STAT3/PMM2/PRDX1/FLNC/LIPA/HLA-DPB1/NABP1/CFI/FAS/HLA-DPA1/EPAS1/CD55/THBD/PLAT/SERPIND1/KCNN4	37	0.276119
HP_HYPERLIPIDEMIA	32	111	0.000715532	0.00912502	PHKA2/AGL/LEPR/SLC7A7/ABCA1/PNPLA2/STXBP2/AEBP1/MTX2/SLC37A4/FHL1/SMARCAL1/DEAF1/NSMCE2/PSMB4/GLA/CAVIN1/RAB27A/LIPA/LYST/MYO5A/ABHD5/PSMB10/LDLR/JAG1/SLC25A13/LMNA/IQSEC2/APOE/CYP7A1/SYNE1/PLVAP	32	0.288288
GOBP_GLUCOSE_METABOLIC_PROCESS	51	201	0.000731105	0.00930893	FABP5/HK2/IRS2/PDK4/LEPR/PPARA/ENO2/PFKP/PGM1/MST1/PPP1R3B/FOXO1/PPP1R3G/KAT2B/TPI1/LRP5/ATF4/DCXR/INPPL1/TP53/PFKL/MYC/PFKM/SLC37A4/SLC25A1/EP300/STK11/HECTD4/ADIPOR1/FOXK2/ARPP19/PGM2/GSK3B/PRKAA1/EPM2AIP1/DLAT/SLC35B4/SLC25A12/G6PD/DUSP12/G6PC3/PFKFB2/PHLDA2/SLC25A13/NNMT/C1QTNF1/INSR/PPP1R3C/GCKR/OAS1/ERFE	51	0.253731
HP_SANDAL_GAP	25	80	0.000735823	0.00935429	BPTF/COL1A2/SATB1/NBAS/BCR/AEBP1/MTX2/NXN/PCNT/CUL4B/EP300/SVIL/CRKL/LBR/IFT52/COX7B/DCPS/DPM1/IFT57/RHOA/FLNB/BMP2/SLC26A2/EFNB1/SMOC1	25	0.3125
GOBP_BRANCHING_MORPHOGENESIS_OF_AN_EPITHELIAL_TUBE	41	153	0.000738466	0.00937315	EDN1/BMP4/DLL4/NRARP/NFATC4/SMO/NOTCH4/GBX2/VEGFA/SLIT2/PTCH1/COL4A1/DDR1/SPRY1/PKD2/MAGED1/CTNNBIP1/KDM5B/DCHS1/CTSZ/LRP5/NRP1/ABL1/TGFBR2/MYC/MDK/DAG1/SIRT6/CLIC4/EXT1/TBX20/KRAS/RDH10/RASIP1/BMP2/LGR4/FOXF1/ESR1/PAX8/AREG/WNT9B	41	0.267974
GOBP_BRANCHING_INVOLVED_IN_BLOOD_VESSEL_MORPHOGENESIS	14	35	0.000740978	0.00937559	EDN1/DLL4/NRARP/NFATC4/NOTCH4/GBX2/VEGFA/COL4A1/NRP1/ABL1/TGFBR2/MDK/SIRT6/TBX20	14	0.4
GOBP_MAINTENANCE_OF_BLOOD_BRAIN_BARRIER	14	35	0.000740978	0.00937559	DMD/VEGFA/LAMA2/OCLN/LAMC1/TJP1/ESAM/CDH5/ACTB/VCL/MBP/IL6/SLC12A2/PTGS2	14	0.4
HP_LEUKOCYTOSIS	35	125	0.000745768	0.00941019	KIT/TGFB1/ZBTB16/ADA/IRF2BP2/BCR/NLRP1/PRKCD/PGM3/ASXL1/ABL1/STAT2/LPIN2/ADA2/NUMA1/NPM1/IL6ST/NRAS/ARPC1B/ACAT1/JAK2/STAT3/TNFRSF1A/G6PD/SLC35C1/LACC1/KRAS/NABP1/FAS/RAC2/FERMT3/IL2RG/NLRP3/PDGFRB/SPINK5	35	0.28
GOBP_GLYCOPROTEIN_METABOLIC_PROCESS	88	388	0.00074604	0.00941019	PXYLP1/GALNT18/CSGALNACT1/GALNT15/ACER2/GBGT1/CHST7/MANBA/CHST15/POFUT2/PTX3/VEGFB/PLOD1/CYTL1/BACE2/PLOD2/ST6GAL1/GAL3ST4/SYVN1/CHST14/IDUA/PGM3/FUT4/CHST12/FKRP/ST6GALNAC6/B3GALT4/HS6ST1/GALNT10/GALNT7/ITM2B/MOGS/GANAB/B4GAT1/RNF5/B4GALT3/TMEM258/FUT11/TNIP1/TRIM13/PRKCSH/MAN1B1/EDEM2/RNF139/HS2ST1/MAN1A2/BMPR2/FAM20B/MLEC/TMTC3/ALG8/MGAT4A/ST3GAL2/PMM2/DPM1/POFUT1/MPDU1/SGSH/SLC35C1/SRD5A3/POG…	88	0.226804
GOBP_BONE_RESORPTION	21	63	0.000747879	0.00941869	PDK4/NOX4/INPP5D/GPR137B/TPP1/GPR137/LRRK1/RAB7A/S1PR1/PLEKHM1/EXT1/TFRC/UBASH3B/IL6/ADRB2/PTK2B/ITGB3/PPARGC1B/ACP5/CALCA/CD38	21	0.333333
GOBP_DENDRITE_MORPHOGENESIS	38	139	0.000751432	0.00944872	RELN/SDC2/CELSR2/NFATC4/EFNA1/VLDLR/OBSL1/CUL7/DLG4/TPBG/RERE/HDAC6/LRP4/SARM1/NRP1/FBXW8/CDKL5/PPP3CA/RAPGEF2/STK11/CDC42/EPHB3/GSK3B/PDLIM5/PICALM/ABI1/ACTR2/FBXO31/NLGN1/EPHA4/YWHAH/PRMT3/MEF2A/HECW2/ID1/ABI3/ITPKA/NGEF	38	0.273381
GOBP_POSITIVE_REGULATION_OF_CELLULAR_PROTEIN_CATABOLIC_PROCESS	42	158	0.000765511	0.0096108	NUPR1/RNF144A/LRP1/RNF144B/RNF217/CLU/CSNK1E/CDK5RAP3/FBXW8/PLK3/DDRGK1/RNF139/RBX1/FBXL5/GCLC/GSK3B/PSMC2/PSMC5/TMTC3/VCP/DAB2IP/USP5/VGLL4/PSMC3/PSMC4/SIRT6/LAPTM5/PSMC1/HSPBP1/PSMC6/ECSCR/CD81/EZR/SH3RF3/HSPA1B/LDLR/MSN/BAG2/RNF180/TRIB1/APOE/PTK2B	42	0.265823
HP_TENTED_UPPER_LIP_VERMILION	27	89	0.000771378	0.00966945	NALCN/ALDH6A1/PIGN/CYFIP2/PTCH1/KDM4B/DCHS1/FAT4/NXN/TGIF1/PPP1R21/ATRX/MSL3/TMEM237/RAB11B/DEAF1/PPP2R1A/CDC42/IER3IP1/PLAA/SLC25A46/DPM1/MESD/TGFB3/PIGB/IQSEC2/ADAMTSL1	27	0.303371
GOBP_DENDRITE_DEVELOPMENT	57	231	0.000776432	0.00971774	RAB17/RELN/SDC2/CELSR2/NFATC4/EFNA1/VLDLR/OBSL1/CUL7/PTPRS/DLG4/TPBG/RERE/HDAC6/LRP4/SARM1/NRP1/FBXW8/ABL1/CDKL5/PPP3CA/MAP1S/RAPGEF2/UBA6/STK11/NCK2/HDAC2/CRKL/CDC42/EPHB3/GSK3B/CRK/SLC25A46/PDLIM5/ARF6/PICALM/DAB2IP/ABI1/ACTR2/FBXO31/CYFIP1/RHOA/NLGN1/ASAP1/EPHA4/MEF2C/YWHAH/PRMT3/MEF2A/GPR37/HECW2/ID1/DGKG/ABI3/APOE/ITPKA/NGEF	57	0.246753
GOBP_RESPONSE_TO_ALCOHOL	58	236	0.00078027	0.00975067	GATA3/ABCB11/ABAT/INHBB/SMO/PPARA/HTR1B/GNG2/JUP/GRAMD1C/SLIT2/TGFB1/PTCH1/ACE/TNFSF4/EFNA5/ST6GAL1/GRAMD1A/TP53INP1/ITPR2/TYMS/ALAD/EHMT2/CDK1/TGFBR2/MYC/GLB1/SLC23A2/HDAC2/CALM3/CTNNA1/DAG1/SOD1/PRKAA1/ACTR2/G6PD/CAT/BAK1/CASP8/RHOA/PSMD14/NQO1/PTGFR/LANCL2/FOSL1/KLF9/BCL2L1/SFRP1/ADAM15/CYP7A1/PTK2B/KLF2/CD14/CCR7/P2RY6/CYP1B1/SLC6A3/ADCY7	58	0.245763
GOBP_DEPHOSPHORYLATION	95	425	0.000783095	0.00976885	PXYLP1/DNAJC6/PTPRF/INPP5D/PTPRS/TGFB1/PTPN18/NT5DC2/CDKN3/PPP1R3B/PSPH/DUSP6/PPM1K/HDDC2/CTDSP2/CDK5RAP3/PRKCD/INPPL1/CTDSP1/PPP1R16B/LPIN2/CTDSPL/PTPN4/CDC14A/MTMR4/SBF1/IGBP1/PPP3CA/MTMR10/STK11/LRRK1/CALM3/PPP1R12A/PPP1R8/FKBP1A/ARPP19/PTPA/PPP2R1A/PPIA/ACP1/PPP1R7/GNAI2/CDH5/GSK3B/PUDP/ENTPD6/MTMR2/PTPN11/JAK2/IMPA1/MTMR6/MTM1/DUSP18/IKBKB/PTPRB/EYA3/DUSP4/PTPRA/PPP1R2/ATP1A1/DUSP3/SYNJ1/DUS…	95	0.223529
GOMF_ACYLTRANSFERASE_ACTIVITY	60	246	0.000785163	0.00976885	ZDHHC23/CERS1/GCAT/CPT1B/ELOVL4/LPCAT2/CROT/PNPLA2/SAT1/KAT6B/MBOAT2/KAT2B/GGT1/ATAT1/PAFAH1B3/ZDHHC4/ZDHHC9/AGPAT5/AGPAT1/CERS6/CPT1C/NAT14/ARRB1/TAF10/EP300/SRCAP/GNPAT/MSL3/PRDX6/NAA60/ACAT1/ZDHHC6/KAT5/NAA15/LPCAT3/NAA25/NAA20/SPTSSA/DLAT/NCOA3/OXSM/NAA80/ZDHHC13/ELOVL1/GPAT4/ZDHHC17/GLUL/ZDHHC20/GGT5/ABHD5/QPCT/HMGCS1/SOAT1/GNPNAT1/SPHK1/LPCAT4/TGM2/PLAAT4/GPAT3/PLA2G4A	60	0.243902
GOBP_REGULATION_OF_DENDRITE_DEVELOPMENT	29	98	0.000786283	0.00976885	RAB17/RELN/SDC2/NFATC4/VLDLR/OBSL1/CUL7/SARM1/FBXW8/ABL1/CDKL5/PPP3CA/RAPGEF2/STK11/CRKL/GSK3B/CRK/ARF6/DAB2IP/ACTR2/FBXO31/CYFIP1/RHOA/EPHA4/YWHAH/HECW2/ID1/DGKG/ITPKA	29	0.295918
GOBP_ENDOCYTIC_RECYCLING	24	76	0.000788136	0.00976885	RAB17/EHD3/MICALL2/ANKRD50/STX6/SCRIB/VPS26C/RAB11B/ATP6AP1/ACAP2/ARF6/VPS26A/RAB7A/VPS29/EHD1/TAMALIN/SNX12/MICALL1/ARL4C/NDRG4/EHD4/DENND1A/RAB11A/SORL1	24	0.315789
GOBP_ARP2_3_COMPLEX_MEDIATED_ACTIN_NUCLEATION	15	39	0.000788974	0.00976885	GMFG/GMFB/CORO1B/HIP1R/WASF2/TRIM27/JMY/WASF1/AP1AR/ARPC1B/NCKAP1/ACTR3/ACTR2/CYFIP1/ARPC5	15	0.384615
HP_DECREASED_CIRCULATING_TOTAL_IGM	15	39	0.000788974	0.00976885	IVNS1ABP/ADA/IRF2BP2/PRKCD/MOGS/NFKB2/LRBA/ATP6AP1/CNBP/CASP8/TCN2/FAS/IL6R/RAC2/IL2RG	15	0.384615
HP_PULMONARY_ARTERY_DILATATION	19	55	0.000803104	0.00991344	BPTF/SATB1/TLL1/KDM4B/TGFBR2/MADD/PUS7/WASF1/EFEMP2/HS2ST1/ACTL6A/MED27/FBN1/PSMD12/KMT2E/SLC12A2/FOXF1/KCNMA1/ZMIZ1	19	0.345455
HP_THICKENED_NUCHAL_SKIN_FOLD	19	55	0.000803104	0.00991344	PEX6/PIGN/PSAT1/TRAF7/NRAS/SOS1/RIT1/VCP/PTPN11/EBP/CHMP2B/RRAS/ATP6V1B2/RRAS2/KRAS/SLC26A2/EFNB1/FOXF1/MRAS	19	0.345455
HP_EARLY_ONSET_OF_SEXUAL_MATURATION	50	197	0.000813186	0.0100073	BPTF/FGFRL1/SATB1/PTCH1/KDM4B/TXNRD2/CLIP2/LRP5/MIA3/MADD/SNRPN/CDKL5/PCNT/TGIF1/PUS7/KANSL1/WASF1/IDH2/AIP/EP300/SRCAP/PLAGL1/STK11/MSL3/GNAS/IDH1/DEAF1/LIMK1/HS2ST1/NRAS/NR3C1/FLI1/ACTL6A/RFC2/MED27/BUD23/CAVIN1/EIF5A/PSMD12/SCN1B/RAB23/KRAS/KMT2E/LMNA/INSR/SLC12A2/IQSEC2/KCNMA1/ZMIZ1/ELN	50	0.253807
GOMF_HEPARIN_BINDING	44	168	0.00081413	0.0100073	CCL23/THBS1/CCN2/BMP4/CCN1/FGFRL1/LXN/PCOLCE/PGF/PTPRF/VEGFA/SLIT2/PTPRS/PTCH1/VEGFB/CCDC80/POSTN/NRP1/LTBP2/ADA2/MDK/FBLN7/EFEMP2/APLP2/ZNF146/PDCD5/ZNF207/HSD17B12/ADGRG1/FBN1/SERPINE2/COL13A1/APOE/SFRP1/GPNMB/EVA1C/CLEC3B/SERPIND1/SMOC1/CCN3/ADAMTS1/CRISPLD2/TNXB/LTF	44	0.261905
GOMF_UBIQUITIN_LIKE_PROTEIN_LIGASE_BINDING	74	317	0.000815572	0.0100073	CXCR4/SNCAIP/TRAF4/UBE2C/CUL7/FZD8/WFS1/FOXO1/PATZ1/SCN5A/HDAC6/CLU/TPI1/CDK5RAP3/MOAP1/NEK6/TP53/STAT2/CUL4B/ARRB1/TRIM28/SPOP/RANGAP1/BID/DDRGK1/RALB/PRDX6/HSPD1/PCBP2/WBP1L/RPL23/XRCC5/CUL4A/RBX1/MAP1LC3B/PA2G4/GSK3B/CRK/NPLOC4/SMAD5/STAM/NAE1/DNAJA1/VCP/VCL/BLZF1/YWHAZ/HSPA9/PRKAR2A/SUMO3/LAPTM5/LYN/HSPBP1/CUL2/RPA2/UBE2D1/PSMD1/STING1/PSMA3/CASP8/HSPA1B/TUBA1B/UBE2D4/ABCB1/TRIOBP/DTX3L/BAG2/…	74	0.233438
GOBP_SEMAPHORIN_PLEXIN_SIGNALING_PATHWAY	16	43	0.000815662	0.0100073	SEMA4C/EDN1/PLXNA4/SEMA4G/PLXNA3/SEMA6C/PLXNB2/NRP1/SEMA6B/RAC1/ECE1/HAND2/SEMA4B/SEMA7A/SEMA3F/SEMA3D	16	0.372093
GOBP_POSITIVE_REGULATION_OF_STRESS_FIBER_ASSEMBLY	18	51	0.000819393	0.0100227	CCN2/RGCC/EVL/LIMCH1/TPM1/NRP1/ARHGEF10/ABL1/TESK1/LIMK1/RAC1/CDC42/FERMT2/TGFB3/RHOA/CD47/RHOC/SFRP1	18	0.352941
HP_PETECHIAE	18	51	0.000819393	0.0100227	OCLN/ZBTB16/IRF2BP2/STXBP2/ETV6/NUMA1/NPM1/PEPD/JAK2/STAT3/RAB27A/SAMD9/TREX1/NABP1/GNA14/FERMT3/APOE/ITGB3	18	0.352941
GOBP_NEGATIVE_CHEMOTAXIS	17	47	0.000824634	0.0100716	SEMA4C/NRG1/PLXNA4/SLIT2/SEMA4G/EFNA5/PLXNA3/FLRT2/SEMA6C/SEMA6B/PDGFA/RHOA/SEMA4B/ITGB3/SEMA7A/SEMA3F/SEMA3D	17	0.361702
GOBP_CELLULAR_RESPONSE_TO_FLUID_SHEAR_STRESS	10	21	0.000849922	0.0103492	TFPI2/PKD2/MTSS1/MEF2C/PLEC/PTGS2/KLF4/PTK2B/KLF2/ASS1	10	0.47619
HP_MICRONODULAR_CIRRHOSIS	10	21	0.000849922	0.0103492	PDGFRL/POLG/IGF2R/TP53/KIF3B/CASP8/ABHD5/TREX1/KRT18/KRT8	10	0.47619
GOBP_NEGATIVE_REGULATION_OF_KINASE_ACTIVITY	58	237	0.000870911	0.0105522	FABP4/ADORA2A/CDKN1C/BMP4/IRS2/PYCARD/GADD45B/AJUBA/PRKAR1B/SPRY1/DBNDD1/KAT2B/LRP5/CDK5RAP3/PRKCD/PDCD4/TRIM27/ABL1/SNCA/HSPB1/ADARB1/TESK1/HHEX/NPM1/QARS1/GNAQ/PPIA/PRDX3/DNAJA1/DAB2IP/HIPK3/PRKAR2A/PKIG/PTPRB/NR2F2/LYN/PRKAG2/DUSP3/SH3BP5/PLEC/WARS1/RASIP1/MVP/CEACAM1/UBASH3B/BMP2/GPRC5A/TRIB1/DUSP10/CDKN2B/APOE/SFRP1/HYAL2/HEG1/GCKR/PTPRJ/SORL1/THY1	58	0.244726
GOBP_POSITIVE_REGULATION_OF_CHEMOTAXIS	38	140	0.000870929	0.0105522	CXCR4/DAPK2/PDGFB/THBS1/EDN1/F2RL1/IL12A/PRKD1/SERPINE1/PGF/VEGFA/SLIT2/TGFB1/VEGFB/PDGFD/TPBG/GAS6/GPSM3/NRP1/HSPB1/MDK/MOSPD2/CDH13/RAC1/BMPR2/STK39/ADAM10/S1PR1/FGF16/IL6R/IL6/RAC2/PTK2B/LGALS9/CCR7/IL34/PDGFRB/CMKLR1	38	0.271429
HP_RECURRENT_LOWER_RESPIRATORY_TRACT_INFECTIONS	38	140	0.000870929	0.0105522	CXCR4/SATB1/AASS/DNAH11/LAMA2/TGFB1/PLOD1/ADA/CCDC40/UNG/LMNB1/UNC119/PRKCD/PGM3/P4HTM/LAMB2/NFKB2/IGBP1/EFEMP2/LRBA/RFX5/NDUFC2/RAC1/PEPD/STAT3/COL6A1/NBN/WDR1/SLC35C1/RFXAP/PNP/PYROXD1/RAC2/COL13A1/FCN3/IL2RG/SCNN1A/NCF2	38	0.271429
GOBP_CARDIAC_VENTRICLE_DEVELOPMENT	35	126	0.000872311	0.0105522	GATA3/BMP4/CCN1/DLL4/KCNK2/PKP2/FGFRL1/NRG1/SOX4/SLIT2/TGFB1/TPM1/FZD2/PRDM1/CITED2/ZFPM2/SCN5A/FZD1/PDE2A/PTK7/CNTRL/LMO4/TGFBR2/FKBP1A/LUZP1/BMPR2/HAND2/MEF2C/TBX20/JAG1/FOXF1/NOS3/HEG1/PAX8/APLNR	35	0.277778
GOBP_REGULATION_OF_PROTEIN_SECRETION	61	252	0.000874424	0.0105522	ABAT/ADORA2A/INHBB/BAIAP3/F2RL1/IRS2/RAB11FIP1/IL12A/PIM3/NR1H3/SOX4/MYH10/TGFB1/PARD6A/RHBDF2/BMP6/EFNA5/ANKRD1/LRP5/P3H1/ERP29/PFKL/PAM/PFKM/PPID/AACS/PPP3CA/CAPN10/SLC9B2/PPIA/IER3IP1/RAB11FIP5/ACSL4/ARF6/PTPN11/TLR4/JAK2/SYTL4/EZR/TGFB3/GLUL/WLS/ATP13A2/GLUD1/ENSA/ABCG1/FKBP1B/PFKFB2/ADTRP/PLA2G6/CD2AP/IL6/SLC8B1/SLC12A2/APOE/SFRP1/DOC2B/FAM3D/CCN3/CD38/KCNN4	61	0.242063
HP_STEREOTYPY	61	252	0.000874424	0.0105522	AFF3/SLC1A4/FGFRL1/CASZ1/SATB1/HNMT/NR2F1/CDK19/TCF4/RERE/KDM5B/ZBTB20/PDE2A/LMNB1/SHMT2/POGZ/MADD/SNRPN/EDC3/CDKL5/KMT2A/PPP3CA/HSPG2/EP300/ELP2/MED23/RAB11B/DEAF1/MAN1B1/ZMYND11/RAC1/LUZP1/NARS1/UFSP2/WASHC4/RSRC1/KAT5/NAA15/TRAPPC6B/VCP/DCPS/HNRNPH2/LARP7/PIGC/SLC9A6/CERT1/CHMP2B/TUBB3/FBXO31/EZR/MEF2C/ZEB2/ALKBH8/FOXP1/RAB11A/HECW2/NEMF/PRODH/SLC12A2/IQSEC2/PRKCZ	61	0.242063
HP_FACIAL_HYPERTRICHOSIS	42	159	0.000878078	0.0105805	AFF3/BPTF/KIT/SLC1A4/PIGN/KDM4B/ZNF292/CDH2/ABCA5/ZBTB20/SMS/ASXL1/GNS/CDKL5/CUL4B/KMT2A/SPOP/FHL1/AIP/TAF6/DEAF1/STAG1/SLC25A24/CDC42/RAB3GAP1/KLF13/HSPA9/MED27/PSMC3/CERT1/SGSH/UGP2/ATP6V1B2/NOTCH2/PSMD12/TASP1/BMP2/SNAI2/INSR/NECTIN1/IQSEC2/KCNMA1	42	0.264151
GOBP_CELLULAR_RESPONSE_TO_RADIATION	48	188	0.000889902	0.0106911	GATA3/RGS9/GRK4/CERS1/NFATC4/OPN3/DDB2/AURKB/MME/MAPK13/TP53INP1/USP28/ATF4/PRKCD/TP53/MYC/PPID/CUL4B/POLH/HSF1/BAX/EP300/STK11/N4BP1/NPM1/RPL26/XRCC5/XRCC6/GRB2/TENT2/IMPACT/EIF2S1/RAD1/CHEK1/PIK3R1/BAK1/TREX1/SNAI2/BCL2L1/TIMP1/HYAL1/CRIP1/PTGS2/SFRP1/NET1/HYAL2/OPN1MW3/AQP1	48	0.255319
GOBP_POSITIVE_REGULATION_OF_I_KAPPAB_KINASE_NF_KAPPAB_SIGNALING	48	188	0.000889902	0.0106911	F2RL1/MIB2/PRKD1/TNFSF10/ROR1/AJUBA/TIFA/TSPAN6/TNFRSF10B/TRAF3IP2/TRIM5/TRIM27/NEK6/ABL1/MAP3K3/RIPK2/TRIM13/MID2/SHARPIN/VAPA/FKBP1A/SHISA5/TLR4/TNFRSF1A/CHUK/IKBKB/DDX21/NDFIP1/IFIT5/FADD/ZDHHC13/SLC20A1/ZDHHC17/WLS/CASP8/RHOA/APOL3/CFLAR/MALT1/TFRC/RHOC/S100A4/SECTM1/ECM1/TICAM2/LGALS9/CCR7/LTF	48	0.255319
HP_ABNORMAL_RIB_CAGE_MORPHOLOGY	81	354	0.00090064	0.010804	AFF3/FGFRL1/CASZ1/SMO/COL1A2/OBSL1/CUL7/PTCH1/PLOD1/ZBTB16/GPX4/ADA/WNT3/TTC21B/RERE/HERC1/GDF11/HDAC6/SCARF2/LRP5/LRP4/IDUA/MED12/INPPL1/MTX2/NXN/GNS/P3H1/TGIF1/CRTAP/KMT2A/PPP3CA/SERPINH1/HSPG2/SRCAP/DDRGK1/GLB1/NRAS/LUZP1/LBR/PCYT1A/SOS1/RIT1/FLI1/TBCE/PTPN11/SF3B4/ACTB/DNAJC21/MTM1/DYNC2LI1/RRAS/MBTPS2/MESD/SGSH/IFT57/FBN1/EXT1/WASHC5/ATP6V1B2/MAMLD1/SBDS/PLCB3/JAG1/RRAS2/KRAS/FLNB/BIN1/ANK1/…	81	0.228814
HP_ABNORMAL_NEUTROPHIL_COUNT	49	193	0.00090457	0.0108351	CXCR4/FANCE/KIT/ZBTB16/MECOM/IRF2BP2/STXBP2/TCF3/ABCD4/PRKCD/PGM3/ASXL1/FANCG/ETV6/ERCC2/ADA2/SLC37A4/ATRX/SMARCAL1/LRBA/NUMA1/RFX5/NPM1/RPL26/NRAS/LBR/STAT3/DNAJC21/PRDX1/RAB27A/WDR1/SLC35C1/LMBRD1/SAMD9/LYST/PIK3R1/SBDS/FUT8/KRAS/NABP1/TCN2/G6PC3/MSN/TFRC/RFXAP/FAS/PNP/RAC2/ACP5	49	0.253886
HP_PARKINSONISM	33	117	0.000906273	0.0108394	SNCAIP/SNCB/PDGFB/DNAJC6/PRKAR1B/PCBD1/ATXN2/POLG/WDR45/SNCA/PRKRA/VCP/AP5Z1/XPR1/ALS2/CHMP2B/MYORG/CAT/COQ2/LYST/SYNJ1/ATP13A2/SCN1B/DNAJC5/FUS/PLA2G6/GCH1/PLAU/APOE/NOS3/SORL1/PDGFRB/SLC6A3	33	0.282051
GOBP_NEGATIVE_REGULATION_OF_PROTEIN_CONTAINING_COMPLEX_ASSEMBLY	39	145	0.00090805	0.0108446	SCIN/PRRT2/SLIT2/CLIP3/HIP1R/FKBP4/ADD3/CTNNBIP1/HDAC6/CLU/PRKCD/EML2/THRA/LMO4/SNCA/CPTP/HSF1/EP300/SVIL/CAPZB/MAPRE1/CDC42/CDH5/GSK3B/TWF1/IMPACT/DNAJC15/SVIP/CAPZA1/CRACD/TRAF3IP1/CAPG/SSH2/SPTAN1/TBX20/TRIOBP/SPTBN5/SORL1/PRKCZ	39	0.268966
GOBP_PLATELET_ACTIVATION	36	131	0.000919809	0.0109689	ABAT/PDGFB/MMRN1/MERTK/PRKCD/DGKH/HSPB1/GNAS/IL6ST/STXBP3/PPIA/TYRO3/TLR4/ACTB/VCL/JAK2/PDGFA/LYN/CLIC1/DGKA/SERPINE2/CEACAM1/CSRP1/UBASH3B/CD9/IL6/DGKG/C1QTNF1/ADAMTS18/PLA2G4A/FERMT3/APOE/NOS3/THBD/ITGB3/GP6	36	0.274809
HP_INCREASED_HEAD_CIRCUMFERENCE	102	464	0.000935637	0.0111412	L2HGDH/BPTF/CSGALNACT1/CDKN1C/DMD/EDN1/SLC9A7/SMO/PEX6/SATB1/OBSL1/PIGN/PTCH1/COL4A1/MPDZ/FZD2/KDM4B/RERE/HERC1/CDH2/C12orf57/ZBTB20/HDAC6/FAM149B1/EIF2B2/ZIC1/AKT3/TMEM216/LRP5/LRP4/IDUA/LAMB1/NFIB/MED12/POLE/ZDHHC9/THRA/INPPL1/GDI1/FKRP/NXN/MADD/CUL4B/TGIF1/PUS7/B4GAT1/IGBP1/KANSL1/WASF1/SERPINH1/SLC25A1/MID2/DVL3/DEAF1/PPP1R12A/MAN1B1/GNAQ/MOCS2/DAG1/HS2ST1/RAC1/NRAS/LBR/GNB2/SOS1/RIT1/NDUFS4/…	102	0.219828
GOBP_POSITIVE_REGULATION_OF_NEURON_PROJECTION_DEVELOPMENT	40	150	0.000942776	0.0111505	RELN/BDNF/GPC2/PRKD1/ROR1/VLDLR/CREB3L2/TMEM30A/FZD1/PLXNB2/PTK7/ABL1/P3H1/DPYSL3/CBFA2T2/MDK/SF3A2/FBXO38/RAPGEF2/EP300/SCARB2/RAPGEF1/TWF1/STK24/DAB2IP/RAP1A/LYN/ACTR2/EHD1/CYFIP1/SCN1B/CFLAR/NDRG4/ITGA3/FKBP1B/NPTN/ITGA6/APOE/PTK2B/ITPKA	40	0.266667
HP_ABNORMAL_PARANASAL_SINUS_MORPHOLOGY	40	150	0.000942776	0.0111505	CXCR4/DNAH11/KCNJ2/IVNS1ABP/TGFB1/ADA/IRF2BP2/STXBP2/DNAAF2/CCDC40/TCF3/UNC119/RSPH3/PRKCD/PGM3/NFKB2/ADA2/ATRX/LRBA/RFX5/DNAL1/PSMB4/DNAJC21/IKBKB/NBN/CFAP298/PIK3R1/NOTCH2/SBDS/HLA-DPB1/TAP2/CFI/RFXAP/HLA-DPA1/PNP/DNAH9/RAC2/IL2RG/ACP5/NCF2	40	0.266667
GOBP_REGULATION_OF_NITRIC_OXIDE_METABOLIC_PROCESS	21	64	0.000943311	0.0111505	EDN1/DDAH1/PTX3/PKD2/CLU/SIRPA/RAC1/GLA/TLR4/JAK2/DDAH2/ATP2B4/CD47/ZC3H12A/INSR/PTGS2/KLF4/PTK2B/KLF2/ACP5/ASS1	21	0.328125
GOMF_TRANSMEMBRANE_RECEPTOR_PROTEIN_TYROSINE_KINASE_ACTIVITY	21	64	0.000943311	0.0111505	ERBB4/KIT/FLT4/FGFRL1/ROR1/PDGFRL/EFEMP1/DDR1/CRIM1/MERTK/EFNA4/NRP1/IGF2R/FLT1/EPHB3/TYRO3/EPHA4/EPHB4/INSR/TEK/PDGFRB	21	0.328125
HP_DECREASED_CIRCULATING_IGG_LEVEL	21	64	0.000943311	0.0111505	CXCR4/IVNS1ABP/ADA/IRF2BP2/UNG/PRKCD/MOGS/ERCC2/NFKB2/LRBA/ATP6AP1/CNBP/PMM2/CD81/CASP8/TCN2/FAS/IL6R/RAC2/IL2RG/SPINK5	21	0.328125
HP_ABNORMALITY_OF_THE_SCROTUM	45	174	0.00095121	0.0112274	BPTF/CDKN1C/BMP4/UPB1/SATB1/FRAS1/FZD2/KDM4B/ZFPM2/KAT6B/FAT4/MED12/POLR1D/MADD/SNRPN/FGD1/ERCC2/PUS7/WASF1/ATRX/EP300/SRCAP/SPECC1L/HS2ST1/SLC25A24/IER3IP1/FLI1/ACTL6A/ACTB/VAMP7/MED27/MTM1/DHX37/POFUT1/SAMD9/MAMLD1/PSMD12/ZEB2/FARSB/KMT2E/EFNB1/NECTIN1/SLC12A2/KCNMA1/ZMIZ1	45	0.258621
HP_ABNORMAL_RENAL_PELVIS_MORPHOLOGY	54	218	0.000954794	0.0112533	GATA3/CDKN1C/CASZ1/PEX6/SOX17/PIGN/WFS1/FAM20C/RERE/KAT6B/LMNB1/CHST14/PLD1/POLE/MIA3/NXN/SIX5/CRTAP/B4GAT1/KANSL1/PPP3CA/KCTD1/ATRX/HSPG2/EP300/TBX18/SRCAP/CDC42/LUZP1/SOS1/FLI1/ACTB/RAB3GAP1/EBP/MBTPS2/NBN/CD81/WASHC5/ATP6V1B2/RAB23/ZEB2/PLEC/HLA-DPB1/KRAS/NRIP1/TASP1/G6PC3/HLA-DPA1/ITGA6/LAMB3/FOXF1/ITGB4/SPINK5/PRKCZ	54	0.247706
GOBP_BASEMENT_MEMBRANE_ORGANIZATION	13	32	0.000958215	0.0112734	COL4A1/MMP11/FLRT2/PXDN/NTN4/LAMB1/LAMB2/DAG1/CLASP2/EXT1/RAMP2/LAMB3/FERMT1	13	0.40625
GOBP_ATP_METABOLIC_PROCESS	65	273	0.000959287	0.0112734	AK5/HK2/ALDOC/NUPR1/PPARA/NDUFC2-KCTD14/ENO2/AK4/TGFB1/PFKP/PGM1/ZBTB20/TPI1/SHMT2/CDK1/TP53/SLC25A23/SNCA/PFKL/MYC/PFKM/DHTKD1/EP300/BID/FOXK2/AK2/NDUFC2/ATP5F1B/FIS1/NDUFA4/ATP5MC3/NDUFA6/PRKAA1/NDUFS4/DLD/ATP5PB/CYC1/VCP/NADK/PKM/NDUFA9/STAT3/GHITM/DNAJC15/PDE12/ATP5MC1/FXN/SIRT6/PRKAG2/SLC25A12/C2orf69/NDUFA8/ATP6V1B2/NDUFB9/RHOA/NDUFA12/HSPA1B/DDIT4/TREX1/CYCS/PFKFB2/SLC25A13/OGDH/DMAC2L/INSR	65	0.238095
HP_INGUINAL_HERNIA	63	263	0.000966862	0.0113411	CDKN1C/NALCN/LOX/COL1A2/ACTA2/ELOVL4/PLOD1/PYCR1/FZD2/PLOD2/KDM5B/GDF11/CLIP2/COMT/ABCD4/BCR/CHST14/IDUA/POGZ/PLD1/AEBP1/MED12/NXN/P3H1/TGFBR2/MAT2A/FGD1/CUL4B/SERPINH1/NPHP3/HSPG2/ALDH18A1/EFEMP2/SRCAP/SPECC1L/DVL3/GLB1/CRKL/LIMK1/PPP2R1A/CDC42/FLI1/ZEB1/RFC2/BUD23/MBTPS2/TMEM70/AP1S2/FBN1/NDUFA8/WASHC5/PIK3R1/TGFB3/NOTCH2/UFD1/RNF13/FLNB/TASP1/FARSB/SLC26A2/KDM3B/BMPER/ELN	63	0.239544
GOCC_CONTRACTILE_FIBER	58	238	0.000970793	0.0113411	CMYA5/IDO1/PDE4B/DMD/PDLIM2/OBSL1/JUP/SYNM/ACTA2/TPM1/FBXO32/NEBL/FHL2/TPM2/ANKRD1/SCN5A/KAT2B/RTN2/HSPB1/PPP3CA/STK11/SVIL/CALM3/PPP1R12A/FKBP1A/DAG1/CAPZB/CAB39/PDLIM5/TWF1/VCL/MTM1/FLNC/ATP2B4/TPM3/PDLIM1/FERMT2/GLRX3/PDLIM3/PSMA6/PLEC/PDLIM4/FKBP1B/FLNB/CALM2/SYNPO/PALLD/SYNC/TPM4/BIN1/CSRP1/ANK1/PYROXD1/PDLIM7/SYNE1/TNNT1/TIMP4/MYOM3	58	0.243697
HP_ABNORMAL_SIZE_OF_THE_PALPEBRAL_FISSURES	75	324	0.000971276	0.0113411	AFF3/BPTF/FANCE/DMD/SLC9A7/SMO/SATB1/KCNJ2/PYCR1/FZD2/KDM4B/RERE/KAT6B/DCHS1/CLIP2/SCARF2/LMNB1/BCR/NFIB/FAT4/MED12/PGM3/GDI1/NXN/FANCG/MADD/MOGS/PCNT/CUL4B/KMT2A/PUS7/KANSL1/WASF1/KCTD1/SPOP/HSPG2/EP300/EFEMP2/MID2/DVL3/CRKL/LIMK1/PPP1R12A/HS2ST1/RAC1/SLC25A24/ACSL4/ACTL6A/ACTB/HNRNPH2/LARP7/RFC2/MED27/BUD23/EIF5A/TGFB3/ALG14/PSMD12/RHOA/ALG13/CHN1/KRAS/BMP1/KMT2E/SEPTIN9/FOXP1/ANK1/LMNA/SLC12A2…	75	0.231481
GOBP_NEGATIVE_REGULATION_OF_MAPK_CASCADE	46	179	0.000971522	0.0113411	BMP4/F2RL1/EFNA1/SPRY1/MECOM/DUSP6/FOXO1/CDK5RAP3/PRKCD/PDCD4/ABL1/MYC/SIRPA/IGBP1/TNIP1/LEMD2/QARS1/ZMYND11/DAG1/PPP2R1A/PPIA/DNAJA1/DAB2IP/HIPK3/TLR4/TAOK3/LYN/RNF149/DUSP4/EZR/DUSP3/EPHA4/FKTN/GBP1/C3orf33/FBLN1/BMP2/DUSP5/PTPRR/DUSP10/APOE/SFRP1/HYAL2/PTPRJ/SORL1/DUSP8	46	0.256983
GOBP_RESPONSE_TO_TUMOR_NECROSIS_FACTOR	60	248	0.000972064	0.0113411	GATA3/AFF3/FABP4/CCL23/CCL14/CCL16/THBS1/EDN1/F2RL1/PYCARD/CCL2/ASAH1/ANKRD1/GAS6/TRAF3IP2/TP53/IGBP1/HIPK1/CPNE1/CDIP1/SHARPIN/ARHGEF2/RPS3/DAB2IP/JAK2/ADAM10/ZFP36L1/TNFRSF1A/CHUK/IKBKB/NKIRAS1/LAPTM5/EIF5A/EXT1/GBP3/CASP8/HSPA1B/YTHDC2/CXCL16/SPHK1/MBP/GBP1/CD70/CD58/FAS/ZC3H12A/GCH1/HYAL1/IL18BP/PTGS2/SFRP1/PTK2B/HYAL2/KRT18/KLF2/PLVAP/CD14/ASS1/CALCA/CYP1B1	60	0.241935
GOBP_POSITIVE_REGULATION_OF_INTRACELLULAR_PROTEIN_TRANSPORT	41	155	0.00097509	0.01136	PRKD1/SMO/JUP/TGFB1/SEC16B/BBC3/GAS6/TMEM30A/CSNK2A2/ZIC1/PRKCD/CDK1/MICALL2/PCNT/TRIM28/PLK3/MFF/ERGIC3/EDEM2/UBE2D3/FIS1/CDC42/PDCD5/GSK3B/PRKAA1/PDCD10/JAK2/CD81/PIK3R1/RIPOR1/ABLIM3/STOM/ZC3H12A/RAC2/OAZ3/TCAF2/PTGS2/HYAL2/CEMIP/SORL1/RHOU	41	0.264516
HP_ABNORMALITY_OF_THE_SPINAL_CORD	74	319	0.000982141	0.0114257	FANCE/LOX/DLL4/FGFRL1/FRAS1/CUL7/CCL2/ACTA2/PTCH1/ABCA1/PSAT1/CLIP2/COMT/ZIC1/MTHFR/TMEM216/LMNB1/IDUA/RTN2/ATXN2/POLG/FKRP/TGFBR2/MAT2A/FANCG/TRAF7/KANSL1/DARS1/ALDH18A1/EP300/GLB1/GNAS/LIMK1/WBP11/NRAS/CCM2/GCLC/FLI1/ATXN1/PRPS1/PDCD10/PTPN11/ACTB/RNASEH1/FXN/RFC2/BUD23/MBTPS2/FBN1/EXT1/LYST/WASHC5/TGFB3/ATP6V1B2/NOTCH2/UFD1/RAB23/PLEC/CHN1/FKTN/FLNB/FBLN1/BMP2/SLC26A2/PLAU/FOXF1/APOE/NOS3/MAFB…	74	0.231975
GOBP_REGULATION_OF_GLUCOSE_IMPORT	20	60	0.000989995	0.0115005	HK2/IRS2/KLF15/ACE/OCLN/OPN3/GRB10/RTN2/MYC/CAPN10/STXBP3/ARPP19/PTPN11/SIRT6/PRKAG2/PEA15/PIK3R1/MEF2A/INSR/ERFE	20	0.333333
GOBP_KERATAN_SULFATE_METABOLIC_PROCESS	9	18	0.000999665	0.0115465	CHST1/GNS/B4GAT1/GLB1/ST3GAL2/B3GNT2/ST3GAL1/CHST2/B3GNT7	9	0.5
GOBP_MAGNESIUM_ION_TRANSPORT	9	18	0.000999665	0.0115465	KCNJ2/NIPAL2/NIPA1/NIPA2/ZDHHC13/ZDHHC17/NIPAL3/SLC41A2/NIPAL1	9	0.5
GOBP_OSTEOCLAST_DEVELOPMENT	9	18	0.000999665	0.0115465	FAM20C/LRRK1/SLC9B2/ATP6AP1/ANXA2/FBN1/NOTCH2/FOXP1/LTF	9	0.5
GOMF_LOW_DENSITY_LIPOPROTEIN_PARTICLE_BINDING	9	18	0.000999665	0.0115465	MSR1/THBS1/SAMD1/COLEC12/STAB1/CDH13/LDLR/SORL1/CRP	9	0.5
HP_ABNORMAL_ATRIOVENTRICULAR_VALVE_MORPHOLOGY	42	160	0.001005	0.0115915	COL1A2/TLL1/PLOD1/CRELD1/DZIP1/CITED2/TPM2/PKD2/FBN2/DCHS1/CLIP2/COMT/PLD1/AEBP1/MED12/POLG/MTX2/NXN/TGFBR2/GANAB/LIMK1/COX7B/PTPN11/HNRNPH2/RFC2/BUD23/NR2F2/HCCS/MBTPS2/FBN1/TPM3/IFIH1/WASHC5/UFD1/TBX20/KRAS/ANK1/LMNA/FOXF1/CLIC2/ELN/TNXB	42	0.2625
HP_RECURRENT_URINARY_TRACT_INFECTIONS	38	141	0.00100683	0.0115961	FANCE/SATB1/WFS1/TXNRD2/PKD2/CLIP2/LMNB1/BCR/PRKCD/TRAF3IP2/FANCG/GANAB/KANSL1/WASF1/KCTD1/ATRX/EP300/EFEMP2/RFX5/CRKL/LIMK1/KAT5/PEPD/HSPA9/RFC2/BUD23/NBN/SLC35C1/EXT1/SAMD9/FARSB/MSN/CFI/RFXAP/PNP/LAMB3/ELN/TNXB	38	0.269504
HP_ELBOW_FLEXION_CONTRACTURE	26	86	0.00101239	0.0116436	NALCN/LAMA2/PLOD1/PYCR1/PLOD2/HACD1/TPM2/FBN2/SCARF2/P4HTM/FKBP10/FHL1/ALDH18A1/SVIL/HS2ST1/GNB2/SLC25A46/COL6A1/FBN1/SRD5A3/TPM3/PIK3C2A/SIK3/SLC26A2/LMNA/SYNE1	26	0.302326
HP_ABNORMAL_NERVE_CONDUCTION_VELOCITY	30	104	0.00102126	0.0117289	NALCN/TYMP/PEX6/FGD4/LAMA2/TPI1/IDUA/MTRFR/ARHGEF10/IGHMBP2/POLG/HSPB1/SBF1/FBXO38/MFF/ATXN1/SUCLA2/VCP/MTMR2/PRPS1/FXN/RAB7A/FBN1/LYST/GARS1/PLA2G6/LMNA/PMP22/GDAP1/RETREG1	30	0.288462
GOBP_POSITIVE_REGULATION_OF_SMOOTH_MUSCLE_CELL_PROLIFERATION	28	95	0.00102771	0.0117863	PDGFB/THBS1/EDN1/BMP4/HTR1B/TGFB1/PDGFD/ERN1/TGFBR2/MYC/CDH13/GNAI2/HDAC1/TLR4/JAK2/GNAI3/S1PR1/FOXP1/JUN/IL6R/IL6/CALCRL/PTGS2/ADAMTS1/PDGFRB/PTAFR/IGFBP5/P2RY6	28	0.294737
GOCC_CLEAVAGE_FURROW	19	56	0.00103092	0.0117926	MYH10/FSD1/ZFYVE19/SVIL/SEPTIN7/ARF6/NDE1/LIMA1/DCTN3/KATNBL1/RHOA/ICAM2/SEPTIN6/PLCD3/RAB11A/RHOC/CIT/PSD4/WDR73	19	0.339286
GOMF_PROTEOGLYCAN_BINDING	14	36	0.00103118	0.0117926	THBS1/PTPRF/LRP1/SLIT2/PTPRS/AGRN/ADA2/FBLN7/SDCBP/APOE/GPNMB/FST/HPSE/CTSL	14	0.388889
GOBP_NEGATIVE_REGULATION_OF_PROTEIN_LOCALIZATION	50	199	0.00103376	0.0118054	INHBB/RAB11FIP1/IL12A/PIM3/NR1H3/TGFB1/RHBDF2/SAPCD2/UBXN2B/MAGED1/GDI1/ERP29/PFKL/PPP3CA/RANGAP1/SNX33/OS9/GDI2/WWP2/CTNNA1/SP100/GSK3B/ILRUN/RAB11FIP5/DNAJA1/ARF6/PICALM/PTPN11/COMMD1/PKIG/SYTL4/SVIP/ABHD17B/NDFIP1/SNX12/TXN/NSFL1C/MDFIC/RAB23/FKBP1B/GBP1/ADTRP/TMBIM1/BCL2L1/ABI3/APOE/SFRP1/FAM3D/CCN3/FERMT1	50	0.251256
GOBP_POSITIVE_REGULATION_OF_OSTEOBLAST_DIFFERENTIATION	23	73	0.00103977	0.0118406	BMP4/CCN1/PRKD1/CTHRC1/BMP6/FAM20C/CTNNBIP1/FBN2/LRP5/SMAD1/IL6ST/BMPR2/SMAD5/FERMT2/MEF2C/CLIC1/JAG1/JUND/BMP2/IL6R/PDLIM7/IL6/LTF	23	0.315068
GOMF_GDP_BINDING	23	73	0.00103977	0.0118406	RAB17/RALB/RAB11B/NRAS/ARL8B/RIT1/RAB2A/RAB5C/ARF6/RAB10/RAP1A/RRAGC/RAB7A/GNAI3/RRAS/RAB27A/RHOA/RRAS2/KRAS/RAP1B/GBP1/DIRAS3/MRAS	23	0.315068
GOBP_MAINTENANCE_OF_LOCATION	76	330	0.00105076	0.0119489	SCIN/MSR1/HK2/DMD/MEST/PRKD1/PPARA/ATP2A1/NR1H3/RNF213/KDELR3/ABCA1/DZIP1/INSIG2/PNPLA2/SPOUT1/PKD2/FBN2/ITPR2/ALKBH7/ABL1/SLC25A23/LDAF1/SNCA/UVRAG/ATP7B/AKAP9/RASA3/BAX/RANGAP1/OS9/CALM3/FKBP1A/SP100/OSBPL11/SLC30A4/FTH1/HEXB/TWF1/FITM2/LYN/GSTO1/EHD1/FBN1/CAMK2D/TXN/GM2A/STARD4/ABHD5/SOAT1/ABCG1/SRGN/DIAPH1/NRIP1/FKBP1B/CALM2/NBL1/ZC3H12A/UBASH3B/IL6/SLC8B1/ITPR3/APOE/PTK2B/CLIC2/NTSR1/CEMIP/I…	76	0.230303
HP_ABNORMAL_ELASTICITY_OF_SKIN	53	214	0.00106226	0.0120627	COL1A2/SLC7A7/PLOD1/PYCR1/DLG4/GPX4/PSAT1/NBAS/GGCX/CLIP2/AKT3/CHST14/AEBP1/ABL1/TP53/TGFBR2/FGD1/CUL4B/SPARC/ALDH18A1/AIP/EFEMP2/GNAS/LIMK1/MAN1B1/ATP6AP1/SLC25A24/MRPS16/GNB2/MTAP/RIT1/WDR37/ALG8/OSMR/PTPN11/RTEL1/RFC2/BUD23/MBTPS2/FBN1/SRD5A3/EXT1/PIK3R1/ATP6V1B2/KRAS/SLC26A2/LMNA/INSR/MRAS/ALOXE3/PDGFRB/ELN/TNXB	53	0.247664
GOBP_POSITIVE_REGULATION_OF_DNA_BINDING_TRANSCRIPTION_FACTOR_ACTIVITY	63	264	0.00107033	0.0121373	KIT/EDN1/RELN/PYCARD/PRKD1/SMO/ROR1/RGCC/JUP/VEGFA/CYTL1/FZD2/FZD1/CLU/TCF3/FLOT2/LRP5/TRIM5/TRIM27/JMY/PPP3CA/HSF1/RIPK2/EP300/TRIM13/MID2/DDRGK1/ARHGEF2/NPM1/RPS3/PPIA/DHX33/PRDX3/TLR4/JAK2/STAT3/CHUK/IKBKB/MBTPS2/CAT/STING1/PSMA6/CFLAR/HSPA1B/RPS6KA4/ANXA3/SPHK1/MALT1/TFRC/BMP2/FOSL1/IL6/PLPP3/ESR1/NTSR1/PPARGC1B/LGALS9/NLRP3/NTS/LPAR5/RAB7B/LTF/PRKCZ	63	0.238636
HP_LONG_FINGERS	61	254	0.00107742	0.0122006	NALCN/LOX/COL1A2/NR2F1/PIGN/ACTA2/PTCH1/PLOD1/TCF4/DLG4/HERC1/FBN2/SCARF2/COMT/BCR/CHST14/SMS/AEBP1/MED12/ZDHHC9/ASXL1/INPPL1/ABL1/TGFBR2/MAT2A/CDKL5/KMT2A/KANSL1/WASF1/ATRX/SPOP/AIP/EFEMP2/RAB11B/CRKL/CDC42/GNB2/NARS1/PLAA/ACSL4/ECE1/SLC25A46/PEPD/HNRNPH2/MTM1/EBP/PMM2/FBN1/TGFB3/ALG14/UFD1/RNF13/ZEB2/BMP1/KMT2E/BIN1/PIGB/ADAMTSL1/RETREG1/ZMIZ1/ELN	61	0.240157
GOBP_REGULATION_OF_LIPID_BIOSYNTHETIC_PROCESS	45	175	0.00108056	0.0122033	FABP5/ADM/PDGFB/CCN1/PDK4/PPARA/NR1H3/ABHD6/SLC27A1/ADGRF5/DKK3/BMP6/ASAH1/INSIG2/ZBTB20/ARMC5/PRKCD/IDH1/SF1/SOD1/PRKAA1/LPCAT3/FITM2/PDGFA/MBTPS2/ATP1A1/ANXA1/STARD4/LDLR/ABCG1/RDH10/TREX1/SPHK1/PRMT3/CAPN2/CEACAM1/BMP2/SNAI2/PLA2G6/SEC14L2/APOE/PTGS2/CYP7A1/FABP3/DHH	45	0.257143
HP_NARROW_MOUTH	59	244	0.00108068	0.0122033	BPTF/NALCN/EDN1/CASZ1/SATB1/PIGN/PTCH1/KDM4B/FAM20C/ZBTB16/TPM2/WNT3/RERE/ZBTB20/DCHS1/COMT/AKT3/BCR/CHST14/SMS/POGZ/FAT4/MED12/MTX2/POLR1D/MADD/PUS7/WASF1/HSPG2/ALDH18A1/EP300/LEMD2/TAF6/CRKL/HS2ST1/SLC25A24/LUZP1/GNB2/ACTL6A/DCPS/RAB3GAP1/MED27/GNAI3/FBN1/NOTCH2/UFD1/PSMD12/ITGA3/KMT2E/SEPTIN9/BIN1/PRRX1/BMP2/LMNA/SLC12A2/KCNMA1/CENPT/ZMIZ1/PRKCZ	59	0.241803
GOBP_POSITIVE_REGULATION_OF_MEMBRANE_PERMEABILITY	17	48	0.00108398	0.0122235	BNIP3/BCL2L11/HIP1R/BBC3/BNIP3L/MOAP1/SLC9A1/TP53/BAX/RTL10/BID/GCLC/GSK3B/BLOC1S2/LAPTM5/SLC35F6/STPG1	17	0.354167
GOBP_SUBSTANTIA_NIGRA_DEVELOPMENT	16	44	0.00108873	0.0122429	SYNGR3/BASP1/SEC16A/SUDS3/CALM3/CDC42/ATP5PB/ACTB/YWHAQ/G6PD/RAD1/GLUD1/RHOA/CALM2/MBP/YWHAH	16	0.363636
GOBP_TOLL_LIKE_RECEPTOR_4_SIGNALING_PATHWAY	16	44	0.00108873	0.0122429	TRIL/F2RL1/SCIMP/NR1H3/NINJ1/RIPK2/DAB2IP/TLR4/LYN/IFI35/OAS1/TICAM2/LGALS9/CD14/RAB7B/LTF	16	0.363636
GOBP_PEPTIDYL_TYROSINE_MODIFICATION	85	377	0.00109548	0.0123017	ENPP2/ERBB4/PDGFB/KIT/FLT4/RELN/IL12A/PDGFC/EFNA1/NRG1/ROR1/NOX4/VEGFA/EFEMP1/TGFB1/ACE/MAP2K6/BMP6/DDR1/EFNA5/PDGFD/DLG4/GAS6/TESK2/MERTK/LRP4/BCR/DYRK1B/NRP1/UNC119/PRKCD/AATK/ABL1/PEAK1/TP53/FLT1/PTPN4/HIPK1/HSF1/TESK1/RIPK2/NCK2/ARHGEF2/HDAC2/LRRK1/YES1/IL6ST/TTL/PPP2R1A/EPHB3/TYRO3/HIPK3/PTPN11/JAK2/PDGFA/TNFRSF1A/LYN/ABI1/CD81/SH3BP5/EPHA4/EHD4/EPHB4/MVP/CD44/IL6R/TPST2/PARP9/IL6/INSR/GPRC5…	85	0.225464
HP_BONE_PAIN	25	82	0.00109701	0.0123019	KIT/TGFB1/ZBTB16/IRF2BP2/POLE/ASXL1/LPIN2/ATP7B/IDH2/NUMA1/NPM1/SCARB2/GNAS/IDH1/VCP/PTPN11/STAT3/TNFRSF1A/CDC73/MBTPS2/EXT1/NOTCH2/NABP1/TEK/SLCO2A1	25	0.304878
HP_ASCITES	29	100	0.00112017	0.0123809	ABCB11/DNASE1L3/TNFSF15/DLL4/SOX18/IL12A/RHBDF2/TCF4/MST1/ASAH1/FAT4/GALT/ASXL1/SCARB2/PRKCSH/LBR/FLI1/EWSR1/ALG8/JAK2/ARHGAP31/PRKAG2/EIF5A/LIPA/FARSB/BMP2/NPC1/CD55/PLVAP	29	0.29
HP_SKIN_DIMPLE	29	100	0.00112017	0.0123809	AFF3/FGFRL1/HIC1/CCL2/FZD2/DCHS1/CLIP2/FAT4/AEBP1/MED12/ASXL1/NXN/DHPS/KMT2A/KANSL1/SPOP/DVL3/DEAF1/LIMK1/COX7B/RFC2/BUD23/EBP/HCCS/PSMD12/RAB23/ANK1/ALPL/ELN	29	0.29
GOBP_BODY_FLUID_SECRETION	27	91	0.00112156	0.0123809	ERBB4/HK2/EDN1/SLC29A2/CELSR2/VIP/NR1H3/VEGFA/DDR1/ADA/SOCS2/TRAF3IP2/PAM/ATP7B/COPA/STK39/NME1/UMPS/SLC29A1/GPAT4/SLC22A4/OAS2/P2RY2/AQP5/AQP1/SLC6A3/KCNN4	27	0.296703
GOBP_CELLULAR_RESPONSE_TO_ALCOHOL	27	91	0.00112156	0.0123809	INHBB/SMO/GNG2/JUP/GRAMD1C/PTCH1/ACE/TNFSF4/EFNA5/GRAMD1A/TP53INP1/ITPR2/MYC/SLC23A2/CTNNA1/DAG1/PRKAA1/PTGFR/LANCL2/KLF9/SFRP1/ADAM15/CYP7A1/KLF2/P2RY6/CYP1B1/ADCY7	27	0.296703
GOCC_PLATELET_ALPHA_GRANULE	27	91	0.00112156	0.0123809	PDGFB/THBS1/SERPINE1/VEGFA/TGFB1/VEGFB/GAS6/MAGED2/CLU/MMRN1/A1BG/SNCA/SPARC/PHACTR2/APLP2/STXBP3/VAMP7/PDGFA/SYTL4/TGFB3/SRGN/SERPINE2/CD9/PCDH7/TIMP1/FERMT3/ITGB3	27	0.296703
GOBP_BASEMENT_MEMBRANE_ASSEMBLY	8	15	0.00112396	0.0123809	PXDN/NTN4/LAMB1/LAMB2/DAG1/CLASP2/RAMP2/LAMB3	8	0.533333
GOBP_CDC42_PROTEIN_SIGNAL_TRANSDUCTION	8	15	0.00112396	0.0123809	ABCA1/RHOJ/NRP1/ABL1/SHTN1/CDC42/APOE/RHOU	8	0.533333
GOBP_REGULATION_OF_CELL_PROLIFERATION_INVOLVED_IN_KIDNEY_DEVELOPMENT	8	15	0.00112396	0.0123809	GATA3/PDGFB/BMP4/PDGFD/MYC/PDGFA/CFLAR/IL6R	8	0.533333
GOMF_HEXOSAMINIDASE_ACTIVITY	8	15	0.00112396	0.0123809	HEXB/GM2A/CEMIP2/OGA/NAGA/HYAL1/HYAL2/CEMIP	8	0.533333
GOMF_MUSCLE_ALPHA_ACTININ_BINDING	8	15	0.00112396	0.0123809	PDLIM2/PKD2/PDLIM5/PDLIM1/PDLIM3/PDLIM4/PALLD/PDLIM7	8	0.533333
HP_APLASIA_OF_THE_SEMICIRCULAR_CANAL	8	15	0.00112396	0.0123809	NRAS/SOS1/RIT1/PTPN11/RRAS/RRAS2/KRAS/MRAS	8	0.533333
HP_LYMPHOPROLIFERATIVE_DISORDER	8	15	0.00112396	0.0123809	PRKCD/ADA2/SMARCAL1/LRBA/NRAS/KRAS/CD70/IL2RG	8	0.533333
HP_PROTRUSIO_ACETABULI	8	15	0.00112396	0.0123809	COL1A2/PLOD1/TGFBR2/FKBP10/CRTAP/HSPG2/MBTPS2/FBN1	8	0.533333
GOBP_MYELOID_CELL_HOMEOSTASIS	42	161	0.00114779	0.0126261	GATA3/PDE4B/KIT/BMP4/INPP5D/VEGFA/BCL2L11/ADGRF5/CITED2/MERTK/SLC25A38/CDK5RAP3/LDB1/TRAF3IP2/THRA/P4HTM/ERCC2/TAL1/BAX/ACIN1/SOD1/ETS1/ABCB10/SMAD5/JAK2/STAT3/KLF13/HSPA9/ZFP36L1/LYN/PRDX1/G6PD/ANXA1/BAK1/HSPA1B/LYAR/KMT2E/EPAS1/IL6/KLF2/MAFB/KITLG	42	0.26087
GOBP_GLOMERULAR_MESANGIAL_CELL_PROLIFERATION	7	12	0.00116831	0.0127477	PDGFB/BMP4/PDGFD/PDGFA/CFLAR/IL6R/PDGFRB	7	0.583333
GOBP_NEGATIVE_REGULATION_OF_RYANODINE_SENSITIVE_CALCIUM_RELEASE_CHANNEL_ACTIVITY	7	12	0.00116831	0.0127477	PKD2/CALM3/FKBP1A/GSTO1/FKBP1B/CALM2/CLIC2	7	0.583333
GOBP_POSITIVE_REGULATION_OF_OSTEOBLAST_PROLIFERATION	7	12	0.00116831	0.0127477	CCN1/CTHRC1/LRP5/ABL1/BMP2/HPSE/LTF	7	0.583333
GOBP_POSITIVE_REGULATION_OF_VASCULOGENESIS	7	12	0.00116831	0.0127477	ADM/HIF1AN/RAPGEF2/RAP1A/RRAS/CEACAM1/RAMP2	7	0.583333
GOCC_SCAR_COMPLEX	7	12	0.00116831	0.0127477	CYFIP2/WASF2/WASF1/NCKAP1/ABI1/CYFIP1/ABI3	7	0.583333
HP_REDUCED_ANTITHROMBIN_III_ACTIVITY	7	12	0.00116831	0.0127477	PGM1/AHCY/MPI/ALG8/PMM2/DPM1/SRD5A3	7	0.583333
GOBP_RECEPTOR_INTERNALIZATION	32	114	0.00117312	0.0127487	ADM/LRRTM2/GRK4/HTR1B/LRP1/VEGFA/DLG4/TBC1D5/ANKRD13D/WDR54/ATXN2/SNCA/ARRB1/GRK2/SCRIB/ANXA2/GRB2/PICALM/MTMR2/CD81/LMBRD1/SDCBP/EZR/AHI1/TFRC/CEACAM1/CD9/RAMP2/CALCRL/INSR/ITGB3/ACKR3	32	0.280702
GOCC_PLASMA_MEMBRANE_RAFT	32	114	0.00117312	0.0127487	ADRA1B/SMO/PTCH1/TFPI/EFNA5/CDH2/SCN5A/HDAC6/FLOT2/LRP4/TGFBR2/CDH13/CTNNA1/DAG1/PACSIN2/BMPR2/JAK2/PRKAR2A/CAVIN1/ATP2B4/ORAI1/EZR/PLPP1/ADTRP/CD177/CAVIN3/INSR/PTGS2/KCNMA1/NOS3/PLVAP/SLC6A3	32	0.280702
HP_PROMINENT_NASAL_BRIDGE	51	205	0.00117321	0.0127487	NALCN/RELN/SOX18/PRKD1/NR2F1/TCF4/HERC1/KDM5B/KAT6B/FAM149B1/COMT/TMEM216/LMNB1/BCR/SMS/IFT27/MED12/ZDHHC9/KATNIP/MIA3/DHPS/PCNT/IGBP1/KANSL1/SPOP/HSPG2/SPECC1L/TAF6/TMEM237/CRKL/STAG1/RAC1/ECE1/WDR37/TTC8/SF3B4/NDE1/BBS5/EBP/PMM2/NBN/IFT57/FBN1/TGFB3/UFD1/AHI1/B9D1/INSR/CLIC2/ZMIZ1/PDGFRB	51	0.24878
HP_DISTAL_AMYOTROPHY	43	166	0.00117619	0.0127487	ADSS1/TYMP/AGL/FGD4/ABCA1/ASAH1/GBA2/MME/ZBTB20/MTRFR/AGRN/IGHMBP2/ATXN2/POLG/KLC2/CPT1C/HSPB1/CUL4B/KANSL1/SLC25A1/HARS1/COA7/SLC25A46/ATXN1/TBCE/VCP/MTMR2/ATL3/PRPS1/NDUFA9/FXN/RAB7A/ALS2/FLNC/KIF1C/TPM3/FUS/GARS1/LMNA/NEMF/COL13A1/PMP22/GDAP1	43	0.259036
GOBP_ZYMOGEN_ACTIVATION	21	65	0.00118109	0.0127487	THBS1/PYCARD/SERPINE1/CYFIP2/CTSZ/GGT1/RIPK2/ANXA2/ASPH/FADD/BAK1/CASP8/CYCS/MELTF/SERPINE2/PLAU/PRSS3/VSIR/CTSL/PLAT/CLEC3B	21	0.323077
GOCC_TRANSCRIPTION_REGULATOR_COMPLEX	105	483	0.00118147	0.0127487	SOX18/SNAI3/TCF7L1/NFATC4/MXI1/TLE2/TLE4/PBXIP1/AJUBA/NR1H3/SOX4/E2F5/SOX17/TEAD3/IVNS1ABP/GTF2H2C_2/TCF4/ZBTB16/MAFF/ANKRD1/TADA3/CREG1/ZFHX3/CTNNBIP1/ATF6B/TCF3/PTOV1/ATF4/PBX2/GTF2H4/TEAD1/LDB1/JUNB/BCL9/TP53/SNAPC3/STAT2/LMO4/MYC/SIX5/NFYA/ERCC2/MBD3/SMAD1/TAL1/MMS19/TRIM28/TAF10/EP300/E2F4/TBX18/MED17/ATF7/TAF6/NFE2L3/RFX5/MED23/MTA3/LIMD1/HDAC2/RBBP4/CBX3/USF1/XRCC6/GTF2A1/KAT5/NAA15/SMAD5/…	105	0.217391
GOBP_POSITIVE_REGULATION_OF_PROTEIN_SECRETION	35	128	0.00118299	0.0127487	ABAT/ADORA2A/BAIAP3/F2RL1/IRS2/SOX4/MYH10/TGFB1/PARD6A/BMP6/ANKRD1/PFKM/PPID/AACS/CAPN10/PPIA/IER3IP1/ACSL4/ARF6/TLR4/JAK2/SYTL4/EZR/TGFB3/GLUL/WLS/ATP13A2/GLUD1/ABCG1/PFKFB2/PLA2G6/CD2AP/DOC2B/CD38/KCNN4	35	0.273438
GOBP_INTRACELLULAR_RECEPTOR_SIGNALING_PATHWAY	63	265	0.00118351	0.0127487	SLC15A2/FABP5/CYP26A1/PPARA/NR2F1/NR1H3/MAP2K6/SEC14L1/TIFA/CITED2/TRIM24/FKBP4/TADA3/NR2F6/TSPAN6/DDX17/HDAC6/IRF7/THRA/ASXL1/PRMT2/ZCCHC3/RIPK2/EP300/DDRGK1/CRKL/SNW1/USP15/NR3C1/UFSP2/NPLOC4/EGLN2/HDAC1/TLR4/JAK2/STAT3/RNF6/NR2F2/IFIH1/OAS3/UFD1/RHOA/HSPA1B/CALCOCO1/LACC1/DCBLD2/DDX60/RARG/YWHAH/LBH/FOXP1/PLPP1/BMP2/SNAI2/SLC15A3/ESR1/SFRP1/KLF2/PPARGC1B/MN1/ALOXE3/ZMIZ1/ALDH1A2	63	0.237736
GOBP_NEGATIVE_REGULATION_OF_IMMUNE_SYSTEM_PROCESS	94	425	0.00118488	0.0127487	CLEC12B/ADORA2A/IDO1/THBS1/BMP4/NRARP/ARG2/NR1H3/CCL2/C5/INPP5D/SLIT2/PVRIG/TGFB1/GPX1/RHBDF2/ADGRF5/TNFSF4/PDE5A/ADA/LRCH1/GPR137B/MERTK/BCR/DDT/TRIM27/MIA3/STAT2/MYC/MDK/SCRIB/CD46/PRDX2/GPR137/CUL4A/YES1/USP15/PSMB4/CRK/PSMA1/TYRO3/TLR4/HSPA9/LAPTM5/LYN/IL13RA2/NDFIP1/ELF1/FADD/FBN1/TCTA/EZR/PIK3R1/DUSP3/TGFB3/OAS3/ANXA1/SERPINB9/LDLR/CD47/LYAR/TREX1/CD59/NBL1/FSTL3/GBP1/CEACAM1/ADTRP/ZC3H12A/…	94	0.221176
GOBP_NEURON_DEATH	80	352	0.00118524	0.0127487	GATA3/SNCB/ADORA2A/BDNF/NUPR1/NFATC4/PPARA/BNIP3/DPYSL4/ENO2/CCL2/GPX1/BCL2L11/WFS1/FZD1/CLU/CTSZ/SARM1/NRP1/ATF4/NLRP1/RILPL1/ABL1/SLC9A1/TP53/SNCA/ADARB1/MDK/HSF1/CDC34/BAX/BID/SLC23A2/IL6ST/SOD1/CDC42/GCLC/GSK3B/EGLN2/NAE1/BTBD10/TYRO3/PICALM/TLR4/MAP3K11/JAK2/MEAK7/ARL6IP5/EIF2S1/PSMC1/G6PD/FADD/PCDHGC3/MCL1/TGFB3/ATP13A2/CASP7/CASP8/RHOA/MEF2C/NQO1/DNAJC5/DDIT4/RRAS2/KRAS/SNCG/GCLM/FAS/CAPN2…	80	0.227273
GOBP_REGULATION_OF_GLUCOSE_TRANSMEMBRANE_TRANSPORT	24	78	0.00118574	0.0127487	FABP5/HK2/EDN1/IRS2/KLF15/CLIP3/ACE/OCLN/OPN3/GRB10/RTN2/MYC/CAPN10/YES1/STXBP3/ARPP19/PTPN11/SIRT6/PRKAG2/PEA15/PIK3R1/MEF2A/INSR/ERFE	24	0.307692
HP_PATENT_DUCTUS_ARTERIOSUS	73	316	0.00119263	0.0128013	BPTF/FANCE/CSGALNACT1/LOX/CASZ1/SOX4/PIGN/ACTA2/CRELD1/RERE/KAT6B/FBN2/CLIP2/COMT/SMARCC2/POLR1D/TGFBR2/MAT2A/FANCG/SNRPN/TRAF7/PCNT/IGBP1/KANSL1/NPHP3/HSPG2/EP300/SPECC1L/PLAGL1/DVL3/CALM3/LIMK1/RAC1/SLC25A24/CDC42/LUZP1/MRPS16/RIT1/SUCLG1/ACSL4/ECE1/WDR37/TMTC3/ALG8/PTPN11/SF3B4/ACTB/ASCC1/RFC2/BUD23/DYNC2LI1/NR2F2/DPM1/UMPS/FBN1/SAMD9/ARFGEF2/TGFB3/NOTCH2/UFD1/PSMD12/PLCB3/RAB23/ZEB2/KRAS/G6PC…	73	0.231013
HP_POLYMICROGYRIA	61	255	0.0011938	0.0128013	SMO/PEX6/HNMT/PTCH1/SRPX2/COL4A1/OCLN/TCF4/PSAT1/COL4A2/KDM5B/AKT3/SHMT2/KATNIP/FKRP/SNRPN/EDC3/CUL4B/TGIF1/B4GAT1/PPP3CA/MED23/TMEM237/DEAF1/PPP1R12A/MAN1B1/ZMYND11/DAG1/RAC1/UFSP2/WASHC4/RSRC1/KAT5/TMTC3/DCPS/SF3B4/ACTB/RAB3GAP1/NDE1/TUBA1A/ARHGAP31/PIGC/DHX37/TUBB3/ADGRG1/FBXO31/SRD5A3/EZR/ATP6V1B2/ZEB2/AHI1/FKTN/ALKBH8/B9D1/TUBB2B/RAB11A/PIGB/NEMF/SLC12A2/MN1/BMPER	61	0.239216
GOBP_REGULATION_OF_MUSCLE_SYSTEM_PROCESS	60	250	0.00119747	0.0128236	ABAT/ADRA1B/PDE4B/DMD/KIT/EDN1/CCN2/PKP2/PPARA/ATP2A1/JUP/KCNJ2/TPM1/FBXO32/EHD3/PDE5A/ADA/FOXO1/SCN5A/C12orf57/SLC9A1/GRK2/AKAP9/PPP3CA/CALM3/IL6ST/DAG1/SOD1/TWF1/TNFRSF1A/DOCK5/GSTO1/G6PD/ATP2B4/CAMK2D/GLRX3/ATP1A1/HAND2/RHOA/FKBP1B/CALM2/SPHK1/MEF2A/BIN1/ZC3H12A/LMNA/ADORA2B/CALCRL/ADRB2/STC1/PTGS2/KCNMA1/NOS3/CLIC2/TNNT1/PTAFR/IGFBP5/CALCA/RNF207/PI16	60	0.24
GOBP_REGULATED_EXOCYTOSIS	57	235	0.00120175	0.0128377	SCIN/ADORA2A/BAIAP3/KIT/F2RL1/SYNGR3/RAB11FIP1/SEPTIN5/MICAL1/HTR1B/CBARP/PRRT2/FBXL20/STXBP2/BCR/NAPB/SNPH/SNCA/SNAP23/ARHGAP17/RAB15/SCRIB/RAB11B/CALM3/STXBP3/ARL8B/GNAI2/GSK3B/NAPA/RAB11FIP5/PIP5K1C/RAB10/RAB3GAP1/VAMP7/RAP1A/LYN/IL13RA2/RAB27A/CADPS2/SYNJ1/NLGN1/DNAJC5/ANXA3/RAP1B/RAPGEF4/CEACAM1/ADORA2B/CD177/RAC2/FOXF1/ABCC4/LGALS9/DOC2B/PTGDS/FGR/PTAFR/SCAMP5	57	0.242553
GOBP_REGULATION_OF_INTRINSIC_APOPTOTIC_SIGNALING_PATHWAY	44	171	0.00120196	0.0128377	DAPK2/PYCARD/NUPR1/IVNS1ABP/GPX1/BCL2L11/WFS1/BBC3/SYVN1/CLU/TP53/ERP29/MYC/HSPB1/PRKRA/BAX/GRINA/BID/NCK2/ARHGEF2/RPS3/RPL26/SERINC3/SOD1/FIS1/PPIA/HDAC1/DNAJA1/PARL/BCL2L2/TAF9B/EIF5A/MCL1/OPA1/CD44/PLEKHF1/MUC1/SNAI2/BCL2L1/SFPQ/PTGS2/PLAUR/BDKRB2/ACKR3	44	0.25731
GOBP_GENERATION_OF_PRECURSOR_METABOLITES_AND_ENERGY	107	494	0.00121512	0.0129611	DHRS2/IDO1/ACSS1/HK2/ALDOC/IRS2/PHKA2/AGL/NUPR1/NFATC4/LEPR/PPARA/BNIP3/NDUFC2-KCTD14/NOX4/ENO2/AK4/PFKP/PGM1/ADGRF5/OPN3/CROT/PPP1R3B/SURF1/FDXR/PPP1R3G/ZBTB20/TPI1/SHMT2/CDK1/TP53/SLC25A23/SNCA/PFKL/MYC/PFKM/CYB561/AACS/IDH2/COA8/DHTKD1/AKR7A2/EP300/BID/OXA1L/FOXK2/IDH1/PGD/COX6C/IL6ST/ACO2/NDUFC2/ATP5F1B/NDUFA4/ACAT1/GSK3B/NDUFA6/PRKAA1/SUCLG1/NDUFS4/DLD/ATP5PB/EPM2AIP1/CYC1/SUCLA2/CIAPIN1/VCP…	107	0.216599
GOCC_RECYCLING_ENDOSOME_MEMBRANE	28	96	0.00122737	0.0130574	RAB17/ABCB11/BAIAP3/SLC9A7/SLC39A4/CLIP3/EHD3/RAB11B/PACSIN2/RAC1/RAB11FIP5/ARF6/RAB10/SCAMP1/SLC9A6/ABHD17B/EHD1/PLEKHB2/MICALL1/EHD4/PDLIM4/STX12/TFRC/RAB11A/SORL1/ATG9B/ATP13A3/SCAMP5	28	0.291667
GOMF_HYDROLASE_ACTIVITY_HYDROLYZING_O_GLYCOSYL_COMPOUNDS	28	96	0.00122737	0.0130574	AGL/ACER2/MANBA/GBA2/IDUA/MOGS/GANAB/GLB1/MAN2B2/MAN1B1/EDEM2/MAN1A2/FUCA2/HEXB/GLA/CTBS/MYORG/MANEA/GM2A/CEMIP2/MAN1A1/ACER3/OGA/NAGA/HYAL1/HPSE/HYAL2/CEMIP	28	0.291667
GOBP_NAD_METABOLIC_PROCESS	12	29	0.00123436	0.0130973	HK2/ENO2/PFKP/NMRK1/TP53/PFKL/PFKM/FOXK2/NADK/SLC25A12/NQO1/CD38	12	0.413793
GOMF_INSULIN_LIKE_GROWTH_FACTOR_BINDING	12	29	0.00123436	0.0130973	CCN2/CCN1/CRIM1/ESM1/IGF2R/ITGA6/INSR/IGFBP6/ITGB3/ITGB4/CCN3/IGFBP5	12	0.413793
GOBP_TUBE_FORMATION	40	152	0.00124084	0.0131488	GATA3/SEMA4C/ADM/ATOH8/BMP4/SPINT1/SOX4/VEGFA/CTHRC1/TGFB1/BCL2L11/PTCH1/FZD2/CITED2/FZD1/PLXNB2/PTK7/MTHFR/NFIB/MED12/ABL1/LMO4/NPHP3/SCRIB/DVL3/DEAF1/LUZP1/IFT52/DAB2IP/YWHAZ/VASP/IFT57/OPA1/MMRN2/RARG/TGM2/PODXL/SFRP1/PAX8/WNT9B	40	0.263158
HP_GINGIVAL_OVERGROWTH	33	119	0.00124343	0.0131589	AFF3/PIGN/FZD2/FAM20C/ZBTB16/IRF2BP2/ABCA5/CLIP2/LMNB1/IDUA/FAT4/NXN/CNTNAP1/PLAGL1/DVL3/NUMA1/NPM1/GLB1/LIMK1/GNAQ/LBR/SOS1/IER3IP1/STAT3/RFC2/BUD23/SLC35C1/ATP6V1B2/ZEB2/NABP1/INSR/KCNMA1/ELN	33	0.277311
GOBP_REGULATION_OF_LYMPHOCYTE_DIFFERENTIATION	46	181	0.00124587	0.0131675	GATA3/BMP4/NRARP/SOX4/INPP5D/CAMK4/TNFSF4/ZBTB16/PRDM1/ADA/GAS6/SOX12/ABL1/TGFBR2/NFKBIZ/MDK/RIPK2/CD46/PRDX2/RNF41/SOD1/XRCC6/SOS1/ZEB1/ZFP36L1/NDFIP1/ANXA1/RHOA/IL15RA/SOX13/MALT1/PNP/ZC3H12A/IL4I1/TNFSF9/IRF1/DUSP10/SFRP1/VSIR/LGALS9/ZMIZ1/NLRP3/FGL2/SPINK5/TBX21/PRKCZ	46	0.254144
GOBP_REGULATION_OF_PROTEIN_IMPORT	20	61	0.00124888	0.0131822	BMP4/PRKD1/SMO/JUP/TGFB1/ZIC1/PRKCD/CDK1/TRIM28/NUP54/PDCD5/JAK2/PKIG/PIK3R1/MDFIC/RAB23/ZC3H12A/PTGS2/HYAL2/FERMT1	20	0.327869
GOCC_NUCLEAR_SPECK	91	410	0.0012553	0.0132327	CMYA5/ATOH8/ZNF395/BDNF/HSF4/NFATC4/ARHGAP18/GCAT/KLF15/BASP1/EPOR/GTF2H2C_2/MAML3/POLI/ZBTB16/PRPF40B/DZIP1/ZBTB18/MECOM/RBM39/SRSF4/BNIP3L/C12orf57/SRRM2/DDX17/ATXN2L/AKAP17A/ATF4/GTF2H4/EHMT2/INPPL1/NEK6/SNURF/FNBP4/SLC2A4RG/PPP1R16B/NFKBIZ/NXF1/RBM15B/SF3A2/HIPK1/SPOP/CDC34/CCNL1/MSL1/REXO4/LUC7L3/ITPKC/NCBP3/LIMK1/ACIN1/PPP1R8/SNW1/MOCS2/PRPF19/SAP18/API5/PACSIN2/SNRNP40/BCAS2/NR3C1/WBP4/PRK…	91	0.221951
GOCC_APICAL_PART_OF_CELL	94	426	0.00128012	0.0134597	RAB17/ABCB11/SLC15A2/GPIHBP1/VASH1/KCNK2/PATJ/MYO5B/SLC39A4/PARD6A/PTCH1/SLC16A3/OCLN/ADGRF5/MPDZ/SAPCD2/AJM1/HIP1R/MYO1B/SLC4A11/TMEM30A/CDH2/OCEL1/DCHS1/FAT1/AKR1A1/FLOT2/PLD1/SLC38A1/SLC26A6/SLC9A1/PFKM/PARD3/RAPGEF2/TJP1/SLC23A2/GNAS/AHCYL1/SLC9B2/STXBP3/SEPTIN7/CDC42/CLCN3/PRKAA1/STK39/OSMR/CETN2/ATP6V1C1/DYNC2LI1/TUBG1/SIPA1L3/RAB27A/IFIT5/ATP6V0D1/CLIC4/EZR/SLC29A1/ATP1A1/ANXA1/ATP6V1B2/LD…	94	0.220657
GOBP_RIBOSE_PHOSPHATE_BIOSYNTHETIC_PROCESS	48	191	0.00128017	0.0134597	ADSS1/AK5/ACSS1/PDK4/PPARA/AK4/TGFB1/ELOVL4/HACD1/ADA/CTPS2/DCAKD/AMPD3/SNCA/MYC/NME4/IMPDH2/PAICS/SLC25A1/AK2/GMPS/ATP5F1B/ACAT1/ATP5MC3/DLD/ACSL4/ATP5PB/SLC25A16/ACSL1/HSD17B12/CMPK1/VCP/PRPS1/NME1/UPP1/DLAT/ATP5MC1/PRKAG2/SLC25A12/G6PD/UMPS/ELOVL1/SLC25A13/ACSL5/SLC26A2/DMAC2L/ADCY4/ADCY7	48	0.251309
HP_ABNORMALITY_OF_THE_COMMON_COAGULATION_PATHWAY	19	57	0.00131174	0.0137737	SERPINE1/SLC7A7/ZBTB16/GGCX/IRF2BP2/STXBP2/VKORC1/AHCY/MPI/CD46/NUMA1/NPM1/PTPN11/STAT3/LYST/NABP1/CFI/GNA14/ANK1	19	0.333333
GOCC_CAVEOLA	25	83	0.00132902	0.0139034	ADRA1B/SMO/PTCH1/TFPI/EFNA5/SCN5A/HDAC6/FLOT2/TGFBR2/CDH13/CTNNA1/PACSIN2/BMPR2/JAK2/CAVIN1/ATP2B4/PLPP1/ADTRP/CAVIN3/INSR/PTGS2/KCNMA1/NOS3/PLVAP/SLC6A3	25	0.301205
GOBP_REGULATION_OF_ACTOMYOSIN_STRUCTURE_ORGANIZATION	29	101	0.00132905	0.0139034	RHPN1/EDN1/CCN2/RGCC/RHPN2/EVL/LIMCH1/TPM1/NRP1/ARHGEF10/WASF2/ABL1/SLC9A1/TESK1/TJP1/LIMK1/RAC1/CDC42/CLASP2/TTC8/S1PR1/FERMT2/PIK3R1/TGFB3/RHOA/CD47/ARHGAP6/RHOC/SFRP1	29	0.287129
GOBP_FIBROBLAST_APOPTOTIC_PROCESS	10	22	0.00133047	0.0139034	BCL2L11/BTG1/GAS6/TP53/MYC/BID/API5/IER3IP1/BAK1/SFRP1	10	0.454545
HP_ABNORMALITY_OF_THE_PULMONARY_VASCULATURE	59	246	0.00133097	0.0139034	BPTF/FLT4/DLL4/SATB1/AASS/TLL1/DNAH11/PIGN/KDM4B/CRELD1/CITED2/WNT3/CLIP2/DNAAF2/CCDC40/RSPH3/TGFBR2/MADD/CRTAP/PUS7/WASF1/EFEMP2/DVL3/LIMK1/HS2ST1/DNAL1/NRAS/CDC42/SOS1/RIT1/BMPR2/ACTL6A/PTPN11/ARHGAP31/RFC2/MED27/BUD23/NR2F2/RRAS/FADD/CFAP298/FBN1/NOTCH2/PSMD12/ZEB2/JAG1/RRAS2/KRAS/KMT2E/DNAH9/SNAI2/LMNA/SLC12A2/FOXF1/KCNMA1/MRAS/KITLG/ZMIZ1/ELN	59	0.239837
HP_PARALYSIS	38	143	0.00133544	0.0139321	ERBB4/PRRT2/KCNJ2/SRPX2/COL4A1/BCHE/TPI1/LMNB1/ALAD/IGHMBP2/ATXN2/POLG/PON2/ABCB6/HSPB1/CNTNAP1/FHL1/ALDH18A1/TAF15/SOD1/VCP/PDCD10/CHMP2B/ADGRG1/HMBS/GM2A/EPHA4/FUS/KRAS/CD59/EPAS1/LMNA/TRIM2/PMP22/SYNE1/GDAP1/ALOXE3/ELN	38	0.265734
HP_IMPAIRED_VIBRATORY_SENSATION	27	92	0.00134325	0.0139689	PEX6/FGF14/PLOD1/GBA2/LMNB1/RTN2/TPP1/ATXN2/POLG/KLC2/CPT1C/NIPA1/ALDH18A1/HSPD1/HARS1/ATXN1/VCP/FXN/WASHC5/ATP13A2/GARS1/PLEKHG4/GCH1/PMP22/SYNE1/ARSI/DHH	27	0.293478
GOBP_RECEPTOR_RECYCLING	13	33	0.00134588	0.0139689	EHD3/TBC1D16/SNCA/SCRIB/RAB11B/AP1AR/ANXA2/ECE1/NSF/ALS2/ARFGEF2/LDLR/SORL1	13	0.393939
GOBP_REGULATION_OF_FATTY_ACID_TRANSPORT	13	33	0.00134588	0.0139689	THBS1/EDN1/IRS2/PPARA/MAP2K6/FIS1/ACSL1/ACSL5/PLA2G6/PLA2G4A/FABP3/NTSR1/ERFE	13	0.393939
GOBP_RESPONSE_TO_ARSENIC_CONTAINING_SUBSTANCE	13	33	0.00134588	0.0139689	CYP1A1/MAPK13/ATF4/ALAD/MYC/HSF1/RNF4/GCLC/VCP/GSTO1/MKNK2/ZC3H12A/CYP1B1	13	0.393939
GOBP_RESPONSE_TO_XENOBIOTIC_STIMULUS	91	411	0.00135763	0.0140728	GATA3/ABCB11/SULT1C4/ABAT/CXCR4/ADORA2A/PDE4B/THBS1/EDN1/CYP26A1/LOX/CERS1/ACER2/HTR1B/PGF/ENO2/GPX1/PTCH1/ACE/MAP2K6/CYP1A1/BCHE/TXNRD2/ANKRD1/PDE4A/DUSP6/TP53I13/GAS6/FZD1/MTHFR/TYMS/VKORC1/ALAD/TRAF3IP2/BPHL/EHMT2/CDK1/ABL1/TP53/TGFBR2/SNCA/MYC/PAM/MDK/HSF1/AIP/GNPAT/HDAC2/CRKL/PPP1R12A/XRCC5/SOD1/GCLC/PRKAA1/ACSL1/SS18/TPMT/GUK1/PDGFA/LYN/GSTO1/UMPS/RNF149/CAT/ATP1A1/BAK1/RHOA/MEF2C/NQO1/ITGA…	91	0.221411
GOBP_ESTABLISHMENT_OF_ENDOTHELIAL_BARRIER	18	53	0.00136655	0.014111	F2RL1/SOX18/VEGFA/PDE2A/PPP1R16B/RAPGEF2/TJP1/PPP1R12A/CDH5/RAPGEF1/VCL/RAP1A/TNFRSF1A/IKBKB/EZR/RAP1B/MSN/HPSE	18	0.339623
GOBP_REGULATION_OF_DNA_TEMPLATED_TRANSCRIPTION_IN_RESPONSE_TO_STRESS	18	53	0.00136655	0.014111	VEGFA/CITED2/GCN1/ATF6B/ATF4/TP53/CHD6/HIF1AN/HSF1/NCK2/IMPACT/MBTPS2/CHEK1/EPAS1/MUC1/JUN/TCIM/KLF2	18	0.339623
HP_STEPPAGE_GAIT	18	53	0.00136655	0.014111	ADSS1/MTRFR/IGHMBP2/POLG/HSPB1/FHL1/HARS1/COA7/SLC25A46/VCP/ATL3/RAB7A/ATP1A1/LMNA/PMP22/CLIC2/GDAP1/DHH	18	0.339623
GOCC_CLATHRIN_COATED_PIT	22	70	0.00137259	0.0141521	SGIP1/VLDLR/LRP1/SORT1/HIP1R/MYO6/ATAT1/AP2A2/ARRB1/HSPD1/BMPR2/PICALM/AP1S2/SYNJ1/LDLR/SPHK1/TFRC/CLTB/RAMP2/EPN3/CEMIP/ACKR3	22	0.314286
HP_PLAGIOCEPHALY	32	115	0.00137403	0.0141521	NALCN/BMP4/CYFIP2/FAM20C/ZNF292/RAC3/ZBTB20/ZIC1/MED12/MADD/ADARB1/PPP1R21/PPP3CA/WBP11/RAC1/PPP2R1A/NRAS/DHX37/TUBB3/EIF5A/MBTPS2/MESD/IFIH1/ATP6V1B2/CHN1/FKTN/KRAS/TREX1/SLC26A2/EFNB1/MAFB/MN1	32	0.278261
GOBP_PROTEIN_DEPHOSPHORYLATION	68	292	0.00138138	0.0142097	DNAJC6/PTPRF/PTPRS/TGFB1/PTPN18/CDKN3/PPP1R3B/DUSP6/PPM1K/CTDSP2/PRKCD/CTDSP1/PPP1R16B/CTDSPL/PTPN4/CDC14A/MTMR4/SBF1/PPP3CA/STK11/LRRK1/CALM3/PPP1R12A/PPP1R8/FKBP1A/ARPP19/PTPA/PPP2R1A/PPIA/ACP1/PPP1R7/GNAI2/CDH5/GSK3B/MTMR2/PTPN11/JAK2/MTMR6/MTM1/DUSP18/IKBKB/PTPRB/EYA3/DUSP4/PTPRA/PPP1R2/DUSP3/DUSP12/PHLPP1/ENSA/SSH2/FKBP1B/CDC25B/CALM2/NCEH1/PPP2R2D/UBASH3B/DUSP5/PPM1J/DUSP23/PTPRR/DUSP10/PTP…	68	0.232877
GOBP_NEGATIVE_REGULATION_OF_MYELOID_LEUKOCYTE_DIFFERENTIATION	17	49	0.00140936	0.0144235	INPP5D/GPR137B/MYC/GPR137/CUL4A/TLR4/LYN/FBN1/TCTA/PIK3R1/FSTL3/CEACAM1/UBASH3B/TRIB1/SFRP1/MAFB/LTF	17	0.346939
HP_WORMIAN_BONES	17	49	0.00140936	0.0144235	COL1A2/PLOD2/LRP5/THRA/P3H1/FKBP10/CRTAP/HSPG2/ALDH18A1/LEMD2/MBTPS2/MESD/NOTCH2/BMP1/LMNA/RETREG1/PDGFRB	17	0.346939
GOBP_EPIBOLY	14	37	0.00141108	0.0144235	CCN1/AJUBA/DDR1/ARHGAP24/CD151/CLASP2/PDCD10/FERMT2/RHOA/CD44/CEACAM1/RHOC/LCP1/FERMT1	14	0.378378
GOBP_NEUTROPHIL_MEDIATED_IMMUNITY	14	37	0.00141108	0.0144235	DNASE1L3/F2RL1/DNASE1/ACE/STXBP2/BCR/STXBP3/VAMP7/WDR1/ANXA3/KMT2E/IL6/CD177/PTAFR	14	0.378378
GOBP_POSITIVE_REGULATION_OF_LIPID_KINASE_ACTIVITY	14	37	0.00141108	0.0144235	PDGFB/KIT/PRKD1/TGFB1/FLT1/CDC42/LYN/CD81/TNFAIP8L3/PTK2B/TEK/CCR7/PDGFRB/FGR	14	0.378378
GOBP_REGULATION_OF_MICROTUBULE_CYTOSKELETON_ORGANIZATION	40	153	0.00141868	0.0144828	PATJ/RASSF7/CLIP3/OCLN/MPDZ/PSRC1/EFNA5/FSD1/FKBP4/GBA2/SPAG5/HDAC6/ATAT1/EML2/CDK2AP2/ABL1/SNCA/AKAP9/MAP1S/RNF4/ARHGEF2/NUMA1/RPS3/CHMP3/PDCD6IP/HDGFL3/MAPRE1/RAC1/CHMP2A/CDH5/GSK3B/PRKAA1/CLASP2/CHMP2B/TRAF3IP1/FAM107A/RHOA/HSPA1B/BMERB1/STMN3	40	0.261438
HP_GRAY_MATTER_HETEROTOPIA	30	106	0.001426	0.0145392	CSGALNACT1/PHC1/MPDZ/ZNF292/COL4A2/ADD3/CDH2/KAT6B/DCHS1/AKT3/LAMB1/FAT4/MED12/ASXL1/FKRP/B4GAT1/KANSL1/PPP1R12A/MAN1B1/SLC25A24/TMTC3/NDE1/TUBA1A/TUBG1/ARFGEF2/ZEB2/FKTN/TUBB2B/CIT/ZMIZ1	30	0.283019
GOBP_AMINO_SUGAR_METABOLIC_PROCESS	15	41	0.0014382	0.0146083	CSGALNACT1/ALDH1A1/CHST1/CHST7/ST6GAL1/PGM3/UAP1L1/CTBS/CMAS/GNPDA2/ST3GAL1/GNPNAT1/GFPT2/CHST2/OGA	15	0.365854
GOBP_SEMI_LUNAR_VALVE_DEVELOPMENT	15	41	0.0014382	0.0146083	GATA3/BMP4/DLL4/EFNA1/SLIT2/TGFB1/BMPR2/TNFRSF1A/NOTCH2/TBX20/JAG1/BMP2/SNAI2/NOS3/ELN	15	0.365854
HP_AUTOIMMUNE_THROMBOCYTOPENIA	15	41	0.0014382	0.0146083	ADA/ARHGEF1/TNFSF12/PRKCD/NFKB2/LRBA/RFX5/NRAS/STAT3/CD81/KRAS/RFXAP/FAS/PNP/ACP5	15	0.365854
GOBP_GLUTAMINE_FAMILY_AMINO_ACID_METABOLIC_PROCESS	24	79	0.00144232	0.0146318	ASNS/ARG2/SLC7A7/DDAH1/PYCR1/CTPS2/GGT1/ALDH18A1/GLS/GMPS/FPGS/GCLC/ASL/ALDH4A1/SLC25A12/DDAH2/ATP2B4/GLUL/GLUD1/GFPT2/GCLM/PRODH/NOS3/ASS1	24	0.303797
HP_CEREBRAL_CORTICAL_ATROPHY	78	344	0.00144982	0.0146895	BPTF/BMP4/WHRN/CASZ1/SATB1/HIC1/SLC39A4/PIGN/WFS1/OCLN/DDB2/KDM4B/GBA2/RERE/HERC1/CLIP2/POGZ/ATXN2/FKRP/MADD/SNCA/SNRPN/ADARB1/ERCC2/PUS7/WASF1/ATRX/HSPG2/ALDH18A1/SPECC1L/LIMK1/GNAQ/ACO2/HS2ST1/CDC42/LUZP1/PLAA/TRAPPC6B/ACTL6A/ALG8/VCP/ACTB/RAB3GAP1/RTEL1/NDE1/TSEN15/RFC2/MED27/BUD23/SLC9A6/POLR3B/ALS2/CHMP2B/PRDX1/MBTPS2/TMEM70/AP1S2/UGP2/SLC35C1/NDUFA8/ATP13A2/PSMD12/MYO5A/MEF2C/TSEN54/KRAS/KM…	78	0.226744
GOBP_REGULATION_OF_NOTCH_SIGNALING_PATHWAY	28	97	0.00145976	0.0147532	KIT/DLL4/NRARP/RFNG/TSPAN15/POSTN/PRAG1/CBFA2T2/ARRB1/HIF1AN/MFNG/CD46/WWP2/IL6ST/PDCD10/STAT3/ADAM10/NIBAN2/CCNC/POFUT1/SLC35C1/JAG1/EGFL7/TCIM/NOS3/ZMIZ1/CCN3/DTX1	28	0.28866
GOCC_LYSOSOMAL_LUMEN	28	97	0.00145976	0.0147532	SDC2/GPC2/MANBA/TXNDC5/ASAH1/CTSF/RNASET2/IDUA/TPP1/AGRN/GNS/HSPG2/GLB1/SCARB2/MAN2B2/HEXB/GLA/LIPA/SGSH/GM2A/ATP13A2/TCN2/HYAL1/HPSE/CTSL/SDC1/VCAN/PDGFRB	28	0.28866
HP_ARTHRITIS	51	207	0.0014722	0.0148603	DNASE1L3/CCN2/IL12A/DNASE1/SLC40A1/ASAH1/TCF3/COMT/AEBP1/PRKCD/PFKM/ATP7B/ADA2/SLC37A4/COPA/AIP/LRBA/DDRGK1/SCARB2/GNAS/LBR/UFSP2/PSMB4/GLA/PRPS1/TLR4/TNFRSF1A/POFUT1/MBTPS2/C2orf69/FBN1/EXT1/IFIH1/PIK3R1/TGFB3/UFD1/LACC1/TREX1/SLC22A4/CFI/FAS/ANK1/MUC1/SLC26A2/LMNA/IL6/GCH1/APOE/ACP5/NLRP3/SLCO2A1	51	0.246377
GOBP_POSITIVE_REGULATION_OF_NEUROGENESIS	54	222	0.00148556	0.0149662	CXCR4/KIT/RELN/BDNF/SPINT1/SMO/PLXNA4/OBSL1/CUL7/VEGFA/SLIT2/TGFB1/ACE/EFNA5/PLXNA3/WNT3/MME/PLXNB2/NRP1/FBXW8/GDI1/MYC/CDKL5/MDK/NAP1L1/SHTN1/STK11/HDAC2/LIMK1/XRCC5/SNW1/IL6ST/PRPF19/DAG1/BMPR2/HDAC1/TRPV2/LYN/ACTR2/FBXO31/CYFIP1/SYNJ1/EPHA4/NPTN/SERPINE2/BIN1/RAB11A/TIAM2/BMP2/TGM2/IL6/ITPKA/SEMA7A/IL34	54	0.243243
GOBP_NEGATIVE_REGULATION_OF_APOPTOTIC_SIGNALING_PATHWAY	55	227	0.00148639	0.0149662	THBS1/BMP4/BDNF/SERPINE1/IVNS1ABP/GPX1/WFS1/SYVN1/CSNK2A2/CLU/NRP1/HSPB1/NLE1/BAX/GRINA/BID/MAZ/PRDX2/ARHGEF2/QARS1/ZMYND11/CTNNA1/PPIA/GNAI2/GCLC/GSK3B/HDAC1/DNAJA1/PARL/BCL2L2/GHITM/FXN/GNAI3/TAF9B/EYA3/PEA15/MCL1/SLC35F6/IFI6/OPA1/CFLAR/HSPA1B/CD44/GCLM/TMBIM1/MUC1/SNAI2/BCL2L1/LMNA/ITGA6/PTGS2/NOS3/PLAUR/BDKRB2/ACKR3	55	0.242291
HP_WEIGHT_LOSS	69	298	0.00149926	0.015077	FANCE/NALCN/KIT/TYMP/IL12A/SMO/SLC39A4/TGFB1/RHBDF2/TCF4/MST1/ZBTB16/HACD1/TPM2/TXNRD2/IRF2BP2/COL4A5/ASXL1/POLG/TP53/TGFBR2/FANCG/SNCA/LPIN2/PCNT/ERCC2/CUL4B/ATP7B/CNTNAP1/TRIM28/ATRX/HSPG2/NUMA1/NPM1/AK2/ACAT1/ECE1/FLI1/EWSR1/SUCLA2/TLR4/JAK2/STAT3/SLC9A6/ALS2/CDC73/NBN/LIPA/TPM3/PIK3R1/HLA-DPB1/FUS/RABL3/KRAS/SLC22A4/MALT1/NABP1/PALLD/FOXP1/FAS/HLA-DPA1/EPAS1/LMNA/IL6/CDKN2B/MAFB/SCNN1A/SEMA3D…	69	0.231544
GOBP_NUCLEOSIDE_BISPHOSPHATE_METABOLIC_PROCESS	34	125	0.00152037	0.0152703	SULT1C4/ACSS1/PIPOX/PDK4/AASS/ELOVL4/ACSF2/CROT/HACD1/DCAKD/SNCA/SLC25A1/ACAT1/DLD/ACSL4/SLC25A16/ACSL1/HSD17B12/SUCLA2/FITM2/DLAT/OXSM/ELOVL1/GPAT4/HMGCS1/ACOT2/ACOT11/ACSL5/SLC26A2/TPST2/SULT1A3/SULT1B1/OGDH/SULT1A4	34	0.272
GOBP_CELLULAR_CARBOHYDRATE_METABOLIC_PROCESS	67	288	0.00153207	0.0153687	CSGALNACT1/HK2/IRS2/PHKA2/AGL/NUPR1/PDK4/LEPR/PPARA/MST1/PPP1R3B/ISYNA1/FOXO1/PPP1R3G/KAT2B/TPI1/IDUA/TP53/SNCA/PFKM/B4GAT1/IDH2/EP300/STK11/ADIPOR1/FOXK2/GLB1/SCARB2/IDH1/PGD/IL6ST/ARPP19/HS2ST1/GSK3B/EPM2AIP1/MTMR2/RPE/STAT3/IMPA1/SIRT6/SLC35B4/PRKAG2/SLC25A12/UGP2/COQ2/EXT1/PPP1R2/SYNJ1/DUSP12/B3GNT2/DDIT4/PFKFB2/PHLDA2/SYNJ2/NNMT/C1QTNF1/INSR/B3GNT7/PLA2G4A/PPP1R3C/PTK2B/ITPKA/GCKR/NTSR1/ERFE…	67	0.232639
HP_ABNORMAL_STOMACH_MORPHOLOGY	66	283	0.00154752	0.0155044	DMD/KIT/SLC9A7/CASZ1/PEX6/PDGFRL/PTCH1/WFS1/TCF4/RERE/CLIP2/BCR/CHST14/FAT4/PRKCD/MED12/GDI1/TP53/NFKB2/KANSL1/SERPINH1/BAX/HSPG2/ALDH18A1/EP300/EFEMP2/LRBA/SPECC1L/STK11/MID2/CRKL/LIMK1/NRAS/LUZP1/LBR/ACSL4/FLI1/TMTC3/RFC2/MTM1/BUD23/CAVIN1/ARFGEF2/TGFB3/STS/ALG13/ZEB2/PLEC/KRAS/TREX1/FAS/BIN1/ITGA6/IRF1/LAMB3/PLA2G4A/IQSEC2/CDKN2B/PTPRJ/ITGB4/ELN/TNXB/PRKCZ/MLH3/WDR73/NCF2	66	0.233216
HP_DENTAL_CROWDING	29	102	0.00157082	0.0157086	EDN1/LOX/PEX6/COL1A2/FRAS1/KCNJ2/PLOD1/HACD1/TPM2/C12orf57/SCARF2/SMS/MED12/ZDHHC9/MTX2/ABL1/MADD/EP300/SPECC1L/TAF6/IL6ST/GNB2/GNAI3/FBN1/TPM3/ZEB2/BMP2/LMNA/INSR	29	0.284314
HP_ABNORMAL_5TH_FINGER_MORPHOLOGY	95	434	0.00157487	0.0157086	BPTF/FANCE/CDKN1C/FLT4/BMP4/SLC9A7/CASZ1/SMO/HIC1/OBSL1/CUL7/SOX4/JUP/PIGN/KCNJ2/FZD2/KDM4B/ZNF292/CITED2/ZFPM2/TTC21B/MECOM/RERE/C12orf57/KAT6B/CLIP2/LMBR1/AKT3/TMEM216/BCR/SMARCC2/IFT27/ZDHHC9/MIA3/NXN/FANCG/DHPS/SNRPN/FGD1/PCNT/CUL4B/KMT2A/ATRX/SPOP/REV3L/HSPG2/EP300/SRCAP/SPECC1L/DVL3/TMEM237/GNAS/DEAF1/CRKL/LIMK1/MAN1B1/STAG1/RAC1/PPP2R1A/NRAS/LUZP1/LBR/GNB2/SOS1/RIT1/IFT52/PLAA/EMG1/TTC8/PT…	95	0.218894
GOBP_SULFUR_COMPOUND_BIOSYNTHETIC_PROCESS	39	149	0.00157741	0.0157086	CSGALNACT1/ACSS1/PDK4/CHST1/CHST7/CHST15/ELOVL4/MPST/HACD1/AKR1A1/MTHFR/GGT1/CHST14/CHST12/MAT2A/SNCA/B4GAT1/SLC25A1/MTAP/ACAT1/GCLC/DLD/ACSL4/ACSL1/HSD17B12/DLAT/ST3GAL2/ELOVL1/EXT1/GGT5/B3GNT2/CHAC2/ST3GAL1/TPK1/GCLM/ACSL5/SLC26A2/CHST2/B3GNT7	39	0.261745
GOCC_EXTRINSIC_COMPONENT_OF_MEMBRANE	72	314	0.00158106	0.0157086	SYTL2/GNG2/JUP/BCL2L11/DLG4/SOCS2/GBA2/GRAMD1A/GNG11/CDH2/DCHS1/SARM1/GOLGA3/MFGE8/WDR45/CTNND1/OSBPL2/UVRAG/AKAP9/PPP3CA/CYTH3/SNX5/SCRIB/SNX33/CDH13/NUMA1/GNAS/CRKL/YES1/GNAQ/CTNNA1/FKBP1A/PACSIN2/RAC1/GNB2/GNAI2/CDH5/KPNA2/STK39/PICALM/RAB7A/GNAI3/SYTL4/LYN/CIBAR1/GNG10/PIK3C2B/EZR/FERMT2/PIK3R1/ANXA1/MICALL1/RHOA/EEA1/S100A6/KRAS/SERPINE2/GNGT2/GNA14/BIN1/PIK3C2A/ESYT2/ZC3H12A/KALRN/GNAZ/PTK2…	72	0.229299
GOBP_POSITIVE_REGULATION_OF_FOCAL_ADHESION_ASSEMBLY	11	26	0.0015815	0.0157086	VEGFA/EPB41L5/NRP1/ABL1/RAC1/FERMT2/SFRP1/TEK/PTPRJ/THY1/FMN1	11	0.423077
GOBP_POSITIVE_REGULATION_OF_PROTEIN_AUTOPHOSPHORYLATION	11	26	0.0015815	0.0157086	PDGFB/RASSF2/PDGFC/VEGFA/ACE/PDGFD/CALM3/PDGFA/NBN/CALM2/GPNMB	11	0.423077
GOBP_POSITIVE_REGULATION_OF_T_CELL_CYTOKINE_PRODUCTION	11	26	0.0015815	0.0157086	GATA3/TNFSF4/CD81/ARID5A/MALT1/IL6/IL1R1/CD55/NLRP3/TBX21/PRKCZ	11	0.423077
HP_LYMPHOPENIA	35	130	0.00158617	0.0157357	CXCR4/LEPR/IVNS1ABP/ADA/TCF3/UNC119/FAT4/TNFSF12/PRKCD/PGM3/MYC/NFKB2/ADA2/SMARCAL1/LRBA/RFX5/AK2/PSMB4/IKBKB/NBN/WDR1/CD81/SAMD9/STING1/PIK3R1/RRAS2/TCN2/G6PC3/MSN/RFXAP/FAS/PNP/RAC2/IL2RG/ACP5	35	0.269231
HP_FLEXION_CONTRACTURE_OF_DIGIT	71	309	0.00160197	0.0158171	NALCN/BMP4/CASZ1/PEX6/JUP/PIGN/FZD2/HACD1/TPM2/DUSP6/RERE/KAT6B/FBN2/DCHS1/SCARF2/LMBR1/BCR/IDUA/SMS/FAT4/MED12/ZDHHC9/IGHMBP2/ASXL1/ABL1/NXN/HS6ST1/TGFBR2/FGD1/ERCC2/CUL4B/FHL1/HSPG2/DVL3/SVIL/MSL3/CRKL/CDC42/LUZP1/EMG1/ECE1/ALG8/RAB3GAP1/TUBB3/DPM1/EIF5A/COL6A1/MBTPS2/TMEM70/FBN1/SMG9/TPM3/TGFB3/GLUL/RAB23/ZEB2/CHN1/FKTN/PYROXD1/SLC26A2/LMNA/EFNB1/LAMB3/MAFB/COL17A1/NLRP3/ITGB4/SMOC1/FERMT1/PRK…	71	0.229773
GOBP_MICROTUBULE_POLYMERIZATION	25	84	0.00160205	0.0158171	CLIP3/OCLN/PSRC1/FKBP4/GBA2/CCDC57/EML2/ABL1/SNCA/AKAP9/NUMA1/RPS3/HDGFL3/MAPRE1/RAC1/CDH5/ZNF207/TUBGCP5/CLASP2/TUBGCP3/HAUS2/NDE1/TUBG1/HSPA1B/TPPP3	25	0.297619
GOBP_REGENERATION	47	188	0.00160317	0.0158171	ERBB4/ANGPT2/ADM/PGF/PTPRF/PTPRS/GPX1/PTCH1/ACE/GAS6/CSNK2A2/TYMS/NINJ1/BCL9/CDK1/NREP/IGF2R/TGFBR2/MYC/LAMB2/MDK/PPP3CA/HDGFL2/CTNNA1/FPGS/DAG1/STK24/JAK2/CD81/ANXA1/BAK1/CFLAR/EPHA4/BIN3/FKBP1B/ANXA3/PRRX1/JUN/NNMT/CD9/IL6/DUSP10/ADAM15/KLF4/LCP1/THY1/CCN3	47	0.25
GOCC_CELL_PROJECTION_MEMBRANE	77	340	0.00160334	0.0158171	ADORA2A/UNC5A/DMD/SCIMP/SMO/ARHGAP45/EPB41L5/PTCH1/ACE/TPM1/EHD3/HIP1R/PDE4A/MFSD10/PKD2/SH3YL1/MYO6/JCAD/SGCE/ATF4/SLC26A6/FSCN1/GPR161/CDKL5/ARHGEF2/RPS3/MAPRE1/PACSIN2/RAC1/CLCN3/TWF1/CLASP2/PIP5K1C/TTC8/ARF6/NCKAP1/NME1/MTMR6/LIMA1/BBS5/IFIT5/VASP/EHD1/PLEKHO1/FAM107A/EZR/FERMT2/PLEKHA1/RHOA/ASAP1/NDRG4/DIAPH1/ITGA3/KSR1/ROM1/CD44/IQCE/MSN/FAP/PLEK2/CEACAM1/CLTB/SLC26A2/PODXL/INSR/SLC12A2/PTP…	77	0.226471
GOBP_REGULATION_OF_MONONUCLEAR_CELL_MIGRATION	32	116	0.00160415	0.0158171	THBS1/PYCARD/IL12A/SERPINE1/CCL2/SLIT2/PDGFD/GAS6/LRCH1/STK10/MIA3/MDK/MOSPD2/CRKL/CRK/STK39/ADAM10/LYN/FADD/RHOA/CD47/NBL1/MSN/ADTRP/SLC8B1/ECM1/PTK2B/LGALS9/CCR7/CCN3/IL34/CMKLR1	32	0.275862
GOBP_REGULATION_OF_CELLULAR_PROTEIN_CATABOLIC_PROCESS	61	258	0.0016124	0.015879	NUPR1/EFNA1/RNF144A/LRP1/RNF144B/GPX1/RNF217/CSNK2A2/CLU/CSNK1E/CDK5RAP3/ALAD/SMARCC1/FBXW8/PLK3/UBQLN4/DDRGK1/N4BP1/RPL23/PSME2/RNF139/RBX1/USP14/F8A1/FBXL5/GCLC/GSK3B/ANXA2/PSMC2/PSMC5/TMTC3/VCP/DAB2IP/USP5/VGLL4/COMMD1/MTM1/PSMC3/PSMC4/SIRT6/SVIP/LAPTM5/PSMC1/HSPBP1/PSMC6/ECSCR/CD81/SDCBP/EZR/SH3RF3/ATP13A2/PSMD14/HSPA1B/LDLR/EPHA4/MSN/BAG2/RNF180/TRIB1/APOE/PTK2B	61	0.236434
HP_SYNDACTYLY	86	387	0.00161575	0.0158927	FANCE/CSGALNACT1/CDKN1C/DMD/BMP4/DLL4/SLC9A7/PRKD1/SMO/SATB1/FRAS1/JUP/KCNJ2/FZD2/TTC21B/MECOM/NBAS/RERE/DCHS1/FAM149B1/LMBR1/TMEM216/LRP4/BCR/SHMT2/IFT27/FAT4/MED12/ASXL1/GDI1/NXN/TGFBR2/FANCG/SNRPN/FGD1/CTNND1/SBF1/CUL4B/KCTD1/REV3L/CHD2/EP300/SPECC1L/MID2/DVL3/DEAF1/CRKL/PPP1R12A/MAN1B1/STAG1/SLC25A24/NARS1/IFT52/ACSL4/FLI1/TTC8/SF3B4/ARHGAP31/BBS5/CHUK/CERT1/EBP/DYNC2LI1/MRPS28/WASHC5/ATP6V1B…	86	0.222222
GOBP_ENTRY_INTO_HOST	40	154	0.00161838	0.0158991	CXCR4/MRC1/CXADR/SLC1A5/PTX3/DYNLT1/GAS6/NRP1/TRIM5/CDK1/TRIM27/UVRAG/GRK2/CD46/MID2/SCARB2/KPNA3/WWP2/DAG1/FUCA2/TYRO3/IDE/XPR1/CD81/IFITM2/ANPEP/HSPA1B/LDLR/PVR/TFRC/IFITM3/NPC1/INSR/NECTIN1/CD55/HYAL2/FCN3/CTSL/ITGB3/LGALS9	40	0.25974
HP_BABINSKI_SIGN	60	253	0.00162236	0.0158996	DMD/SLC1A4/SLC9A7/COL4A1/GPT2/GBA2/CTSF/SLC44A1/PCYT2/LMNB1/SHMT2/MTRFR/RTN2/TPP1/MED12/GDI1/CPT1C/RFC1/SNCA/CNTNAP1/NIPA1/DARS1/ALDH18A1/MID2/HSPD1/SOD1/NDUFA4/PLAA/NDUFS4/COX20/ACSL4/SLC25A46/ATXN1/VCP/PRPS1/RNASEH1/TSEN15/DLAT/FXN/POLR3B/ALS2/CHMP2B/ADGRG1/TTC19/KIF1C/COQ2/WASHC5/OPA1/ATP13A2/ALG13/TSEN54/NUBPL/FUS/SELENOI/PLA2G6/GCH1/IQSEC2/APOE/PMP22/SYNE1	60	0.237154
GOBP_ESTABLISHMENT_OF_EPITHELIAL_CELL_APICAL_BASAL_POLARITY	9	19	0.00162432	0.0158996	PTK7/FAT1/CDC42/TTC8/EZR/RHOA/MSN/FOXF1/TCF15	9	0.473684
GOBP_RETINA_VASCULATURE_DEVELOPMENT_IN_CAMERA_TYPE_EYE	9	19	0.00162432	0.0158996	COL4A1/LRP5/RHOJ/NRP1/BMPR2/CLIC4/ROM1/PDGFRB/CYP1B1	9	0.473684
HP_INFLAMMATORY_ABNORMALITY_OF_THE_EYE	49	198	0.00162922	0.0159283	DNASE1L3/IL12A/SLC39A4/PIGN/AP1B1/DDB2/TCF4/MST1/TCF3/NLRP1/AEBP1/PRKCD/TRAF3IP2/COL4A5/ERCC2/POLH/REV3L/LRBA/NPM1/GNAS/GNAQ/IL6ST/LBR/PSMB4/NHP2/ZEB1/TLR4/RTEL1/TNFRSF1A/MBTPS2/SLC35C1/FBN1/SAMD9/PIK3R1/PLEC/LACC1/HLA-DPB1/MALT1/TFRC/FOXP1/FAS/HLA-DPA1/IL6/APOE/ALOXE3/COL17A1/NLRP3/FERMT1/NCF2	49	0.247475
GOBP_REGULATION_OF_NEUROGENESIS	81	361	0.00163158	0.0159321	SEMA4C/CXCR4/KIT/RELN/BDNF/DLL4/SPINT1/NFATC4/SMO/PLXNA4/OBSL1/CUL7/VEGFA/SLIT2/PTPRS/TGFB1/SEMA4G/ACE/EFNA5/PLXNA3/WNT3/SEMA6C/MME/DYNLT1/PLXNB2/LRP4/NRP1/SEMA6B/FBXW8/GDI1/TP53/CTDSP1/MYC/CDKL5/MDK/NAP1L1/SHTN1/PPP3CA/RAPGEF2/STK11/HDAC2/LIMK1/XRCC5/CTNNA1/SNW1/IL6ST/PRPF19/DAG1/BMPR2/HDAC1/RNF6/TRPV2/LYN/ACTR2/FBXO31/CYFIP1/SYNJ1/LDLR/EPHA4/NPTN/MBP/YWHAH/SERPINE2/BIN1/RAB11A/TIAM2/SEMA4B/BMP2…	81	0.224377
HP_WEAKNESS_OF_FACIAL_MUSCULATURE	58	243	0.00163856	0.0159809	ADSS1/PDGFB/DMD/DLL4/SLC9A7/SMO/PEX6/PRRT2/LAMA2/TGFB1/CHRNB1/SRPX2/COL4A1/ABCA1/ASAH1/HACD1/TPM2/SURF1/LRP5/LRP4/SHMT2/MTRFR/AGRN/MED12/POLG/GDI1/FKRP/SIX5/TRAF7/LAMB2/CNTNAP1/ADA2/REV3L/SLC25A1/MID2/ACSL4/SUCLA2/VCP/MTMR2/RNASEH1/MTM1/TUBB3/ADGRG1/COL6A1/FLNC/TPM3/ALG14/OPA1/ALG13/PLEC/FKTN/TREX1/TUBB6/BIN1/COL13A1/IQSEC2/SYNE1/ITGB4	58	0.238683
HP_INTELLECTUAL_DISABILITY_SEVERE	93	424	0.00164177	0.0159873	L2HGDH/NALCN/DMD/FGFRL1/SLC9A7/SATB1/HNMT/PHC1/SOX4/PLEKHG2/TCF4/GAMT/RAC3/ROGDI/SURF1/HERC1/KDM5B/KAT6B/DCHS1/ZIC1/AKT3/SHMT2/SMARCC2/SOBP/POGZ/FAT4/MED12/SEMA6B/ASXL1/GDI1/FKRP/SNRPN/EDC3/CUL4B/KANSL1/WASF1/PPP3CA/ATRX/MID2/MED23/TMEM237/DEAF1/MAN1B1/ZMYND11/ACO2/DAG1/STAG1/NDUFA4/ACAT1/SUCLG1/UFSP2/NDUFS4/WASHC4/RSRC1/KAT5/ACSL4/TRAPPC6B/DCPS/NDUFA9/RAB3GAP1/STAT3/KLF13/LARP7/NDE1/DLAT/TUBA1A/…	93	0.21934
GOCC_TRANSPORT_VESICLE	89	403	0.00164914	0.0159873	SEMA4C/CPA3/SNCAIP/PDE4B/EDN1/RAB3C/BDNF/CNIH3/GALNT15/SYNGR3/SYTL2/FGFRL1/SEPTIN5/CBARP/PRRT2/SEC16A/APBA2/YIPF1/PTPRS/SORT1/SEC16B/KDELR3/SLC40A1/STON1/WFS1/RAB3IP/SEC31B/EXOC3L1/MCTP1/ARFGEF3/TMEM163/DLG4/ROGDI/MME/TMEM30A/IGF2R/ERP29/SNCA/PAM/DPYSL3/SEPTIN8/COPA/APH1B/RAB15/YIPF3/STX6/MFF/RAB11B/CALM3/SLC9B2/VTI1A/AP1AR/CLCN3/SIPA1/RAB11FIP5/CNST/PICALM/MTMR2/RAB10/VAMP7/RAB7A/SCAMP1/SYTL4/LA…	89	0.220844
HP_ABNORMALITY_OF_THE_NASAL_DORSUM	53	218	0.00165265	0.0159873	CSGALNACT1/NALCN/FGFRL1/CASZ1/COL1A2/AASS/PTCH1/PYCR1/FAM20C/PSAT1/RERE/C12orf57/HDAC6/LMBR1/TMEM216/LRP4/MTX2/PCNT/ERCC2/TGIF1/ATRX/HSPG2/ALDH18A1/EP300/LEMD2/EFEMP2/MSL3/GLB1/TMEM237/SLC25A24/NRAS/LUZP1/TBCE/PEPD/PTPN11/HSPA9/EBP/ASPH/MBTPS2/NBN/SLC35C1/FBN1/IFIH1/ZEB2/TREX1/B9D1/LMNA/EFNB1/MN1/CENPT/BMPER/PRKCZ/WDR73	53	0.243119
HP_BOWING_OF_THE_LEGS	53	218	0.00165265	0.0159873	CSGALNACT1/COL1A2/TGFB1/PLOD2/TPM2/C12orf57/ZBTB20/CLIP2/SCARF2/IDUA/MTX2/HS6ST1/P3H1/SNRPN/P4HTM/PCNT/CRTAP/ATRX/SERPINH1/HSPG2/RPL13/DDRGK1/GLB1/LIMK1/HS2ST1/PCYT1A/MTAP/UFSP2/PEPD/RFC2/BUD23/DYNC2LI1/TUBB3/MBTPS2/UGP2/IFT57/FBN1/EXT1/IFIH1/NOTCH2/RAB23/ZEB2/KRAS/FLNB/SGMS2/SLC26A2/PMP22/CENPT/ACP5/ALPL/SMOC1/ELN/SLCO2A1	53	0.243119
GOBP_MATERNAL_PROCESS_INVOLVED_IN_FEMALE_PREGNANCY	19	58	0.00165503	0.0159873	ANGPT2/EPOR/PRDM1/CITED2/JUNB/PAM/BMPR2/DAZAP1/PRDX3/NR2F2/ITGA3/TPPP3/PLA2G6/APOL2/STC1/ESR1/PTGS2/LGALS9/ADCY7	19	0.327586
GOBP_PEPTIDYL_PROLINE_MODIFICATION	19	58	0.00165503	0.0159873	P4HA1/P3H2/P4HA3/FKBP7/FKBP4/EGLN1/P3H3/P3H1/P4HTM/FKBP10/PPID/PPIL2/CRTAP/AIP/FKBP1A/PTPA/PPIA/EGLN2/FKBP1B	19	0.327586
GOBP_POSITIVE_REGULATION_OF_TYPE_I_INTERFERON_PRODUCTION	19	58	0.00165503	0.0159873	ZBTB20/IRF7/POLR3D/ZCCHC3/RIPK2/HSPD1/G3BP1/DHX33/PTPN11/TLR4/CHUK/POLR3B/IFIH1/STING1/OAS3/OAS2/IRF1/OAS1/CD14	19	0.327586
GOBP_VASCULAR_ENDOTHELIAL_GROWTH_FACTOR_RECEPTOR_SIGNALING_PATHWAY	19	58	0.00165503	0.0159873	FLT4/PRKD1/PGF/VEGFA/VEGFB/GRB10/TMEM204/BCAR1/NRP1/CLEC14A/FLT1/HSPB1/HHEX/DAB2IP/NIBAN2/MMRN2/MAPKAPK3/PTK2B/ITGB3	19	0.327586
GOBP_AXON_EXTENSION	33	121	0.00168487	0.0162231	SEMA4C/EDN1/PLXNA4/VEGFA/SLIT2/PTPRS/SEMA4G/PLXNA3/WNT3/SEMA6C/NRP1/SEMA6B/GDI1/ABL1/CDKL5/LAMB2/SHTN1/LIMK1/TTL/BMPR2/GSK3B/VCL/RNF6/SLC9A6/TRPV2/CYFIP1/RAB11A/NRCAM/SEMA4B/APOE/SEMA7A/SEMA3F/SEMA3D	33	0.272727
GOBP_EPITHELIAL_CELL_APOPTOTIC_PROCESS	33	121	0.00168487	0.0162231	GATA3/THBS1/NUPR1/PPARA/SERPINE1/RGCC/CCL2/WFS1/ANGPTL4/GAS6/PDCD4/ABL1/TGFBR2/MDK/CAPN10/HIPK1/BID/BMPR2/CDH5/PRKAA1/CAST/ARF6/DAB2IP/JAK2/ZFP36L1/EIF2S1/ECSCR/CFLAR/BCL2L1/RAMP2/IL6/TEK/KRT18	33	0.272727
HP_PLEURAL_EFFUSION	22	71	0.00168546	0.0162231	DNASE1L3/SOX18/IL12A/TCF4/MST1/FAT4/CD46/LBR/RIT1/PTPN11/TLR4/LYST/ALG14/LACC1/EPHB4/CFI/FAS/BMP2/IL6/CALCRL/FOXF1/PLVAP	22	0.309859
GOBP_TYPE_I_INTERFERON_PRODUCTION	28	98	0.00172915	0.0166238	DTX4/PYCARD/PTPRS/ZBTB20/IRF7/SIRPA/POLR3D/ZCCHC3/RIPK2/HSPD1/G3BP1/DHX33/ILRUN/NPLOC4/PTPN11/TLR4/CHUK/POLR3B/TRAF3IP1/IFIH1/STING1/OAS3/UFD1/TREX1/OAS2/IRF1/OAS1/CD14	28	0.285714
GOBP_CELLULAR_RESPONSE_TO_CAMP	18	54	0.00173988	0.0167071	INHBB/PKD2/PDE2A/ITPR2/SLC26A6/AKAP9/RAPGEF2/RAPGEF1/ZFP36L1/RAP1A/EZR/RAP1B/STC1/ASS1/PTAFR/IGFBP5/AQP1/CYP1B1	18	0.333333
GOBP_CYTOKINESIS	44	174	0.00174351	0.0167152	SEPTIN5/CUL7/MYH10/KLHDC8B/FSD1/RTKN/AURKB/MYO19/UNC119/ZFYVE19/PKP4/CDC14A/UVRAG/SEPTIN8/PLK3/SNX33/SVIL/CALM3/CHMP3/PDCD6IP/SEPTIN7/CDC42/CHMP2A/CETN2/ACTR3/KIF3B/CHMP2B/DCTN3/ACTR2/TTC19/WASHC5/RHOA/PLEC/BIN3/SEPTIN6/CDC25B/CALM2/E2F8/SEPTIN9/RAB11A/BCL2L1/RHOC/KIF4B/CIT	44	0.252874
GOBP_POSITIVE_REGULATION_OF_NERVOUS_SYSTEM_DEVELOPMENT	63	269	0.00174938	0.0167152	CXCR4/KIT/RELN/BDNF/LRRTM2/SPINT1/SMO/PLXNA4/OBSL1/CUL7/VEGFA/SLIT2/TGFB1/SRPX2/ACE/SLITRK4/EFNA5/PLXNA3/FLRT2/TPBG/WNT3/MME/PLXNB2/NRP1/AGRN/FBXW8/GDI1/AMIGO2/MYC/CDKL5/MDK/NAP1L1/SHTN1/STK11/HDAC2/LIMK1/XRCC5/SNW1/IL6ST/PRPF19/DAG1/BMPR2/EPHB3/HDAC1/TRPV2/LYN/ACTR2/FBXO31/CYFIP1/SYNJ1/NLGN1/EPHA4/NPTN/SERPINE2/BIN1/RAB11A/TIAM2/BMP2/TGM2/IL6/ITPKA/SEMA7A/IL34	63	0.234201
GOBP_NEGATIVE_REGULATION_OF_ATP_METABOLIC_PROCESS	12	30	0.00175313	0.0167152	NUPR1/PPARA/TP53/SNCA/FIS1/STAT3/DNAJC15/PDE12/SIRT6/SLC25A12/RHOA/DDIT4	12	0.4
GOBP_NEGATIVE_REGULATION_OF_OSTEOCLAST_DIFFERENTIATION	12	30	0.00175313	0.0167152	INPP5D/GPR137B/GPR137/TLR4/FBN1/TCTA/PIK3R1/FSTL3/UBASH3B/SFRP1/MAFB/LTF	12	0.4
GOCC_DENDRITE_CYTOPLASM	12	30	0.00175313	0.0167152	KLHL17/DLG4/HIP1R/FLOT2/CDKL5/WASF1/SOD1/ABHD13/KIF3B/KIF5B/SFPQ/CCIN	12	0.4
GOMF_NF_KAPPAB_BINDING	12	30	0.00175313	0.0167152	COMMD6/CDK5RAP3/HIF1AN/CPNE1/EP300/NPM1/HDAC2/GSK3B/HDAC1/BRMS1/NOTCH2/PSMA6	12	0.4
GOMF_PHOSPHOPROTEIN_PHOSPHATASE_ACTIVITY	45	179	0.00176581	0.0168163	DNAJC6/PTPRF/PTPRS/PTPN18/CDKN3/PPP1R3B/DUSP6/PPM1K/CTDSP2/CTDSP1/CTDSPL/PTPN4/CDC14A/MTMR4/SBF1/PPP3CA/LRRK1/PTPA/PPP2R1A/ACP1/MTMR2/PTPN11/MTMR6/MTM1/DUSP18/PTPRB/EYA3/DUSP4/PTPRA/DUSP3/DUSP12/PHLPP1/SSH2/CDC25B/UBASH3B/DUSP5/PPM1J/DUSP23/PTPRR/DUSP10/PTPRG/PPP1R3C/PTPRJ/DUSP8/PTPN5	45	0.251397
GOCC_NUCLEAR_MEMBRANE	69	300	0.00179767	0.0170995	ADRA1B/SLC29A2/GCHFR/CREB3L4/APEH/CLMN/TM7SF2/SORT1/TMC6/SLC16A3/ERN1/MFSD10/MYO6/RCC1/LMNB1/CCNI/TRIM27/ABL1/CPTP/PRICKLE2/NEMP1/SCRN1/SMAD1/TXLNG/TMEM120B/CPNE1/RANGAP1/RETSAT/LEMD2/POM121C/KPNB1/HACD3/CBX3/PHF20/VAPA/GNAQ/NUP54/LBR/MRPS23/CDH5/SHISA5/YEATS4/TEX2/NUP93/RNF6/DHX37/TRA2B/NUTF2/MYORG/SDCBP/ALG14/RNF13/IL15RA/CLIC1/TRAPPC2B/RRP12/TMX4/SYNE3/IFI27/BCL2L1/LMNA/GCH1/ITPR3/PTGS2/SYNE1/…	69	0.23
GOBP_RESPONSE_TO_NUTRIENT	39	150	0.00180039	0.0171009	CYP26A1/AGL/GPX1/CYP1A1/BCHE/TRIM24/POSTN/GAS6/MTHFR/TYMS/ALAD/TGFBR2/BCKDHB/HSF1/GNPAT/SNW1/USF1/GNAI2/GCLC/ACSL1/DCPS/CAT/ENSA/NQO1/FKBP1B/TFRC/GCLM/SNAI2/STC1/CDKN2B/PTGS2/SFRP1/GDAP1/MN1/ASS1/ALPL/AQP3/ALDH1A2/CYP1B1	39	0.26
HP_FINGER_CLINODACTYLY	80	357	0.00180204	0.0171009	BPTF/FANCE/CSGALNACT1/CDKN1C/FLT4/BMP4/SLC9A7/CASZ1/HIC1/OBSL1/CUL7/JUP/PIGN/KCNJ2/FZD2/KDM4B/TCF4/ZNF292/CITED2/ZFPM2/MECOM/RERE/C12orf57/KAT6B/CLIP2/FAM149B1/LMBR1/TMEM216/BCR/MED12/MIA3/ABL1/NXN/FANCG/DHPS/SNRPN/FGD1/PCNT/CUL4B/KMT2A/ATRX/SPOP/REV3L/HSPG2/EP300/SRCAP/SPECC1L/DVL3/DEAF1/CRKL/LIMK1/MAN1B1/STAG1/PPP2R1A/NRAS/LUZP1/SOS1/RIT1/IFT52/EMG1/PTPN11/KLF13/RFC2/BUD23/EBP/RRAS/ATP6V1B2/RAB…	80	0.22409
GOMF_SCAFFOLD_PROTEIN_BINDING	21	67	0.00181318	0.0171488	DLG4/SCN5A/ITPR2/LRP4/VIM/NCK2/IL6ST/CDC37/XRCC6/CRK/CHUK/IKBKB/LYN/ATP2B4/CASP8/NLGN1/NOS3/CIT/KRT18/KRT8/KRT15	21	0.313433
HP_VASCULITIS	21	67	0.00181318	0.0171488	DNASE1L3/IL12A/TNFSF12/PRKCD/PGM3/NFKB2/ADA2/ARPC1B/TLR4/TNFRSF1A/CD81/IFIH1/HLA-DPB1/TREX1/SLC22A4/CFI/FAS/HLA-DPA1/PNP/ACP5/NLRP3	21	0.313433
HP_LARGE_BASAL_GANGLIA	17	50	0.00181346	0.0171488	HNMT/KDM5B/EDC3/MED23/MAN1B1/UFSP2/WASHC4/RSRC1/DCPS/PIGC/TUBB3/FBXO31/EZR/ZEB2/ALKBH8/NEMF/SLC12A2	17	0.34
GOBP_NEGATIVE_REGULATION_OF_CELL_CELL_ADHESION	49	199	0.00182374	0.017226	ABAT/ADORA2A/IDO1/BMP4/NRARP/ARG2/PPARA/RGCC/NOTCH4/VEGFA/TGFB1/EPB41L5/TNFSF4/BMP6/PDE5A/PRKCD/MIA3/ABL1/MDK/SCRIB/PRDX2/JAK2/LAPTM5/NDFIP1/FXYD5/DUSP3/ANXA1/JAG1/MBP/SERPINE2/CEACAM1/ADTRP/ZC3H12A/UBASH3B/BMP2/CD9/IL4I1/PDCD1LG2/C1QTNF1/PODXL/IRF1/ADAMTS18/GPNMB/KLF4/VSIR/LGALS9/FGL2/ASS1/TBX21	49	0.246231
HP_ABNORMALITY_OF_THE_PHARYNX	50	204	0.00183119	0.0172762	CXCR4/LEPR/SOX4/IVNS1ABP/ASAH1/ADA/IRF2BP2/STXBP2/DNAAF2/UNG/COMT/SMARCC2/UNC119/TNFSF12/PRKCD/MED12/KATNIP/TP53/GNS/NFKB2/ADA2/HSPG2/EP300/LRBA/STK11/RFX5/NPM1/GLB1/NHP2/PRPS1/RTEL1/STAT3/TNFRSF1A/IKBKB/NBN/SGSH/CD81/CFAP298/UFD1/HLA-DPB1/TAP2/CFI/RFXAP/FOXP1/PNP/IL6R/RAC2/IL2RG/SCNN1A/ACP5	50	0.245098
HP_IMMUNODEFICIENCY	54	224	0.00183742	0.0173147	AGL/FGFRL1/FRAS1/IVNS1ABP/TGFB1/ADA/IRF2BP2/UNG/TCF3/COMT/IRF7/BCR/UNC119/TNFSF12/PRKCD/PGM3/POLE/MYC/CUL4B/NFKB2/ADA2/ATRX/SMARCAL1/EP300/LRBA/NPM1/CRKL/AK2/CDC42/GCLC/NHP2/TBCE/PRPS1/ACTB/RTEL1/DNAJC21/IKBKB/MBTPS2/RAB27A/CD81/LYST/ORAI1/PIK3R1/UFD1/SBDS/MALT1/TFRC/PNP/SIK3/RAC2/IL2RG/ACP5/KCNN4/NCF2	54	0.241071
HP_ABNORMAL_SCAPULA_MORPHOLOGY	40	155	0.00184213	0.0173212	CSGALNACT1/OBSL1/CUL7/KCNJ2/PTCH1/GPX4/TPM2/CDH2/GDF11/SCARF2/TMEM251/POLG/INPPL1/LAMB2/PCNT/ADA2/FHL1/HSPG2/RPL26/WBP11/LBR/VCP/PTPN11/SF3B4/ACTB/COL6A1/FBN1/EXT1/TPM3/TGFB3/ALG14/OPA1/FLNB/SEPTIN9/BIN1/PYROXD1/LMNA/EFNB1/SYNE1/MEOX1	40	0.258065
HP_SHORT_NOSE	67	290	0.00184239	0.0173212	CDKN1C/NALCN/ALDH6A1/SMO/PEX6/HIC1/SOX4/PIGN/PTCH1/FZD2/FAM20C/RAC3/GGCX/HDAC6/CLIP2/LRP4/LMNB1/SMARCC2/CHST14/INPPL1/ABL1/NXN/MADD/SNRPN/FGD1/TGIF1/PPP1R21/KMT2A/ATRX/SPOP/SPECC1L/DVL3/DEAF1/LIMK1/PPP1R12A/MOCS2/SLC25A24/NRAS/PLAA/ECE1/FLI1/COX7B/PEPD/DCPS/ACTB/RAB3GAP1/HSPA9/RFC2/BUD23/FBN1/WASHC5/GLUL/PLCB3/RNF13/MEF2C/FUT8/KRAS/FLNB/FOXP1/BMP2/SLC26A2/PLA2G6/IQSEC2/MN1/BMPER/SMOC1/ELN	67	0.231034
HP_SPASTIC_TETRAPLEGIA	29	103	0.00184961	0.0173567	NALCN/ASNS/SLC1A4/SRPX2/ELOVL4/COL4A2/CLN8/ADD3/CNPY3/SHMT2/GLB1/MOCS2/TBCE/NDUFAF4/NDE1/TUBA1A/ALS2/TUBB3/TUBG1/ADGRG1/IFIH1/SYNJ1/ATP13A2/SPTAN1/TREX1/PLA2G6/CLIC2/GLYCTK/WDR73	29	0.281553
GOMF_PHOSPHORIC_ESTER_HYDROLASE_ACTIVITY	83	373	0.00185046	0.0173567	ENPP2/PXYLP1/PDE4B/DNAJC6/PTPRF/SMPDL3A/INPP5D/PTPRS/PTPN18/PDE7B/NT5DC2/PDE5A/CDKN3/GDPD3/PPP1R3B/PSPH/PDE4A/DUSP6/PPM1K/HDDC2/PDE2A/PLD1/CTDSP2/INPPL1/CTDSP1/LPIN2/CTDSPL/PTPN4/CDC14A/MTMR4/SBF1/PPP3CA/MTMR10/LRRK1/PTPA/PPP2R1A/ACP1/PUDP/ENTPD6/MTMR2/APEX2/PTPN11/IMPA1/MTMR6/MTM1/DUSP18/PTPRB/EYA3/DUSP4/PTPRA/ATP1A1/DUSP3/SYNJ1/DUSP12/PHLPP1/PLCB3/SSH2/NT5E/CDC25B/G6PC3/PLCD3/SGPP1/PFKFB2/SYNJ2…	83	0.22252
HP_PERIVENTRICULAR_HETEROTOPIA	13	34	0.00185536	0.0173825	CSGALNACT1/ZNF292/CDH2/KAT6B/DCHS1/FAT4/MAN1B1/SLC25A24/TMTC3/NDE1/ARFGEF2/ZEB2/ZMIZ1	13	0.382353
GOBP_PROTEIN_LOCALIZATION_TO_PLASMA_MEMBRANE	66	285	0.00186383	0.0174416	ZDHHC23/RAB3C/PKP2/SEC16A/JUP/LRP1/TGFB1/CLIP3/PTCH1/CACNB3/EHD3/TSPAN15/TPBG/GAS6/CDH2/DCHS1/FLOT2/CNPY4/RILPL1/GCC2/PPIL2/RAB15/RAPGEF2/SCRIB/ATP6AP1/CLASP2/TTC8/ARF6/CNST/PICALM/NSF/ACTB/RAB10/TTC7B/BLZF1/RAP1A/RAB7A/TNFRSF1A/IKBKB/KIF5B/ARL6IP5/GGA1/EHD1/ATP2B4/CD81/TAMALIN/EZR/PIK3R1/MYO5A/EHD4/ITGA3/GBP1/PLEKHF1/PLS1/RAB11A/TMBIM1/ANK1/EFR3B/BCL2L1/RAMP2/ABI3/KRT18/PRKCZ/PALM/NECTIN3/SLC9A3…	66	0.231579
GOBP_EXTRACELLULAR_MATRIX_ASSEMBLY	16	46	0.00186999	0.017479	LOX/COL1A2/RGCC/TGFB1/GAS6/PXDN/NTN4/LAMB1/FKBP10/LAMB2/EFEMP2/DAG1/CLASP2/RAMP2/LAMB3/TNXB	16	0.347826
GOCC_SPECIFIC_GRANULE	41	160	0.0018794	0.0175467	JUP/TMC6/PTX3/TMEM30A/STXBP2/STK10/CTSZ/PLD1/GSDMD/SNAP23/MOSPD2/KPNB1/STXBP3/CLCN3/MLEC/VCL/ADAM10/RAP1A/SCAMP1/HMOX2/PTPRB/RAB27A/ATP6V1D/CYFIP1/CD47/QPCT/DNAJC5/SPTAN1/STOM/CD59/ANXA3/CEACAM1/TMBIM1/DNASE1L1/CD177/PLAU/HPSE/PTPRJ/PLAUR/CFP/LTF	41	0.25625
GOMF_PROTEASE_BINDING	36	136	0.00189267	0.0175966	KIT/PYCARD/SERPINE1/COL1A2/SYVN1/POLG/TP53/RIPK2/OS9/DVL3/CHMP3/RNF139/CSTB/GSK3B/ANXA2/VCP/FADD/SERPINB9/CFLAR/LDLR/ITGA3/MBP/MALT1/CD70/FAP/BIN1/ADAMTS4/CD177/TIMP1/IL1R1/ADAMTSL4/ECM1/ITGB3/BDKRB2/TIMP4/SLC6A3	36	0.264706
GOBP_RESPONSE_TO_EXTRACELLULAR_STIMULUS	103	479	0.00189388	0.0175966	SGIP1/ADM/INHBB/CYP26A1/ASNS/SESN3/AGL/PDK4/PRKD1/PPARA/BNIP3/SLC39A4/RNF152/GPX1/ACE/CYP1A1/BCHE/PSPH/TRIM24/POSTN/GCN1/GAS6/FOXO1/TBC1D5/COMT/MTHFR/TYMS/ATF4/ALAD/EHMT2/WDR45/TP53/TGFBR2/GSDMD/PRKAB1/JMY/BCKDHB/MBD3/EIF2AK1/HSF1/GNPAT/RALB/FOXK2/SIK2/SNW1/VPS41/SOD1/MAP1LC3B/USF1/GNAI2/BMPR2/ACAT1/GCLC/SIPA1/PRKAA1/ACSL1/ZEB1/IMPACT/STK24/DCPS/UPP1/DNAJC15/RRAGC/MEAK7/XPR1/EIF2S1/LYN/PRKAG2/G6P…	103	0.215031
HP_THIN_SKIN	23	76	0.00189698	0.0175966	SOX18/PRKD1/COL1A2/PLOD1/PYCR1/DDB2/ARMC5/MTX2/ABL1/TGFBR2/ERCC2/ALDH18A1/AIP/GNAS/MTAP/PEPD/TMTC3/CHUK/ARFGEF2/PIK3R1/LMNA/PDGFRB/TNXB	23	0.302632
HP_ABNORMALITY_OF_CIRCULATING_FIBRINOGEN	14	38	0.00190091	0.0175966	SLC7A7/ZBTB16/IRF2BP2/STXBP2/AHCY/CD46/NUMA1/NPM1/STAT3/LYST/NABP1/CFI/GNA14/ANK1	14	0.368421
GOBP_CELLULAR_RESPONSE_TO_KETONE	27	94	0.00190194	0.0175966	GNG2/ACE/FBXO32/TNFSF4/EFNA5/POSTN/GAS6/MYC/CBX3/NR3C1/PRKAA1/EIF4E/DCPS/JAK2/CFLAR/PTGFR/DDIT4/MSN/KLF9/SFRP1/ADAM15/KLF2/PLAT/ASS1/AQP1/P2RY6/CYP1B1	27	0.287234
HP_CORTICAL_DYSPLASIA	27	94	0.00190194	0.0175966	ASNS/HNMT/COL4A1/KDM5B/AKT3/EDC3/CUL4B/B4GAT1/MED23/MAN1B1/UFSP2/WASHC4/RSRC1/DCPS/ARHGAP31/PIGC/TUBB3/TUBG1/ADGRG1/FBXO31/EZR/SCN1B/ALKBH8/TUBB2B/NEMF/TUBB2A/SLC12A2	27	0.287234
GOBP_REGULATION_OF_PROTEIN_AUTOPHOSPHORYLATION	15	42	0.00190216	0.0175966	PDGFB/RASSF2/PDGFC/VEGFA/ACE/PDGFD/TESK1/CALM3/IMPACT/PDGFA/NBN/MVP/CALM2/JUN/GPNMB	15	0.357143
HP_THICKENED_HELICES	15	42	0.00190216	0.0175966	TCF4/CDH2/GDF11/SMS/SPOP/NRAS/SOS1/RIT1/PTPN11/RRAS/FBN1/RRAS2/KRAS/BMP2/MRAS	15	0.357143
GOMF_GTPASE_ACTIVATOR_ACTIVITY	64	275	0.00190451	0.0175982	RGS9/ALDH1A1/RINL/ARHGAP18/ARHGAP45/SYDE2/IQGAP3/TBC1D30/SYDE1/RASAL2/GMIP/TBC1D4/RGS3/ARHGAP24/TBC1D5/BCR/ARHGEF1/NRP1/SGSM2/ARHGEF12/GDI1/TBC1D16/ARRB1/TBC1D17/RASA3/ARHGAP17/RAPGEF2/RANGAP1/HACD3/AGAP3/GDI2/GNAQ/ACAP2/SOS1/ABR/SIPA1/RAP1GDS1/DAB2IP/TBC1D7/RAB3GAP1/ARFGAP2/ARHGAP31/EVI5/ALS2/CHM/DOCK5/RP2/SIPA1L3/CHML/RALGAPA2/ASAP1/CHN1/CDC42EP2/ARHGAP6/ADPRH/JUN/RGS16/RALGAPB/RABGAP1L/RASGRP3…	64	0.232727
GOBP_EXTRINSIC_APOPTOTIC_SIGNALING_PATHWAY_VIA_DEATH_DOMAIN_RECEPTORS	25	85	0.00192179	0.0176753	TNFRSF10C/THBS1/SERPINE1/SORT1/GPX1/TNFRSF10B/MOAP1/MADD/BAX/BID/ARHGEF2/SP100/GSK3B/BLOC1S2/DAB2IP/TNFRSF1A/PEA15/FADD/PIK3R1/CASP8/CFLAR/TMBIM1/BCL2L1/SFRP1/NOS3	25	0.294118
GOBP_IRON_ION_HOMEOSTASIS	25	85	0.00192179	0.0176753	SLC40A1/BMP6/SLC25A37/MYC/ABCB6/CYB561/EIF2AK1/CYB561A3/ATP6AP1/SOD1/FBXL5/FTH1/PICALM/FXN/HMOX2/NDFIP1/ATP6V0D1/GLRX3/ATP13A2/MELTF/TFRC/EPAS1/HYAL2/ERFE/LTF	25	0.294118
GOBP_NEGATIVE_REGULATION_OF_SMOOTH_MUSCLE_CONTRACTION	8	16	0.00192597	0.0176753	SOD1/DOCK5/ADORA2B/CALCRL/ADRB2/PTGS2/KCNMA1/CALCA	8	0.5
GOBP_POSITIVE_REGULATION_OF_NEURON_MIGRATION	8	16	0.00192597	0.0176753	RELN/MDK/SHTN1/RAPGEF2/ARHGEF2/PLAA/DAB2IP/FBXO31	8	0.5
GOBP_POSITIVE_REGULATION_OF_SEQUESTERING_OF_CALCIUM_ION	8	16	0.00192597	0.0176753	PKD2/CALM3/FKBP1A/GSTO1/FKBP1B/CALM2/CLIC2/NTSR1	8	0.5
GOBP_REGULATION_OF_EXTRACELLULAR_MATRIX_DISASSEMBLY	8	16	0.00192597	0.0176753	LRP1/TGFB1/DDR1/FSCN1/CLASP2/MELTF/FAP/IL6	8	0.5
GOBP_REGULATION_OF_MUSCLE_CONTRACTION	43	170	0.00194125	0.0177954	ABAT/ADRA1B/PDE4B/DMD/KIT/EDN1/CCN2/PKP2/ATP2A1/JUP/KCNJ2/TPM1/EHD3/PDE5A/ADA/SCN5A/C12orf57/SLC9A1/GRK2/AKAP9/CALM3/SOD1/DOCK5/GSTO1/CAMK2D/ATP1A1/RHOA/FKBP1B/CALM2/SPHK1/BIN1/ZC3H12A/ADORA2B/CALCRL/ADRB2/STC1/PTGS2/KCNMA1/CLIC2/TNNT1/PTAFR/CALCA/RNF207	43	0.252941
GOBP_CARBOHYDRATE_TRANSMEMBRANE_TRANSPORT	33	122	0.00195245	0.0178575	ABCB11/FABP5/HK2/EDN1/IRS2/SLC5A10/KLF15/SORT1/CLIP3/SLC27A1/ACE/OCLN/OPN3/GRB10/RAB4B/SLC50A1/RTN2/MYC/CAPN10/SLC23A2/YES1/STXBP3/ARPP19/PTPN11/SIRT6/PRKAG2/PEA15/PIK3R1/MEF2A/INSR/ERFE/TMEM144/SLC2A7	33	0.270492
GOBP_ERBB_SIGNALING_PATHWAY	33	122	0.00195245	0.0178575	RASSF2/GAB1/NRG1/EFEMP1/TGFB1/PTPN18/RHBDF2/HIP1R/MVB12B/BCAR1/WDR54/ABL1/SNX5/CDH13/NCK2/SOS1/GRB2/DAB2IP/PTPN11/RNF115/RAB7A/DUSP3/IFI6/MVP/PIK3C2A/CEACAM1/BCAR3/GPRC5A/PTPRR/PTK2B/PTPRJ/PLAUR/AREG	33	0.270492
GOBP_REGULATION_OF_EXTENT_OF_CELL_GROWTH	30	108	0.00196271	0.0179109	SEMA4C/BDNF/PLXNA4/VEGFA/PTPRS/SEMA4G/EFNA5/PLXNA3/WNT3/SEMA6C/NRP1/SEMA6B/GDI1/ABL1/CDKL5/SHTN1/LIMK1/TTL/BMPR2/GSK3B/RNF6/TRPV2/CYFIP1/RAB11A/NRCAM/SEMA4B/APOE/SEMA7A/SEMA3F/SEMA3D	30	0.277778
HP_LYMPHOMA	30	108	0.00196271	0.0179109	DNASE1L3/KIT/KLHDC8B/TCF4/ADA/TNFSF12/PRKCD/PGM3/POLE/ASXL1/TP53/MYC/NFKB2/SMARCAL1/LRBA/NPM1/NRAS/NHP2/RTEL1/STAT3/NBN/CD81/PIK3R1/KRAS/MALT1/CD70/FOXP1/FAS/PNP/IL2RG	30	0.277778
GOBP_GOLGI_VESICLE_TRANSPORT	69	301	0.00196561	0.0179171	PRKD1/SEC16A/SORT1/EXOC6/SEC16B/KDELR3/EHD3/CREB3L2/SEC31B/MYO1B/USE1/NBAS/CCDC91/SGSM2/MIA3/GCC2/UVRAG/SNAP23/SEC22C/BET1L/COPA/CYTH3/STX6/YIPF5/ERGIC3/TRAPPC1/VAPA/RNF139/VTI1A/AP1AR/IER3IP1/TRAPPC3/RAB2A/NAPA/TRAPPC6B/SCFD1/TRAPPC2L/PITPNB/BCAP29/CNST/VCP/ATL3/NSF/RAB10/BLZF1/VAMP7/COMMD1/ARFGAP2/NAPG/SCAMP1/LAPTM5/RP2/GGA1/KIF1C/SNX12/ARFGEF2/RAB6B/SNX8/MYO5A/TRAPPC2B/ATP9B/ANK1/GOSR2/ERGIC2/…	69	0.229236
GOBP_PATTERN_RECOGNITION_RECEPTOR_SIGNALING_PATHWAY	45	180	0.00198735	0.0180949	TRIL/SLC15A2/F2RL1/SCIMP/RFTN1/NR1H3/GRAMD4/PTPRS/MAP2K6/SEC14L1/TIFA/TSPAN6/COLEC12/FLOT2/IRF7/SARM1/NINJ1/ZCCHC3/RIPK2/TNIP1/HSPD1/USP15/NPLOC4/TYRO3/DAB2IP/TLR4/LYN/IFIH1/OAS3/UFD1/HSPA1B/LACC1/DDX60/IFI35/LGR4/SLC15A3/MAPKAPK3/IRF1/ESR1/OAS1/TICAM2/LGALS9/CD14/RAB7B/LTF	45	0.25
GOBP_CELLULAR_RESPONSE_TO_EXTRACELLULAR_STIMULUS	58	245	0.00200249	0.0182122	INHBB/ASNS/SESN3/PDK4/PRKD1/PPARA/SLC39A4/RNF152/TRIM24/POSTN/GCN1/GAS6/FOXO1/COMT/ATF4/EHMT2/WDR45/TP53/GSDMD/PRKAB1/JMY/RALB/SIK2/SNW1/VPS41/MAP1LC3B/USF1/BMPR2/SIPA1/PRKAA1/IMPACT/STK24/DCPS/UPP1/DNAJC15/RRAGC/XPR1/EIF2S1/LYN/PRKAG2/FAM107A/RIPOR1/GLUL/TFEB/PLEC/FAS/ZC3H12A/SNAI2/FOSL1/KLF10/ADORA2B/CDKN2B/SFRP1/GDAP1/MN1/CD68/AQP3/WNT9B	58	0.236735
GOBP_CELLULAR_MODIFIED_AMINO_ACID_METABOLIC_PROCESS	47	190	0.00201919	0.0183229	GATA3/PIPOX/CPT1B/GPX1/SLC27A1/SERINC2/CROT/MTHFD2/PLOD2/GAMT/GPX4/GSTT1/MBOAT2/OSBPL10/MTHFR/GGT1/SHMT2/TYMS/CPT1C/PCYOX1/ALDH7A1/IDH1/SERINC3/FPGS/SOD1/GCLC/LPCAT3/ALDH4A1/ARL6IP5/GSTO1/G6PD/GGT5/CLIC1/CHAC2/SLC22A4/LPCAT4/GSR/GCLM/SULT1B1/PRODH/GCH1/CLIC2/GDAP1/ASS1/PLA1A/PAX8/CRYM	47	0.247368
GOBP_RESPONSE_TO_KETONE	47	190	0.00201919	0.0183229	THBS1/EDN1/GNG2/NR1H3/SLIT2/TGFB1/ACE/FBXO32/TNFSF4/EFNA5/PSPH/NASP/POSTN/GAS6/TYMS/MYC/HSF1/GLB1/CALM3/CBX3/MTAP/NR3C1/PRKAA1/EIF4E/DCPS/JAK2/TGFB3/CFLAR/NQO1/PTGFR/DDIT4/MBP/MSN/FOSL1/KLF9/BCL2L1/SFRP1/ADAM15/KLF2/PLAT/CCR7/ASS1/PTAFR/AQP1/P2RY6/CYP1B1/CD38	47	0.247368
GOMF_KINASE_REGULATOR_ACTIVITY	56	235	0.00202437	0.0183493	CDKN1C/NRG1/GMFG/RGCC/GMFB/MAP2K6/PRKAR1B/EFNA5/SOCS2/CCNG2/GCN1/GAS6/KAT2B/CCNJL/CCNI/CCNJ/MADD/CCNY/SNCA/HSPB1/TAL1/CCNL1/STK11/NPM1/QARS1/CALM3/CDC37/BMPR2/CAB39/DAB2IP/MOB2/PRKAR2A/CCNH/PKIG/TAOK3/ALS2/BCCIP/CCNC/ABI1/PRKAG2/PIK3R1/SH3BP5/INKA2/WARS1/CALM2/MALT1/BMP2/CCND3/RAC2/GPRC5A/TRIB1/CDKN2B/HYAL2/CIT/LTF/MOB3B	56	0.238298
GOCC_INTRINSIC_COMPONENT_OF_ORGANELLE_MEMBRANE	90	411	0.00203108	0.0183895	L2HGDH/CSGALNACT1/RAB3C/ACER2/BNIP3/TM7SF2/RNF152/PTPRS/WFS1/ELOVL4/RFNG/TMEM163/HACD1/INSIG2/ERN1/GRAMD1A/SYVN1/PKD2/ARL6IP1/ATF6B/RTN2/A4GALT/ZDHHC9/CHST12/MTX2/CPT1C/ENTPD4/ABCB6/ITM2B/SLC37A4/B4GAT1/BET1L/MFNG/BID/STX6/LEMD2/MFF/RRBP1/VOPP1/OXA1L/ERGIC3/HACD3/MFN1/TIMM23/FIS1/LBR/IER3IP1/CHCHD3/EMC3/COX16/ABCB10/ECE1/HSPA9/GHITM/FITM2/SLC35A4/MCUB/RAB7A/SCAMP1/MICOS10/EBP/MPC1/SLC35B4/TMEM70/…	90	0.218978
GOBP_MESONEPHROS_DEVELOPMENT	28	99	0.00204021	0.0184309	GATA3/BMP4/ARG2/SMO/BASP1/VEGFA/SLIT2/PTCH1/SPRY1/ZBTB16/PKD2/MAGED1/CTNNBIP1/DCHS1/GDF11/MYC/SMAD1/SMAD5/CAT/BMP2/LGR4/SFRP1/SDC1/BMPER/PAX8/CALB1/WNT9B/FMN1	28	0.282828
GOCC_EXTRINSIC_COMPONENT_OF_CYTOPLASMIC_SIDE_OF_PLASMA_MEMBRANE	28	99	0.00204021	0.0184309	GNG2/DLG4/GRAMD1A/GNG11/OSBPL2/CYTH3/SNX5/GNAS/YES1/GNAQ/RAC1/GNB2/GNAI2/GNAI3/LYN/GNG10/FERMT2/RHOA/S100A6/KRAS/GNGT2/GNA14/ESYT2/GNAZ/PTK2B/PLEKHA4/RGS8/FGR	28	0.282828
GOBP_T_CELL_PROLIFERATION	50	205	0.00204345	0.0184395	IDO1/BMP4/PYCARD/ARG2/TNFSF4/PDE5A/ARMC5/ABL1/TP53/TGFBR2/DHPS/BAX/RIPK2/CD151/SCRIB/CD46/PRDX2/NCK2/RPS3/IL6ST/SOS1/JAK2/NDFIP1/FADD/CD81/ANXA1/PSMB10/HLA-DPB1/FKBP1B/MALT1/MSN/CD70/TFRC/HLA-DPA1/PNP/CCND3/SLC7A1/IL6/EFNB1/IL4I1/PDCD1LG2/RAC2/TNFSF9/CD276/IRF1/GPNMB/CD55/VSIR/LGALS9/EBI3	50	0.243902
HP_ABNORMALITY_OF_MALAR_BONES	51	210	0.00204598	0.0184418	BMP4/AGL/OBSL1/CUL7/KCNJ2/PYCR1/FZD2/FAM20C/HERC1/ZBTB20/DCHS1/SCARF2/COMT/LRP4/BCR/POGZ/FAT4/MED12/POLE/INPPL1/POLR1D/TGFBR2/ATRX/SERPINH1/HSPG2/TMEM237/CRKL/FAM50A/MAN1B1/NSMCE2/LBR/ACSL4/SF3B4/RAB3GAP1/LARP7/PSMC3/EBP/NBN/FBN1/PIK3R1/UFD1/RHOA/RAB23/FLNB/FOXP1/BMP2/SLC26A2/LMNA/NECTIN1/ADAMTSL4/ELN	51	0.242857
GOBP_NON_CANONICAL_WNT_SIGNALING_PATHWAY	22	72	0.00205708	0.0185212	CELSR2/ROR1/RNF213/CTHRC1/FZD8/FZD2/MLLT3/FZD1/PTK7/CSNK1E/MED12/ABL1/PRICKLE2/NPHP3/DVL3/RAC1/CDC42/DAAM1/RHOA/SFRP1/PLEKHA4/WNT9B	22	0.305556
HP_PANCYTOPENIA	31	113	0.00206819	0.0185673	FANCE/ZBTB16/IRF2BP2/ASXL1/ADA2/LRBA/NUMA1/RFX5/NPM1/SCARB2/GNAS/NRAS/NHP2/JAK2/STAT3/DNAJC21/NBN/RAB27A/LMBRD1/COQ2/SAMD9/LYST/SBDS/KRAS/FARSB/NABP1/TCN2/STN1/RFXAP/RAC2/ACP5	31	0.274336
GOBP_CELLULAR_RESPONSE_TO_CORTICOSTEROID_STIMULUS	19	59	0.00207138	0.0185673	EDN1/BCL2L11/ACE/FBXO32/CBX3/NR3C1/EIF4E/JAK2/ZFP36L1/FAM107A/ANXA1/CFLAR/DDIT4/KLF9/STC1/PLAT/ASS1/AQP1/CYP1B1	19	0.322034
HP_MUSCLE_FIBER_ATROPHY	19	59	0.00207138	0.0185673	LAMA2/PLOD1/HACD1/TPM2/AGRN/POLG/LAMB2/FHL1/SLC25A1/CNBP/ALS2/TPM3/IFIH1/ORAI1/ALG14/FUS/LMNA/COL13A1/SYNE1	19	0.322034
HP_PROMINENT_OCCIPUT	19	59	0.00207138	0.0185673	CDKN1C/RELN/PIGN/PSAT1/KAT6B/GDF11/MED12/MOGS/PLAGL1/NRAS/IFT52/CHUK/MBTPS2/SMG9/WASHC5/ATP6V1B2/NOTCH2/KRAS/FLNB	19	0.322034
HP_WEAKNESS_DUE_TO_UPPER_MOTOR_NEURON_DYSFUNCTION	105	491	0.00207498	0.0185789	AFF3/L2HGDH/DNASE1L3/PDGFB/DLL4/IL12A/CASZ1/SMO/AASS/PRRT2/SOX4/SRPX2/COL4A1/ABCA1/GPT2/ASAH1/PSAT1/GBA2/TXNRD2/SURF1/COL4A2/DUSP6/RERE/SCN5A/ARL6IP1/MTHFR/AKT3/LRP4/LMNB1/IDUA/MTRFR/LAMB1/RTN2/POLG/KLC2/FKRP/WDR45/CPT1C/HS6ST1/TP53/TGFBR2/TRAF7/ERCC2/ADA2/NIPA1/ATRX/SPOP/COA8/HSPG2/SMARCAL1/ALDH18A1/HSPD1/GNAQ/SOD1/LUZP1/PCYT1A/NDUFA4/NDUFS4/TBCE/TRAPPC2L/VCP/PRPS1/TLR4/NDUFA9/ARHGAP31/AP5Z1/ALS…	105	0.213849
GOMF_ACETYLTRANSFERASE_ACTIVITY	26	90	0.00209011	0.0186937	GCAT/LPCAT2/SAT1/KAT6B/KAT2B/ATAT1/PAFAH1B3/NAT14/ARRB1/TAF10/EP300/SRCAP/GNPAT/MSL3/NAA60/ACAT1/KAT5/NAA15/NAA25/NAA20/DLAT/NCOA3/NAA80/GNPNAT1/SPHK1/LPCAT4	26	0.288889
GOBP_FIBROBLAST_PROLIFERATION	24	81	0.00210057	0.0187665	PDGFB/PDGFC/NUPR1/PDGFD/GAS6/TP53INP1/ABL1/TP53/MYC/BAX/NDUFS4/FTH1/DAB2IP/PDGFA/SIRT6/CDC73/S100A6/SPHK1/JUN/ESR1/SFRP1/ZMIZ1/PDGFRB/AQP1	24	0.296296
GOBP_PROTEIN_LOCALIZATION_TO_EXTRACELLULAR_REGION	80	359	0.0021191	0.0189112	ABAT/ADORA2A/INHBB/BAIAP3/RAB3C/F2RL1/IRS2/RAB11FIP1/IL12A/VIP/PIM3/NR1H3/SOX4/MYH10/TGFB1/PARD6A/ABCA1/RHBDF2/BMP6/EFNA5/ANKRD1/FBN2/LRP5/MIA3/P3H1/ERP29/LTBP2/PFKL/PAM/PFKM/PPID/AACS/PPP3CA/CAPN10/RAB15/RAB11B/SLC9B2/STXBP3/PPIA/IER3IP1/RAB11FIP5/ACSL4/ARF6/PTPN11/TLR4/RAB10/JAK2/SELENOT/CAVIN1/SYTL4/RAB27A/FBN1/EZR/TGFB3/GLUL/ANXA1/WLS/ATP13A2/GLUD1/ENSA/ABCG1/FKBP1B/SNCG/NBL1/RAPGEF4/PFKFB2/A…	80	0.222841
HP_ABNORMALITY_OF_THE_NAIL	98	454	0.00212289	0.0189241	CDKN1C/FLT4/BMP4/DLL4/SOX18/FGFRL1/PRKD1/PEX6/SOX4/JUP/SLC39A4/PIGN/AP1B1/ABCA1/FZD2/RERE/ZBTB20/CLIP2/LRP4/BCR/SMARCC2/NLRP1/TRAF3IP2/INPPL1/MTX2/NXN/CDKL5/ERCC2/NFKB2/KCTD1/FHL1/CD151/AIP/PLAGL1/STK11/DVL3/NPM1/CRKL/LIMK1/CSTB/SLC25A24/LBR/IFT52/NHP2/ECE1/COX7B/PEPD/CAST/RAB3GAP1/RTEL1/STAT3/DNAJC21/ARHGAP31/RFC2/BUD23/RAB7A/EBP/DYNC2LI1/DHX37/SASH1/DPM1/POFUT1/HCCS/EIF5A/MBTPS2/UMPS/IFIH1/WASH…	98	0.215859
GOBP_RESPONSE_TO_MOLECULE_OF_BACTERIAL_ORIGIN	79	354	0.00215826	0.0192181	MRC1/ADM/IDO1/PDE4B/EDN1/SCIMP/PYCARD/IL12A/SERPINE1/NR1H3/CCL2/TGFB1/ACE/ABCA1/TNFSF4/BMP6/CDK19/CYP1A1/ANKRD1/BCR/ALAD/TRIM5/PDCD4/ABL1/SNCA/SIRPA/VIM/HSF1/RIPK2/TNIP1/PRDX2/HDAC2/HNRNPA0/PLAA/PRDX3/DAB2IP/TLR4/JAK2/SASH1/CDC73/LYN/PLSCR3/SIGIRR/ARID5A/CASP8/RHOA/MEF2C/PTGFR/MALT1/JUND/FOXP1/CAPN2/ZC3H12A/CSF2RB/MAPKAPK3/IL6/PDCD1LG2/GCH1/TRIB1/DUSP10/IL18BP/PTGS2/CD55/NOS3/THBD/CD68/TICAM2/ACP…	79	0.223164
GOBP_GLYCEROLIPID_METABOLIC_PROCESS	87	396	0.00216117	0.0192229	ENPP2/GPIHBP1/FABP5/PDGFB/AJUBA/NR1H3/SMG1/ABHD6/INPP5D/PIGN/PGAP4/GPX1/SLC27A1/LPCAT2/SERINC2/GDPD3/INSIG2/SOCS2/PNPLA2/SH3YL1/SLC44A1/MBOAT2/OSBPL10/PCYT2/PLD1/AGPAT5/AGPAT1/INPPL1/DGKH/LPIN2/CHKA/MTMR4/UVRAG/MTMR10/GNPAT/IP6K2/ITPKC/PRDX6/SERINC3/PI4KB/PCYT1A/LPCAT3/ACSL1/PIP5K1C/MTMR2/PTPN11/TTC7B/FITM2/PDGFA/IMPA1/MTMR6/MTM1/PIGC/DPM1/PLSCR3/CAT/PIK3C2B/PIK3R1/GPAT4/SYNJ1/ABHD5/PLCB3/LDLR/DG…	87	0.219697
GOBP_POSITIVE_REGULATION_OF_MAP_KINASE_ACTIVITY	32	118	0.00216592	0.0192371	PDGFB/KIT/THBS1/EDN1/PDGFC/NOX4/AJUBA/VEGFA/TGFB1/FZD8/MAP2K6/PDE5A/PDGFD/ERN1/MAGED1/ERP29/FLT1/DVL3/RPS3/DAB2IP/PDCD10/TLR4/MAP3K11/PDGFA/TAOK3/SASH1/EPHA4/INSR/PTK2B/KITLG/IL34/PDGFRB	32	0.271186
GOBP_ESTABLISHMENT_OF_PLANAR_POLARITY_INVOLVED_IN_NEURAL_TUBE_CLOSURE	7	13	0.00217362	0.0192371	CTHRC1/FZD2/FZD1/PTK7/NPHP3/DVL3/SFRP1	7	0.538462
GOBP_NEGATIVE_REGULATION_OF_MACROPHAGE_DERIVED_FOAM_CELL_DIFFERENTIATION	7	13	0.00217362	0.0192371	PPARA/NR1H3/ABCA1/ABCA5/ABCG1/ITGB3/CRP	7	0.538462
GOBP_NUCLEOSIDE_DIPHOSPHATE_BIOSYNTHETIC_PROCESS	7	13	0.00217362	0.0192371	AK5/ENTPD8/AK4/AK2/CMPK1/GUK1/UMPS	7	0.538462
GOBP_RESPONSE_TO_ENDOPLASMIC_RETICULUM_STRESS	60	256	0.00217466	0.0192371	THBS1/ERMP1/NUPR1/ANKZF1/ATP2A1/NR1H3/CREB3L4/SEC16A/BCL2L11/WFS1/CREB3L2/ERN1/BBC3/SYVN1/DNAJC18/CLU/TNFRSF10B/ATF6B/ATF4/CDK5RAP3/TMUB1/ABL1/TP53/ERP29/RNF5/BAX/EP300/GRINA/TRIM13/FAM8A1/OS9/DDRGK1/NCK2/SRPX/MAN1B1/SERINC3/EDEM2/RNF139/USP14/GSK3B/NPLOC4/LPCAT3/TMTC3/VCP/DAB2IP/CERT1/EIF2S1/SVIP/MBTPS2/PSMC6/PIK3R1/OPA1/BAK1/UFD1/MAN1A1/JUN/BCL2L1/PLA2G6/ATP2A3/SCAMP5	60	0.234375
GOBP_SIGNAL_TRANSDUCTION_BY_P53_CLASS_MEDIATOR	43	171	0.0021896	0.0193481	PYCARD/NUPR1/ACER2/HIC1/SOX4/MAP2K6/TRIM24/AURKB/ANKRD1/MYO6/USP28/CDK5RAP3/TP53/MYC/RPS27L/JMY/KMT5A/PLK3/ATRX/HIPK1/BAX/EP300/CDIP1/STK11/RPL26/RPL23/SNW1/SP100/SHISA5/KAT5/YJU2/TAF9B/PAK1IP1/EIF5A/NBN/CHEK1/DDIT4/CD44/MUC1/SNAI2/PHLDA3/BCL3/BDKRB2	43	0.251462
HP_THIN_VERMILION_BORDER	86	391	0.00220571	0.0194615	AFF3/BPTF/NALCN/DMD/FLT4/AGL/SLC9A7/SATB1/PHC1/SOX4/PIGN/KCNJ2/PYCR1/KDM4B/ZBTB16/ZNF292/CITED2/ZFPM2/ZBTB18/NBAS/CDH2/KDM5B/BCR/SHMT2/SMARCC2/CHST14/POGZ/MED12/GDI1/MADD/SNRPN/ADARB1/KMT2A/PUS7/WASF1/ATRX/SPOP/CHD2/EP300/SRCAP/SPECC1L/MID2/DDRGK1/CLCN6/TAF6/ARHGEF2/CRKL/MAN1B1/HS2ST1/SLC25A24/CDC42/GNB2/ACSL4/TBCE/ACTL6A/DCPS/ACTB/RAB3GAP1/MED27/DYNC2LI1/MPC1/PMM2/EIF5A/LMBRD1/FBN1/EXT1/GLUL/ATP…	86	0.219949
HP_HYPOREFLEXIA	82	370	0.00220948	0.0194615	ADSS1/DMD/DNAJC6/PEX6/FGD4/PIGN/CYFIP2/COL4A1/ABCA1/ELOVL4/AMT/CDK19/DALRD3/TPM2/MME/TPI1/LRP4/AGRN/PGM3/IGHMBP2/ATXN2/POLG/KLC2/FKRP/RFC1/SNRPN/HSPB1/LAMB2/ERCC2/CNTNAP1/PPP1R21/B4GAT1/FBXO38/PPP3CA/FHL1/HSPG2/SLC25A1/ARHGEF2/GNAS/DEAF1/ACO2/DAG1/NARS1/ACAT1/COA7/NDUFS4/SLC25A46/FLI1/ATXN1/SUCLA2/VCP/ATL3/NDUFA9/RTEL1/RAB7A/PMM2/FLNC/FBN1/FASTKD2/TPM3/LYST/ATP1A1/SYNJ1/ATP6V1B2/FKTN/FUS/GARS1/WA…	82	0.221622
HP_ABNORMALITY_OF_THE_ZYGOMATIC_BONE	58	246	0.00220966	0.0194615	BMP4/AGL/OBSL1/CUL7/KCNJ2/PYCR1/FZD2/FAM20C/HERC1/ZBTB20/DCHS1/CLIP2/SCARF2/COMT/LRP4/BCR/POGZ/FAT4/MED12/POLE/INPPL1/POLR1D/TGFBR2/ATRX/SERPINH1/HSPG2/TMEM237/CRKL/FAM50A/LIMK1/MAN1B1/NSMCE2/LBR/ACSL4/PEPD/SF3B4/RAB3GAP1/LARP7/RFC2/BUD23/PSMC3/EBP/NBN/FBN1/PIK3R1/NOTCH2/UFD1/RHOA/RAB23/KRAS/FLNB/FOXP1/BMP2/SLC26A2/LMNA/NECTIN1/ADAMTSL4/ELN	58	0.235772
HP_CHRONIC_CONSTIPATION	21	68	0.00222431	0.0194707	AFF3/SMO/ZNF292/LMNB1/POGZ/MADD/SNCA/MOGS/PPP1R21/IGBP1/WASF1/SPOP/EP300/MSL3/HS2ST1/HNRNPH2/TNFRSF1A/EIF5A/UGP2/SLC12A2/ELN	21	0.308824
GOBP_REGULATION_OF_TUBE_SIZE	37	142	0.00222887	0.0194707	ADORA2A/ADM/ADRA1B/KCNMB4/EDN1/F2RL1/HTR1B/ACTA2/GPX1/ACE/HTR1D/ABL1/SOD1/BMPR2/GCLC/ECE1/RAP1GDS1/DOCK5/EXT1/RHOA/GCLM/PIK3C2A/PLA2G6/ADORA2B/GCH1/ADRB2/APOE/PTGS2/P2RY2/KCNMA1/NOS3/KLF2/BDKRB2/CALCA/WNT9B/CRP/CD38	37	0.260563
GOBP_CELLULAR_RESPONSE_TO_INTERFERON_ALPHA	6	10	0.00223481	0.0194707	GATA3/GAS6/PDE12/RO60/IFIT3/IFIT2	6	0.6
GOBP_HYALURONAN_CATABOLIC_PROCESS	6	10	0.00223481	0.0194707	TGFB1/CEMIP2/CD44/HYAL1/HYAL2/CEMIP	6	0.6
GOBP_PROTEIN_LOCALIZATION_TO_EARLY_ENDOSOME	6	10	0.00223481	0.0194707	NRP1/SCRIB/EZR/DTX3L/MSN/SORL1	6	0.6
GOBP_REGULATION_OF_ASPARTIC_TYPE_ENDOPEPTIDASE_ACTIVITY_INVOLVED_IN_AMYLOID_PRECURSOR_PROTEIN_CATABOLIC_PROCESS	6	10	0.00223481	0.0194707	EFNA1/PICALM/LYN/EPHA4/BIN1/SORL1	6	0.6
GOCC_TETRASPANIN_ENRICHED_MICRODOMAIN	6	10	0.00223481	0.0194707	SCIMP/TSPAN15/TSPAN9/ADAM10/CD81/GP6	6	0.6
GOMF_INSULIN_RECEPTOR_SUBSTRATE_BINDING	6	10	0.00223481	0.0194707	PRKCD/GRB2/JAK2/PIK3R1/INSR/PRKCZ	6	0.6
HP_ABNORMAL_DERMOEPIDERMAL_JUNCTION_MORPHOLOGY	6	10	0.00223481	0.0194707	JUP/PLEC/ITGA6/LAMB3/COL17A1/ITGB4	6	0.6
HP_PROGRESSIVE_PES_CAVUS	6	10	0.00223481	0.0194707	RTN2/CPT1C/FHL1/ALDH18A1/WASHC5/ATP13A2	6	0.6
HP_DIARRHEA	77	344	0.00223719	0.0194707	ABCB11/DNASE1L3/KIT/PHKA2/TYMP/DNAJC6/MAOA/SMO/MYO5B/C5/SLC7A7/SLC39A4/TGFB1/ASAH1/ADA/TXNRD2/IRF2BP2/TCF3/IDUA/ALAD/GALT/ASXL1/POLG/TP53/GNS/MADD/SNCA/ERCC2/SLC37A4/MPI/ATRX/LRBA/RFX5/AK2/IL6ST/ATP6AP1/ACAT1/ECE1/HEXB/GLA/ALG8/ALDH4A1/TNFRSF1A/IKBKB/PMM2/DPM1/NBN/WDR1/LIPA/SGSH/SLC35C1/HMBS/SAMD9/PIK3R1/SYNJ1/CASP8/PLEC/RABL3/KRAS/TCN2/PALLD/TFRC/SLC25A13/RFXAP/CLMP/IL6/ITGA6/PODXL/CDKN2B/CD55/I…	77	0.223837
GOBP_GLAND_MORPHOGENESIS	33	123	0.00225589	0.0196123	BMP4/TGFB1/PTCH1/DDR1/KDM5B/LRP5/NTN4/NRP1/NFIB/TGFBR2/MDK/BAX/SCRIB/DAG1/CDC42/BTBD7/PDGFA/EZR/TGFB3/NOTCH2/CFLAR/RARG/MSN/LIMS2/CEACAM1/SNAI2/TGM2/IL6/ESR1/CRIP1/SFRP1/AREG/IGFBP5	33	0.268293
GOBP_REGULATION_OF_ORGANELLE_ASSEMBLY	54	226	0.0022602	0.0196287	LRRTM2/NUPR1/TBC1D30/DZIP1/SPAG5/ODF2/PAN2/KAT2B/TBC1D5/MOAP1/EHMT2/FSCN1/WDR45/TBC1D16/SNX30/CDKL5/RNF5/TBC1D17/TESK1/MARK4/RALB/RNF4/NUMA1/NPM1/GDI2/CHMP3/PDCD6IP/SEPTIN7/G3BP1/CHMP2A/GSK3B/PRKAA1/STAM/SCFD1/RBM14/TBC1D7/RAB3GAP1/MTM1/EVI5/DYNC2LI1/CHMP2B/SDCBP/CAPG/EZR/RHOA/ASAP1/HSPA1B/MSN/SEPTIN9/ADPRH/ABI3/TBC1D2/SDC1/LCP1	54	0.238938
HP_HYPERLORDOSIS	48	196	0.00226902	0.0196842	CSGALNACT1/DMD/COL1A2/OBSL1/CUL7/LAMA2/TGFB1/HACD1/TPM2/RERE/HERC1/CLIP2/BCR/MED12/FKRP/KANSL1/FHL1/HSPG2/SMARCAL1/DDRGK1/GLB1/CRKL/LIMK1/DAG1/GNB2/VCP/HNRNPH2/RAB3GAP1/RFC2/BUD23/CAVIN1/COL6A1/FBN1/TPM3/ALG14/PLEC/FKTN/GARS1/FLNB/BIN1/PIK3C2A/SLC26A2/LMNA/NECTIN1/SYNE1/ACP5/RETREG1/ELN	48	0.244898
GOBP_NEGATIVE_REGULATION_OF_AXON_EXTENSION_INVOLVED_IN_AXON_GUIDANCE	11	27	0.00227703	0.0197113	SEMA4C/SEMA4G/PLXNA3/WNT3/SEMA6C/NRP1/SEMA6B/SEMA4B/SEMA7A/SEMA3F/SEMA3D	11	0.407407
HP_ABNORMAL_LEVELS_OF_ALPHA_FETOPROTEIN	11	27	0.00227703	0.0197113	KIT/PEX6/PIGN/ZBTB20/STK11/FLI1/PRPS1/PLEC/SLC25A13/ITGA6/ITGB4	11	0.407407
GOMF_HYDROLASE_ACTIVITY_ACTING_ON_GLYCOSYL_BONDS	38	147	0.00228219	0.0197349	AGL/ACER2/MANBA/GBA2/UNG/SARM1/IDUA/MOGS/GANAB/GLB1/RPS3/MAN2B2/MAN1B1/EDEM2/MAN1A2/FUCA2/HEXB/GLA/TLR4/NEIL2/CTBS/MYORG/SIGIRR/MANEA/GM2A/CEMIP2/MAN1A1/ACER3/ADPRH/OGA/NAGA/IL1R1/HYAL1/HPSE/HYAL2/CEMIP/TICAM2/CD38	38	0.258503
HP_ABSENT_SEPTUM_PELLUCIDUM	30	109	0.00229071	0.0197777	CSGALNACT1/FGFRL1/HNMT/COL4A1/PSAT1/WNT3/KDM5B/FKRP/GPR161/EDC3/B4GAT1/MED23/PPP1R12A/MAN1B1/DAG1/UFSP2/WASHC4/RSRC1/COX7B/DCPS/PIGC/HCCS/MBTPS2/FBXO31/EZR/FKTN/KRAS/ALKBH8/NEMF/SLC12A2	30	0.275229
GOBP_REGULATION_OF_CARDIAC_MUSCLE_CONTRACTION	23	77	0.00229204	0.0197777	ADRA1B/PDE4B/DMD/CCN2/PKP2/ATP2A1/JUP/KCNJ2/EHD3/PDE5A/SCN5A/SLC9A1/AKAP9/CALM3/GSTO1/CAMK2D/FKBP1B/CALM2/BIN1/ZC3H12A/STC1/CLIC2/RNF207	23	0.298701
HP_DEPRESSION	84	381	0.00229649	0.019795	ERBB4/ABCB11/SNCAIP/PDGFB/FLT4/RELN/WHRN/DNAJC6/FGF14/HNMT/KCNJ2/PTCH1/SRPX2/WFS1/TCF4/MST1/CTSF/DUSP6/KDM5B/CLIP2/ARMC5/COMT/SGCE/LMNB1/BCR/IDUA/ALAD/GALT/ATXN2/POLG/HS6ST1/TGFBR2/PON2/SNCA/EDC3/ATP7B/TGIF1/ATRX/AIP/TAF15/MED23/GNAS/CRKL/LIMK1/MAN1B1/SOD1/HARS1/UFSP2/WASHC4/RSRC1/GLA/VCP/DCPS/TBC1D7/ALDH4A1/RFC2/BUD23/PIGC/XPR1/CHMP2B/TTC19/FBXO31/COQ2/HMBS/EZR/SYNJ1/MAMLD1/UFD1/ATP13A2/EPHA4/DN…	84	0.220472
HP_INTELLECTUAL_DISABILITY_MILD	91	418	0.00230655	0.0198606	BPTF/DMD/AGL/FGF14/SATB1/AASS/HNMT/PRRT2/SRPX2/PYCR1/KDM4B/TCF4/TSPAN12/GBA2/PNPLA2/MECOM/KDM5B/C12orf57/HDAC6/COMT/LRP5/MTRFR/SMS/POGZ/FAT4/ALAD/GALT/MIA3/GDI1/FKRP/MADD/LTBP2/SNRPN/FGD1/EDC3/CDKL5/PUS7/KANSL1/WASF1/PPP3CA/DARS1/EP300/SRCAP/GLB1/MED23/DEAF1/MAN1B1/ZMYND11/ATP6AP1/DAG1/HS2ST1/CSTB/SLC25A24/ACAT1/UFSP2/WASHC4/RSRC1/ACTL6A/PRPS1/DCPS/PTPN11/ACTB/KLF13/DNAJC21/DLAT/MED27/PIGC/POLR3B…	91	0.217703
GOBP_POSITIVE_REGULATION_OF_MITOTIC_CELL_CYCLE	34	128	0.00233819	0.0201116	ASNS/RGCC/UBE2C/CYP1A1/RRM2/CCDC57/CDCA5/PPP1R10/EIF4EBP1/CDK1/ABL1/CUL4B/TAL1/HSF1/CDC16/MTA3/RCC2/CUL4A/TTL/NSMCE2/EIF4E/PTPN11/LSM11/DYNLT3/UBE2E2/DUSP3/ANXA1/CDC25B/SPHK1/KMT2E/RAB11A/CCND3/HYAL1/ADAMTS1	34	0.265625
HP_PERIPHERAL_AXONAL_NEUROPATHY	40	157	0.00237134	0.0203751	TYMP/FGF14/ABCA1/WFS1/ELOVL4/PLOD1/GBA2/MME/SHMT2/MTRFR/POLG/KLC2/HSPB1/ALDH18A1/VPS41/HARS1/COA7/COX20/SLC25A46/TBCE/VCP/ATL3/STAT3/ASCC1/FXN/TUBB3/HMBS/OPA1/ATP13A2/KRAS/WARS1/BIN1/PIGB/PLA2G6/PLEKHG4/NEMF/TRIM2/NAGA/SYNE1/RETREG1	40	0.254777
HP_ABNORMALITY_OF_TEMPERATURE_REGULATION	102	477	0.00238452	0.0204665	CLDN10/ZFHX2/NALCN/KIT/IL12A/PEX6/EPB41/PTCH1/PGM1/DDB2/TCF4/MST1/ASAH1/ZBTB16/ADA/GYPC/IRF2BP2/STXBP2/SCN5A/ITPR2/EIF2B2/TCF3/ARHGAP24/MTHFR/LMNB1/BCR/NLRP1/PRKCD/TRAF3IP2/ASXL1/ABL1/TP53/STAT2/MADD/SNRPN/LPIN2/P4HTM/ERCC2/TGIF1/ADA2/TRIM28/HSPG2/CLCN6/NUMA1/NPM1/AK2/LBR/ACAT1/SUCLG1/PSMB4/GLA/TLR4/JAK2/STAT3/NUP93/QDPR/TNFRSF1A/PMM2/POFUT1/MBTPS2/G6PD/RAB27A/WDR1/LIPA/C2orf69/SLC35C1/HMBS/LYST/…	102	0.213836
HP_ABNORMAL_SHAPE_OF_THE_FRONTAL_REGION	82	371	0.00238941	0.0204867	FANCE/CSGALNACT1/CDKN1C/NALCN/CASZ1/ALDH6A1/COL1A2/OBSL1/CUL7/PIGN/TGFB1/EPB41/PTCH1/PYCR1/MPDZ/FZD2/RERE/HERC1/GYPC/CDH2/C12orf57/FBN2/HDAC6/FAM149B1/ZIC1/MTHFR/TMEM216/LRP5/LRP4/IDUA/MED12/POLE/KATNIP/INPPL1/MTX2/NXN/GNS/POLR1D/FANCG/MADD/SPOP/HSPG2/ALDH18A1/AIP/EP300/SPECC1L/DVL3/GLB1/DEAF1/MAN1B1/MOCS2/NRAS/LUZP1/LBR/GNB2/IFT52/FLI1/TBCE/STAT3/MED27/EBP/EIF5A/MBTPS2/UGP2/FBN1/WASHC5/PIK3R1/AT…	82	0.221024
GOBP_INTRACELLULAR_LIPID_TRANSPORT	16	47	0.00240952	0.0206373	GRAMD1C/CPT1B/ABCA1/GRAMD1A/PLEKHA8/ABCD4/OSBPL2/ARL8B/ANXA2/CERT1/STARD4/LDLR/ABCG1/SGPP1/NPC1/FABP3	16	0.340426
GOBP_REGULATION_OF_SMAD_PROTEIN_SIGNAL_TRANSDUCTION	12	31	0.00243815	0.0207944	BMP4/LRP1/TGFB1/BMP6/BMPR2/JAK2/NUP93/TGFB3/BMP2/VEPH1/CCN3/CILP	12	0.387097
GOMF_FIBRONECTIN_BINDING	12	31	0.00243815	0.0207944	THBS1/CCN2/VEGFA/CCDC80/HSD17B12/ITGA3/FSTL3/FBLN1/IGFBP6/CTSL/ITGB3/IGFBP5	12	0.387097
HP_ESOPHAGEAL_VARIX	12	31	0.00243815	0.0207944	PHKA2/DLL4/ATP7B/ADA2/JAK2/ARHGAP31/KIF3B/LIPA/FARSB/STN1/KRT18/KRT8	12	0.387097
HP_ISCHEMIC_STROKE	12	31	0.00243815	0.0207944	LOX/ACTA2/COL4A1/SCN5A/TGFBR2/MAT2A/ADA2/SMARCAL1/FBN1/TGFB3/PIK3C2A/ELN	12	0.387097
HP_ABNORMALITY_OF_DENTAL_ERUPTION	57	242	0.00245462	0.0209128	DMD/BMP4/SLC9A7/SATB1/OBSL1/CUL7/SOX4/JUP/KCNJ2/TGFB1/PTCH1/FAM20C/TCF4/ABCA5/KAT6B/SMARCC2/FAT4/MED12/THRA/MIA3/GDI1/FGD1/SLC37A4/KCTD1/EP300/LEMD2/SRCAP/SPECC1L/MID2/GNAS/DEAF1/GNB2/ACSL4/STAT3/DNAJC21/DYNC2LI1/POLR3B/MBTPS2/SH3BP2/IFIH1/PIK3R1/ATP6V1B2/SBDS/RHOA/RAB23/ALG13/ZEB2/FLNB/LMNA/INSR/NECTIN1/IQSEC2/ACP5/ADAMTSL1/KRT6B/PDGFRB/PTHLH	57	0.235537
GOBP_NEURON_PROJECTION_EXTENSION	43	172	0.00246506	0.0209797	SEMA4C/CXCR4/EDN1/PLXNA4/VEGFA/SLIT2/PTPRS/CYFIP2/SEMA4G/DDR1/PLXNA3/WNT3/SEMA6C/NRP1/SEMA6B/GDI1/ABL1/CDKL5/LAMB2/WASF1/SHTN1/CPNE1/STK11/SLC23A2/LIMK1/TTL/BMPR2/PLAA/GSK3B/IMPACT/VCL/RNF6/SLC9A6/TRPV2/CYFIP1/RAB11A/NRCAM/SEMA4B/APOE/SEMA7A/SEMA3F/SEMA3D/PRKCZ	43	0.25
GOBP_PROTEIN_O_LINKED_GLYCOSYLATION	26	91	0.00247752	0.0210196	GALNT18/GALNT15/POFUT2/VEGFB/PLOD1/PLOD2/ST6GAL1/PGM3/FKRP/GALNT10/GALNT7/B4GAT1/TMTC3/ST3GAL2/DPM1/POFUT1/SLC35C1/POGLUT3/B3GNT2/C1GALT1/FKTN/ST3GAL1/TMTC2/OGA/B3GNT7/GALNT12	26	0.285714
HP_ABNORMAL_PONS_MORPHOLOGY	26	91	0.00247752	0.0210196	RELN/ASNS/LAMA2/PTCH1/ROBO3/RERE/ZIC1/TMEM216/POGZ/ATXN2/FKRP/AHCY/TGIF1/ARHGEF2/DAG1/PPP2R1A/SLC25A46/FLI1/VRK1/TSEN15/PMM2/DPM1/ADGRG1/TSEN54/AHI1/TUBB2B	26	0.285714
GOCC_LATE_ENDOSOME	65	283	0.00247756	0.0210196	CXCR4/BAIAP3/IL12A/ABHD6/YIPF1/TMEM25/PRKAR1B/TSPAN15/MVB12B/TMEM30A/ABCA5/HDAC6/ANKRD13D/PLD1/IGF2R/ABCB6/UVRAG/MARCHF8/ATP7B/RMC1/CYB561A3/TMEM9/VPS26B/RAPGEF2/CDIP1/SCARB2/CCZ1B/CHMP3/AP5M1/VPS41/VTI1A/AP1AR/CLCN3/ARL8B/OSBPL11/CHMP2A/ANXA2/SLC30A4/VAMP7/RAP1A/MTM1/RAB7A/MR1/VPS29/CHMP2B/RAB27A/PLEKHM1/IFITM2/MICALL1/ATP13A2/MYO5A/LDLR/RNF13/AP5S1/RAB11A/GOSR2/IFITM3/NPC1/INSR/CTSL/CD68/TICAM2…	65	0.229682
GOCC_MICROTUBULE	94	435	0.00249477	0.021131	EML6/ARHGAP18/NINL/PBXIP1/DNAH11/CLIP3/HOOK2/PSRC1/KIFC2/FSD1/KLC4/AURKB/FKBP4/DYNLT1/NICN1/SPAG5/ODF2/CCDC57/HDAC6/CLIP2/ATAT1/SARM1/CDK5RAP3/DCXR/HAUS4/CDK1/EML2/CDK2AP2/KLC2/NEK6/SNPH/PCNT/SHTN1/MAP1S/MID2/SVIL/RNF4/ARHGEF2/NUMA1/CALM3/RCC2/CHMP3/TTL/MAPRE1/MAP1LC3B/DNAL1/CHMP2A/ZNF207/TUBGCP5/TBCE/CLASP2/MAP3K11/TUBGCP3/HAUS2/NDE1/TUBA1A/KLC1/KIF3B/DYNC2LI1/CHMP2B/KIF5B/TUBB3/TUBG1/REEP3/DYNL…	94	0.216092
GOBP_VENTRICULAR_SEPTUM_DEVELOPMENT	22	73	0.00249591	0.021131	GATA3/BMP4/CCN1/FGFRL1/SOX4/SLIT2/FZD2/PRDM1/CITED2/ZFPM2/FZD1/PDE2A/PTK7/CNTRL/LMO4/TGFBR2/LUZP1/BMPR2/NOS3/HEG1/PAX8/APLNR	22	0.30137
HP_ABNORMALITY_OF_THE_PALM	100	467	0.00249947	0.0211361	AFF3/CSGALNACT1/NALCN/DMD/BMP4/SOX18/FGFRL1/PEX6/JUP/KCNJ2/IVNS1ABP/PTCH1/TPM1/RHBDF2/PLOD1/CDK19/FZD2/KDM4B/TCF4/MST1/ZNF292/FHL2/GPX4/TPM2/TXNRD2/ANKRD1/NBAS/SCN5A/KAT6B/HDAC6/BCR/CHST14/SMS/NLRP1/MED12/ASXL1/INPPL1/MTX2/LAMA4/NXN/CAP2/SNRPN/FGD1/CUL4B/KANSL1/FHL1/AIP/EP300/SPECC1L/DVL3/MSL3/NPM1/RAB11B/CRKL/STAG1/SLC25A24/LBR/RIT1/PLAA/NHP2/WDR37/TBCE/PEPD/CAST/VCL/RTEL1/TSEN15/SASH1/DPM1/POFU…	100	0.214133
GOBP_DEVELOPMENTAL_CELL_GROWTH	54	227	0.00250174	0.0211361	SEMA4C/CXCR4/EDN1/BDNF/PPARA/PLXNA4/VEGFA/SLIT2/PTPRS/CYFIP2/SEMA4G/DDR1/EFNA5/PLXNA3/WNT3/SEMA6C/HDAC6/NRP1/SEMA6B/GDI1/ABL1/TGFBR2/CDKL5/LAMB2/PRMT2/WASF1/SHTN1/CPNE1/STK11/SLC23A2/LIMK1/TTL/BMPR2/PLAA/GSK3B/PDLIM5/IMPACT/VCL/RNF6/SLC9A6/TRPV2/G6PD/EXT1/CYFIP1/RARG/RAB11A/NRCAM/SEMA4B/APOE/SEMA7A/SEMA3F/SEMA3D/PRKCZ/PI16	54	0.237885
GOBP_NEGATIVE_REGULATION_OF_EXOCYTOSIS	13	35	0.00251386	0.0212129	CBARP/BCR/SNCA/STXBP3/GNAI2/RAP1A/RAB7A/IL13RA2/ANXA1/RAP1B/CEACAM1/FOXF1/LGALS9	13	0.371429
GOBP_PROTEIN_ACETYLATION	52	217	0.00252252	0.0212129	GATA3/NUPR1/KLF15/PBXIP1/SOX4/DSCC1/MLLT3/TADA3/FOXO1/YEATS2/KAT6B/KAT2B/ATAT1/LDB1/SNCA/NFYA/MBD3/ARRB1/KMT2A/MSL2/KANSL1/TAF10/MSL1/EP300/SRCAP/BRD8/TAF6/MSL3/HDAC2/ZZZ3/NAA60/PHF20/GSK3B/PRKAA1/KAT5/NAA15/ACTL6A/YEATS4/ACTB/NAA25/NAA20/NCOA3/NAA80/CHEK1/EID1/ARID5A/RPS6KA4/SPHK1/NFYB/SMC5/MUC1/SNAI2	52	0.239631
HP_ECTOPIA_LENTIS	14	39	0.00252359	0.0212129	SALL2/P3H2/AASS/C12orf57/FBN2/LTBP2/HSPG2/GNAQ/MOCS2/PCYT1A/ASPH/FBN1/TAP2/ADAMTSL4	14	0.358974
GOBP_NEGATIVE_REGULATION_OF_RELEASE_OF_CYTOCHROME_C_FROM_MITOCHONDRIA	9	20	0.00252658	0.0212129	GPX1/CLU/PARL/BCL2L2/GHITM/FXN/OPA1/BCL2L1/LMNA	9	0.45
HP_ATRIAL_FLUTTER	9	20	0.00252658	0.0212129	TLL1/CRELD1/CITED2/SCN5A/NR2F2/PRKAG2/TBX20/LMNA/CLIC2	9	0.45
HP_NON_MIDLINE_CLEFT_PALATE	9	20	0.00252658	0.0212129	BMP4/PTCH1/GDF11/CTNND1/SPOP/KAT5/CHUK/SLC26A2/NECTIN1	9	0.45
GOBP_ALCOHOL_BIOSYNTHETIC_PROCESS	37	143	0.00254073	0.0213096	ACER2/TM7SF2/DKK3/BMP6/ASAH1/PCBD1/INSIG2/ISYNA1/HSD17B7/SNCA/IP6K2/ITPKC/SOD1/LBR/PRKAA1/LPCAT3/QDPR/IMPA1/SPTSSA/EBP/MBTPS2/G6PD/SRD5A3/HMGCS1/ABCG1/SPHK1/ACER3/BMP2/SEC14L2/GCH1/APOE/CYP7A1/PTK2B/ITPKA/NTSR1/PTAFR/P2RY6	37	0.258741
GOBP_REGULATION_OF_MIRNA_TRANSCRIPTION	19	60	0.00257251	0.0215538	GATA3/ATOH8/PDGFB/BMP4/NFATC4/PPARA/TGFB1/NFIB/TEAD1/TP53/MYC/SMAD1/NR3C1/ETS1/STAT3/JUN/BMP2/FOSL1/KLF4	19	0.316667
HP_ABNORMAL_FEAR_ANXIETY_RELATED_BEHAVIOR	89	409	0.00259228	0.0216861	BPTF/ERBB4/PDGFB/FLT4/WHRN/DNAJC6/SATB1/PRRT2/PTCH1/SRPX2/WFS1/PRKAR1B/KDM4B/DUSP6/CDH2/ZBTB20/CLIP2/COMT/SGCE/NFIB/ALAD/GALT/ATXN2/POLG/HS6ST1/TP53/TGFBR2/PON2/MADD/SNCA/SNRPN/CDKL5/TGIF1/KMT2A/PUS7/KANSL1/WASF1/HSPG2/AIP/EP300/TAF15/SRCAP/SPECC1L/GNAS/DEAF1/LIMK1/HS2ST1/SOD1/NR3C1/HARS1/ACSL4/GLA/ACTL6A/VCP/HNRNPH2/LARP7/DLAT/ALDH4A1/RFC2/MED27/BUD23/CHMP2B/TTC19/SLC35C1/COQ2/HMBS/SYNJ1/ALG14/M…	89	0.217604
GOBP_PLACENTA_DEVELOPMENT	38	148	0.00259425	0.0216861	BPTF/HSD17B2/ADM/CDKN1C/PDGFB/CCN1/VASH1/SPINT1/CUL7/EPOR/PRDM1/CITED2/ADA/MME/PKD2/JUNB/FBXW8/HS6ST1/TRIM28/SOD1/BMPR2/DAZAP1/PRDX3/GRB2/ZFP36L1/NR2F2/NOTCH2/CASP8/TFEB/E2F8/PLCD3/PHLDA2/TPPP3/EPAS1/FOSL1/STC1/PTGS2/ADAM19	38	0.256757
GOBP_REGULATION_OF_LEUKOCYTE_CHEMOTAXIS	33	124	0.00259902	0.0216861	DAPK2/THBS1/EDN1/F2RL1/IL12A/SERPINE1/PGF/CCL2/C5/VEGFA/SLIT2/VEGFB/GAS6/GPSM3/DDT/MDK/MOSPD2/RAC1/STK39/ADAM10/LYN/NBL1/IL6R/IL6/RAC2/SLC8B1/C5AR2/PTK2B/LGALS9/CCR7/CCN3/IL34/CMKLR1	33	0.266129
HP_PULMONIC_STENOSIS	33	124	0.00259902	0.0216861	BPTF/FLT4/SURF1/DCHS1/CLIP2/FAT4/LTBP2/TRAF7/KANSL1/ALDH18A1/EP300/LIMK1/NRAS/CDC42/SOS1/RIT1/PTPN11/ARHGAP31/RFC2/BUD23/FBN1/WASHC5/NOTCH2/PSMD12/RAB23/ACAD8/ZEB2/FKTN/KRAS/G6PC3/BMP2/MRAS/ELN	33	0.266129
GOBP_POSITIVE_REGULATION_OF_LIPID_METABOLIC_PROCESS	39	153	0.00264124	0.0220156	ADM/PDGFB/KIT/CCN1/IRS2/PRKD1/PPARA/NR1H3/ABHD6/TGFB1/SLC27A1/ADGRF5/BMP6/PNPLA2/ZBTB20/PRKCD/FLT1/CDC42/PRKAA1/LYN/CD81/ANXA1/STARD4/ABHD5/LDLR/ABCG1/RDH10/TNFAIP8L3/CAPN2/PLA2G6/APOE/PTGS2/CYP7A1/PTK2B/TEK/FABP3/CCR7/PDGFRB/FGR	39	0.254902
GOBP_OSTEOCLAST_DIFFERENTIATION	27	96	0.00264885	0.0220563	RASSF2/INPP5D/CAMK4/FAM20C/GPR137B/PRXL2A/JUNB/GPR137/LRRK1/SLC9B2/ATP6AP1/ANXA2/TLR4/CD81/FBN1/TCTA/PIK3R1/NOTCH2/FSTL3/TFRC/FOXP1/UBASH3B/KLF10/SFRP1/MAFB/PPARGC1B/LTF	27	0.28125
GOMF_SNARE_BINDING	30	110	0.00266458	0.0221644	BAIAP3/PRRT2/ABCA1/EXOC3L1/NBAS/STXBP2/NAPB/ABL1/SNPH/EXOC3/SNCA/UVRAG/SNAP23/TXLNG/CAPN10/STX6/STXBP3/VTI1A/NAPA/SCFD1/PICALM/NSF/VAMP7/NAPG/SCFD2/STX12/RAB11A/GOSR2/EXOC3L2/DOC2B	30	0.272727
HP_ABNORMAL_CIRCULATING_CARBOXYLIC_ACID_CONCENTRATION	57	243	0.0027047	0.022475	L2HGDH/ABCB11/TNFSF15/TYMP/IL12A/AASS/SLC7A7/GPX1/EPB41/AMT/PCBD1/PSPH/PSAT1/GYPC/MTHFR/LRP5/ABCD4/GALT/BCAT2/POLG/PFKM/BCKDHB/AHCY/IDH2/PRKCSH/NDUFC2/LBR/SUCLG1/NDUFS4/COX16/DLD/SUCLA2/ASL/QDPR/DNAJC21/ALDH4A1/MRPL3/PRDX1/G6PD/TMEM70/LMBRD1/GLUL/SBDS/MIPEP/FARSB/SLC25A13/GSR/ANK1/PRODH/GCH1/PLAU/NOS3/GLYCTK/ASS1/PAX8/SLC6A3/KCNN4	57	0.234568
GOBP_MEMBRANE_FUSION	41	163	0.00271684	0.0225527	PRRT2/CPLANE2/UBXN2B/USE1/TBC1D4/GAS6/SNCA/UVRAG/SNAP23/SEPTIN8/BET1L/STX6/YIPF5/CHMP3/VAPA/VPS41/VTI1A/MFN1/ARL8B/ANXA2/NAPA/NSF/VAMP7/NAPG/RAB7A/GNAI3/CHMP2B/PLEKHM1/SAMD9/ANXA1/ATP13A2/NSFL1C/EEA1/SPHK1/STX12/GOSR2/CD9/HYAL2/CTSL/DOC2B/RAB7B	41	0.251534
GOBP_REGULATION_OF_TISSUE_REMODELING	25	87	0.00272695	0.0226134	FLT4/PDK4/LEPR/INPP5D/TGFB1/GPR137B/BCR/TP53/MDK/PPP3CA/GPR137/S1PR1/PLEKHM1/HAND2/TFRC/CEACAM1/TMBIM1/UBASH3B/IL6/SFRP1/GPNMB/ITGB3/PPARGC1B/CALCA/CD38	25	0.287356
HP_ABNORMAL_AGGRESSIVE_IMPULSIVE_OR_VIOLENT_BEHAVIOR	79	357	0.00273994	0.0226979	BPTF/NALCN/SLC1A4/MAOA/CASZ1/LEPR/FGF14/PRRT2/MANBA/SOX4/AMT/KDM4B/TCF4/GAMT/RERE/CDH2/KDM5B/ZBTB20/DCHS1/PDE2A/SHMT2/SMARCC2/POGZ/NFIB/FAT4/MED12/WDR45/MADD/SNRPN/CDKL5/CUL4B/ATP7B/KMT2A/PUS7/WASF1/PPP3CA/ATRX/SPOP/HSPG2/CHD2/EP300/SRCAP/ELP2/GLS/DEAF1/MAN1B1/ZMYND11/LUZP1/SUCLG1/KAT5/VCP/HNRNPH2/LARP7/NDE1/IMPA1/ALDH4A1/EBP/CHMP2B/TTC19/AP1S2/ATP1A1/ALG14/ATP13A2/PSMD12/SCN1B/ENTPD1/TREX1/KMT2E…	79	0.221289
HP_SCAPULAR_WINGING	23	78	0.00275467	0.0227966	CSGALNACT1/OBSL1/CUL7/KCNJ2/TPM2/GDF11/POLG/LAMB2/FHL1/VCP/PTPN11/COL6A1/FBN1/TPM3/TGFB3/ALG14/OPA1/FLNB/SEPTIN9/BIN1/PYROXD1/LMNA/SYNE1	23	0.294872
HP_CEREBRAL_CALCIFICATION	35	134	0.00276062	0.0228225	GATA3/PDGFB/RELN/PEX6/PTCH1/OCLN/FAM20C/PSAT1/RNASET2/ZBTB20/STAT2/ERCC2/NPM1/GNAS/GNAQ/DAG1/NRAS/NHP2/SLC25A46/SUCLA2/RTEL1/QDPR/XPR1/MYORG/AP1S2/IFIH1/OPA1/MYO5A/KRAS/TREX1/FARSB/SLC26A2/ECM1/ACP5/PDGFRB	35	0.261194
HP_ABNORMALITY_OF_THE_BILIARY_SYSTEM	82	373	0.00278823	0.0230095	ABCB11/PHKA2/TNFSF15/IL12A/FGFRL1/PEX6/TGFB1/EPB41/AP1B1/OCLN/PGM1/TCF4/MST1/ASAH1/PNPLA2/NBAS/GYPC/STXBP2/SLC44A1/CLIP2/COMT/TMEM216/TPI1/GALT/ASXL1/POLG/TP53/PFKM/ATP7B/SPOP/NPHP3/SPECC1L/STK11/RFX5/SCARB2/GNAS/LIMK1/ATP6AP1/LBR/IER3IP1/GCLC/FLI1/PEPD/ALG8/PRPS1/JAK2/RFC2/BUD23/KIF3B/G6PD/RAB27A/FADD/LIPA/TRAF3IP1/LMBRD1/LYST/IFIH1/NOTCH2/UFD1/JAG1/RABL3/KRAS/TREX1/FARSB/KMT2E/PALLD/SLC25A13/RF…	82	0.219839
HP_ABNORMAL_PHARYNX_MORPHOLOGY	44	178	0.00278894	0.0230095	CXCR4/LEPR/SOX4/IVNS1ABP/ASAH1/ADA/IRF2BP2/STXBP2/DNAAF2/UNG/SMARCC2/UNC119/TNFSF12/PRKCD/MED12/KATNIP/TP53/GNS/NFKB2/ADA2/EP300/LRBA/STK11/RFX5/GLB1/PRPS1/STAT3/TNFRSF1A/IKBKB/NBN/SGSH/CD81/CFAP298/HLA-DPB1/TAP2/CFI/RFXAP/FOXP1/PNP/IL6R/RAC2/IL2RG/SCNN1A/ACP5	44	0.247191
GOBP_REGULATION_OF_CARBOHYDRATE_METABOLIC_PROCESS	45	183	0.0028032	0.0231036	PDGFB/IRS2/NUPR1/PDK4/LEPR/PPARA/TGFB1/MST1/PPP1R3B/FOXO1/PPP1R3G/ZBTB20/KAT2B/TP53/SNCA/MYC/EP300/STK11/ADIPOR1/FOXK2/SCARB2/ARPP19/GSK3B/PRKAA1/EPM2AIP1/STAT3/SIRT6/SLC35B4/PRKAG2/SLC25A12/DUSP12/DDIT4/TREX1/PFKFB2/PHLDA2/NNMT/C1QTNF1/INSR/PPP1R3C/PTK2B/GCKR/NTSR1/ERFE/PTAFR/P2RY6	45	0.245902
HP_ABNORMALITY_OF_THE_PLANTAR_SKIN_OF_FOOT	47	193	0.0028188	0.0231742	DMD/SOX18/JUP/PIGN/IVNS1ABP/PTCH1/TPM1/RHBDF2/PLOD1/FHL2/TXNRD2/ANKRD1/SCN5A/NLRP1/ASXL1/MTX2/LAMA4/CAP2/AIP/EP300/NPM1/RIT1/PLAA/NHP2/PEPD/CAST/VCL/RTEL1/SASH1/MBTPS2/SRD5A3/ATP6V1B2/HAND2/PLEC/FKTN/KRAS/LMNA/NECTIN1/LAMB3/MRAS/ALOXE3/COL17A1/KRT6B/ITGB4/AQP5/SLCO2A1/FERMT1	47	0.243523
GOBP_CELLULAR_RESPONSE_TO_STEROID_HORMONE_STIMULUS	49	203	0.00281903	0.0231742	EDN1/BMP4/PPARA/PAQR8/BCL2L11/ACE/FBXO32/TFPI/FKBP4/TADA3/DDX17/HDAC6/PAQR7/PRMT2/EP300/DDRGK1/CBX3/NR3C1/UFSP2/EIF4E/EGLN2/HDAC1/JAK2/ZFP36L1/RNF6/FAM107A/ATP1A1/ANXA1/RHOA/CFLAR/HSPA1B/CALCOCO1/DDIT4/YWHAH/LBH/FOXP1/PLPP1/ADTRP/KLF9/NPC1/STC1/ESR1/SFRP1/PPARGC1B/PLAT/ZMIZ1/ASS1/AQP1/CYP1B1	49	0.241379
GOCC_I_BAND	36	139	0.00282896	0.0231742	PDE4B/DMD/PDLIM2/OBSL1/JUP/FBXO32/NEBL/FHL2/ANKRD1/SCN5A/KAT2B/RTN2/HSPB1/PPP3CA/STK11/PPP1R12A/FKBP1A/CAB39/PDLIM5/MTM1/FLNC/ATP2B4/PDLIM1/FERMT2/GLRX3/PDLIM3/PLEC/PDLIM4/FKBP1B/FLNB/SYNPO/PALLD/SYNC/BIN1/CSRP1/PDLIM7	36	0.258993
GOMF_GROWTH_FACTOR_RECEPTOR_BINDING	36	139	0.00282896	0.0231742	GATA3/ERBB4/PDGFB/PYCARD/IL12A/PDGFC/PGF/VEGFA/EFEMP1/VEGFB/FLRT2/PDGFD/ERN1/ESM1/ATXN2/RNF41/IL6ST/TRIP6/CDH5/GRB2/DAB2IP/JAK2/PDGFA/LYN/SDCBP/FGF16/NPTN/IL6R/CD2AP/IL6/IL1R1/ECM1/PTPRJ/ITGB3/PDGFRB/AREG	36	0.258993
HP_ABNORMAL_SACRUM_MORPHOLOGY	36	139	0.00282896	0.0231742	AFF3/FGFRL1/HIC1/CCL2/FZD2/DCHS1/CLIP2/FAT4/AEBP1/MED12/ASXL1/NXN/DHPS/KMT2A/KANSL1/SPOP/DVL3/DEAF1/LIMK1/LBR/COX7B/RFC2/BUD23/TNFRSF1A/EBP/HCCS/SRD5A3/PSMD12/RAB23/FLNB/ANK1/SLC26A2/BMPER/PDGFRB/ELN/MEOX1	36	0.258993
HP_LIMITED_ELBOW_MOVEMENT	36	139	0.00282896	0.0231742	CSGALNACT1/NALCN/LAMA2/PLOD1/PYCR1/FZD2/PLOD2/HACD1/TPM2/MECOM/FBN2/SCARF2/MED12/ASXL1/P4HTM/FKBP10/PCNT/FHL1/ALDH18A1/SVIL/STAG1/HS2ST1/GNB2/SLC25A46/PTPN11/SF3B4/COL6A1/FBN1/SRD5A3/TPM3/FLNB/PIK3C2A/SIK3/SLC26A2/LMNA/SYNE1	36	0.258993
HP_EEG_WITH_FOCAL_EPILEPTIFORM_DISCHARGES	37	144	0.00288943	0.0236216	RELN/SATB1/HNMT/PRRT2/SRPX2/PSAT1/KDM5B/AKT3/EDC3/P4HTM/CDKL5/ALDH7A1/KANSL1/PPP3CA/CHD2/KCTD7/MED23/MAN1B1/DAG1/UFSP2/WASHC4/RSRC1/PRPS1/DCPS/PIGC/ADGRG1/FBXO31/COQ2/EZR/SCN1B/RNF13/ALKBH8/ST3GAL5/NEMF/SLC12A2/IQSEC2/KCNMA1	37	0.256944
HP_HALLUCINATIONS	37	144	0.00288943	0.0236216	BPTF/SNCAIP/SNCB/RELN/WHRN/DNAJC6/WFS1/TNFSF4/CDH2/COMT/MTHFR/ALAD/MED12/ZDHHC9/ATXN2/TGFBR2/SNCA/BCKDHB/HARS1/VCP/ALDH4A1/TTC19/HMBS/SYNJ1/OPA1/ATP13A2/PSMD12/DNAJC5/FUS/KRAS/SLC25A13/APOL2/PODXL/ECM1/APOL4/SORL1/MLH3	37	0.256944
GOBP_EPHRIN_RECEPTOR_SIGNALING_PATHWAY	17	52	0.00291623	0.0237926	EFNA1/ARHGEF28/EFNA5/EFNA4/NCK2/YES1/EPHB3/CRK/SS18/PTPN11/LYN/EPHA4/CHN1/EPHB4/EFNB1/KALRN/NGEF	17	0.326923
HP_IMPAIRED_TANDEM_GAIT	17	52	0.00291623	0.0237926	BPTF/SATB1/PLOD1/KDM4B/MTRFR/MADD/PUS7/WASF1/HS2ST1/ACTL6A/MED27/SLC35C1/PSMD12/KMT2E/SLC12A2/KCNMA1/ZMIZ1	17	0.326923
GOBP_EMBRYONIC_HEMOPOIESIS	10	24	0.00294489	0.0239035	GATA3/KIT/VEGFA/THOC5/ATF4/TGFBR2/KMT2A/TAL1/BLOC1S2/KITLG	10	0.416667
GOBP_POSITIVE_REGULATION_OF_TRANSCRIPTION_FROM_RNA_POLYMERASE_II_PROMOTER_IN_RESPONSE_TO_STRESS	10	24	0.00294489	0.0239035	VEGFA/GCN1/ATF6B/ATF4/TP53/CHD6/HSF1/MBTPS2/MUC1/KLF2	10	0.416667
GOBP_POSITIVE_REGULATION_OF_TRANSCRIPTION_FROM_RNA_POLYMERASE_II_PROMOTER_INVOLVED_IN_CELLULAR_RESPONSE_TO_CHEMICAL_STIMULUS	10	24	0.00294489	0.0239035	VEGFA/ATF4/TP53/CHD6/SMAD1/EP300/SMAD5/SMAD9/JUN/BMP2	10	0.416667
GOBP_REGULATION_OF_OXIDATIVE_PHOSPHORYLATION	10	24	0.00294489	0.0239035	NUPR1/AK4/SHMT2/SLC25A23/SNCA/MYC/VCP/DNAJC15/PDE12/RHOA	10	0.416667
HP_DISSEMINATED_INTRAVASCULAR_COAGULATION	10	24	0.00294489	0.0239035	ZBTB16/IRF2BP2/CD46/NUMA1/NPM1/STAT3/LIPA/NABP1/CFI/SERPIND1	10	0.416667
HP_CHOLESTASIS	58	249	0.00294756	0.0239035	ABCB11/PHKA2/TNFSF15/IL12A/PEX6/EPB41/AP1B1/OCLN/PGM1/TCF4/MST1/ASAH1/NBAS/GYPC/STXBP2/SLC44A1/TPI1/GALT/TP53/PFKM/ATP7B/SPOP/NPHP3/GNAS/ATP6AP1/LBR/IER3IP1/GCLC/FLI1/PEPD/ALG8/PRPS1/JAK2/G6PD/RAB27A/LIPA/TRAF3IP1/LYST/IFIH1/NOTCH2/JAG1/RABL3/KRAS/TREX1/FARSB/KMT2E/PALLD/SLC25A13/ANK1/NPC1/INSR/IL18BP/CYP7A1/KRT18/KRT8/IL2RG/PAX8/KCNN4	58	0.232932
GOBP_PYRUVATE_METABOLIC_PROCESS	29	106	0.00295483	0.0239385	HK2/ALDOC/NUPR1/PDK4/PPARA/ENO2/PFKP/PGM1/ZBTB20/TPI1/PFKL/MYC/PFKM/DHTKD1/EP300/FOXK2/LDHB/PRKAA1/DLD/PKM/STAT3/DLAT/SIRT6/PRKAG2/DDIT4/TREX1/PFKFB2/OGDH/INSR	29	0.273585
HP_ABNORMALITY_OF_PERIPHERAL_NERVES	33	125	0.00298593	0.0241662	NALCN/TYMP/PEX6/FGD4/LAMA2/TPI1/IDUA/MTRFR/ARHGEF10/IGHMBP2/POLG/HSPB1/SBF1/FBXO38/MFF/ATXN1/SUCLA2/VCP/MTMR2/ATL3/PRPS1/FXN/RAB7A/FBN1/EXT1/LYST/GARS1/PLA2G6/LMNA/PMP22/GDAP1/RETREG1/DHH	33	0.264
GOBP_NUCLEOSIDE_PHOSPHATE_CATABOLIC_PROCESS	24	83	0.00299862	0.0242204	ENTPD8/PDE4B/TYMP/UPB1/SMPDL3A/PDE7B/PDE5A/ADA/PDE4A/PDE2A/UNG/SARM1/DUT/AMPD3/ENTPD4/ACAT1/ENTPD6/VCP/UPP1/FITM2/NEIL2/ENTPD1/NT5E/PNP	24	0.289157
GOBP_POSITIVE_REGULATION_OF_EXOCYTOSIS	24	83	0.00299862	0.0242204	F2RL1/RAB2B/SNCA/RAB15/PDCD6IP/CHMP2A/STAM/CLASP2/VAMP7/RAB7A/SYTL4/RAB27A/SDCBP/CADPS2/ATP13A2/NLGN1/PLA2G6/ADORA2B/CD177/SDC1/DOC2B/FGR/PTAFR/SCAMP5	24	0.289157
GOMF_LIPID_TRANSPORTER_ACTIVITY	40	159	0.00302709	0.0244016	ABCB11/FABP4/FABP5/ABCA9/ABCA6/GRAMD1C/SLC27A1/ABCA1/GRAMD1A/TMEM30A/ABCA5/OSBPL10/PLEKHA8/ABCD4/OSBPL2/CPTP/SLC10A3/OSBPL11/PITPNB/PITPNA/CERT1/PLSCR3/GLTP/GM2A/STARD4/APOL3/ABCG1/ABCB1/TNFAIP8L3/ATP9B/CEACAM1/PITPNM2/SPNS2/ATP8B2/NPC1/ANO4/APOE/ABCC4/ATG9B/SLCO2A1	40	0.251572
HP_MUSCLE_SPASM	40	159	0.00302709	0.0244016	ERBB4/DMD/PHKA2/DNAJC6/LAMA2/COL4A1/PSAT1/RTN2/ATXN2/POLG/AMPD3/FKRP/PON2/SNCA/ABCB6/PFKM/HSPB1/FBXO38/ALDH18A1/TAF15/SVIL/GNAS/SOD1/DLD/GLA/ATXN1/VCP/ALDH4A1/CHMP2B/WASHC5/ORAI1/ATP1A1/SYNJ1/ALG14/EPHA4/FKTN/FUS/GARS1/PODXL/PMP22	40	0.251572
GOBP_NEGATIVE_REGULATION_OF_MITOCHONDRION_ORGANIZATION	16	48	0.00307229	0.0245993	BNIP3/GPX1/CLU/TP53/RNF41/GCLC/PARL/BCL2L2/GHITM/FXN/VAT1/SLC35F6/OPA1/TFRC/BCL2L1/LMNA	16	0.333333
GOBP_POSITIVE_REGULATION_OF_FIBROBLAST_PROLIFERATION	16	48	0.00307229	0.0245993	PDGFB/PDGFC/PDGFD/GAS6/ABL1/MYC/NDUFS4/PDGFA/SIRT6/S100A6/SPHK1/JUN/ESR1/ZMIZ1/PDGFRB/AQP1	16	0.333333
GOBP_REGULATION_OF_CELL_ADHESION_MEDIATED_BY_INTEGRIN	16	48	0.00307229	0.0245993	EFNA1/ACER2/SERPINE1/RAC3/ADA/CRKL/CRK/PTPN11/LYN/MUC1/SNAI2/PODXL/PLAU/FERMT3/FERMT1/CYP1B1	16	0.333333
GOBP_REGULATION_OF_ENDOTHELIAL_CELL_DIFFERENTIATION	16	48	0.00307229	0.0245993	ATOH8/BMP4/NOTCH4/VEGFA/BMP6/BTG1/PPP1R12A/CDH5/ZEB1/VCL/TNFRSF1A/IKBKB/JAG1/CEACAM1/ID1/APOLD1	16	0.333333
GOBP_REGULATION_OF_P38MAPK_CASCADE	16	48	0.00307229	0.0245993	BMP4/GADD45B/VEGFA/MAP3K3/STK39/DAB2IP/SASH1/EZR/RELL2/HAND2/PHLPP1/SPHK1/ZC3H12A/BMP2/DUSP10/LGALS9	16	0.333333
HP_THIN_RIBS	16	48	0.00307229	0.0245993	COL1A2/OBSL1/CUL7/PLOD1/HDAC6/SCARF2/MTX2/P3H1/PPP3CA/SERPINH1/TBCE/MTM1/MBTPS2/MAMLD1/BIN1/LMNA	16	0.333333
HP_ABNORMAL_CIRCULATING_AMINO_ACID_CONCENTRATION	34	130	0.00307291	0.0245993	TYMP/AASS/SLC7A7/AMT/PCBD1/PSPH/PSAT1/MTHFR/ABCD4/BCAT2/POLG/BCKDHB/AHCY/NDUFC2/SUCLG1/NDUFS4/COX16/DLD/ASL/QDPR/ALDH4A1/MRPL3/PRDX1/TMEM70/LMBRD1/GLUL/MIPEP/SLC25A13/PRODH/GCH1/PLAU/NOS3/GLYCTK/ASS1	34	0.261538
HP_MITRAL_VALVE_PROLAPSE	30	111	0.00308931	0.024669	COL1A2/PLOD1/DZIP1/TPM2/PKD2/FBN2/DCHS1/CLIP2/PLD1/AEBP1/MED12/POLG/TGFBR2/GANAB/LIMK1/COX7B/PTPN11/HNRNPH2/RFC2/BUD23/HCCS/MBTPS2/FBN1/TPM3/KRAS/ANK1/LMNA/CLIC2/ELN/TNXB	30	0.27027
HP_SEVERE_SHORT_STATURE	27	97	0.0031075	0.024669	COL1A2/OBSL1/PYCR1/FZD2/KAT6B/TMEM251/POLE/INPPL1/HSPG2/ALDH18A1/RPL13/DDRGK1/DVL3/GLB1/NSMCE2/PCYT1A/COX7B/HSPA9/LARP7/HCCS/MBTPS2/FBN1/PIK3R1/FLNB/SGMS2/SLC26A2/CENPT	27	0.278351
GOBP_CELLULAR_RESPONSE_TO_THYROID_HORMONE_STIMULUS	8	17	0.00311823	0.024669	INHBB/KIT/BRD8/GCLC/LMO2/GCLM/KLF9/CTSL	8	0.470588
GOBP_COLLAGEN_ACTIVATED_SIGNALING_PATHWAY	8	17	0.00311823	0.024669	ITGA11/COL4A1/DDR1/COL4A2/COL4A5/JAK2/UBASH3B/GP6	8	0.470588
GOBP_GLYCOSYLCERAMIDE_METABOLIC_PROCESS	8	17	0.00311823	0.024669	GBA2/PRKCD/UGCG/ST6GALNAC6/B4GALT3/PRKAA1/GLA/NAGA	8	0.470588
GOBP_N_TERMINAL_PROTEIN_AMINO_ACID_ACETYLATION	8	17	0.00311823	0.024669	SOX4/KAT2B/EP300/NAA60/NAA15/NAA25/NAA20/NAA80	8	0.470588
GOBP_NEGATIVE_REGULATION_OF_RECEPTOR_INTERNALIZATION	8	17	0.00311823	0.024669	LRRTM2/DLG4/ANKRD13D/WDR54/ATXN2/ANXA2/MTMR2/SDCBP	8	0.470588
GOBP_NEUROMUSCULAR_PROCESS_CONTROLLING_POSTURE	8	17	0.00311823	0.024669	PRRT2/CLN8/ADARB1/CNTNAP1/FXN/TMEM150C/GCH1/TCF15	8	0.470588
GOBP_POST_EMBRYONIC_ANIMAL_ORGAN_DEVELOPMENT	8	17	0.00311823	0.024669	VEGFA/EFEMP1/BCL2L11/BAX/JAK2/FBN1/BAK1/KLF4	8	0.470588
GOBP_PROTEIN_DEMANNOSYLATION	8	17	0.00311823	0.024669	SYVN1/RNF5/TRIM13/MAN1B1/EDEM2/RNF139/MAN1A2/MAN1A1	8	0.470588
GOCC_PLATELET_ALPHA_GRANULE_MEMBRANE	8	17	0.00311823	0.024669	SNCA/SPARC/PHACTR2/APLP2/SYTL4/CD9/PCDH7/ITGB3	8	0.470588
GOMF_MAGNESIUM_ION_TRANSMEMBRANE_TRANSPORTER_ACTIVITY	8	17	0.00311823	0.024669	NIPAL2/NIPA1/NIPA2/ZDHHC13/ZDHHC17/NIPAL3/SLC41A2/NIPAL1	8	0.470588
GOCC_MIDBODY	49	204	0.00313132	0.0247483	MICAL1/MYH10/EXOC6/PTCH1/PSRC1/KLHDC8B/AURKB/SPAG5/LYRM1/CDCA8/CNTRL/ZFYVE19/CDK1/GDI1/PKP4/EXOC3/CTNND1/UVRAG/MARK4/SVIL/RALB/RCC2/CHMP3/PDCD6IP/SEPTIN7/CDC42/ARL8B/GNAI2/ERH/CHMP2A/ANXA2/ARF6/KIF3B/GNAI3/CHMP2B/DCTN3/TTC19/KATNBL1/CLIC4/CAPG/TXNDC9/RHOA/SEPTIN6/TRIOBP/LAP3/CELF2/CCDC69/BCL3/CIT	49	0.240196
GOBP_REGULATION_OF_OSTEOBLAST_DIFFERENTIATION	35	135	0.00315038	0.0248747	ID3/BMP4/RASSF2/CCN1/PRKD1/CTHRC1/PTCH1/BMP6/FAM20C/CRIM1/CTNNBIP1/FBN2/LRP5/ATF4/SMAD1/LIMD1/IL6ST/BMPR2/SMAD5/FERMT2/HAND2/MEF2C/CLIC1/JAG1/JUND/BMP2/IL6R/SNAI2/PDLIM7/IL6/SFRP1/SMOC1/AREG/IGFBP5/LTF	35	0.259259
HP_INCOMITANT_STRABISMUS	19	61	0.0031713	0.0249979	BPTF/SATB1/KDM4B/MADD/PUS7/WASF1/EP300/HS2ST1/ACTL6A/MED27/OPA1/PSMD12/CHN1/KMT2E/SLC12A2/KCNMA1/MN1/ZMIZ1/ACKR3	19	0.311475
HP_ABNORMALITY_OF_FACIAL_SOFT_TISSUE	104	492	0.00317217	0.0249979	ADSS1/PDGFB/DMD/DNAJC6/DLL4/SOX18/SLC9A7/SMO/PEX6/PRRT2/LAMA2/TGFB1/CHRNB1/SRPX2/COL4A1/ABCA1/KDM4B/ASAH1/PSPH/HACD1/TPM2/SURF1/HERC1/CLIP2/ARHGAP24/LRP5/LRP4/SHMT2/MTRFR/POGZ/NLRP1/AGRN/MED12/ASXL1/POLG/GDI1/FKRP/SNCA/SIX5/TRAF7/LAMB2/CNTNAP1/ADA2/KCTD1/REV3L/SLC25A1/AIP/MID2/RAB11B/LIMK1/GNAQ/PPP2R1A/NRAS/PLAA/PSMB4/ACSL4/ATXN1/SUCLA2/VCP/MTMR2/ACTB/RNASEH1/NUP93/RFC2/MTM1/BUD23/TNFRSF1A/ALS2/T…	104	0.211382
GOBP_POSITIVE_REGULATION_OF_LAMELLIPODIUM_ASSEMBLY	11	28	0.00320083	0.025077	OCLN/WASF2/FSCN1/RAC1/CDC42/NCKAP1/ACTR3/ACTR2/CYFIP1/PIK3R1/RAC2	11	0.392857
GOMF_ALPHA_ACTININ_BINDING	11	28	0.00320083	0.025077	ADORA2A/MAGI1/PDLIM2/PKD2/DAG1/PDLIM5/PDLIM1/PDLIM3/PDLIM4/PALLD/PDLIM7	11	0.392857
GOMF_CHEMOREPELLENT_ACTIVITY	11	28	0.00320083	0.025077	SEMA4C/NRG1/SEMA4G/EFNA5/FLRT2/SEMA6C/SEMA6B/SEMA4B/SEMA7A/SEMA3F/SEMA3D	11	0.392857
GOMF_EPHRIN_RECEPTOR_BINDING	11	28	0.00320083	0.025077	EFNA1/EFNA5/EFNA4/ABL1/CRK/GRB2/LYN/SDCBP/EPHA4/CHN1/EFNB1	11	0.392857
GOMF_MITOGEN_ACTIVATED_PROTEIN_KINASE_BINDING	11	28	0.00320083	0.025077	ACE/CDK5RAP3/MICAL2/ABL1/TNIP1/ATF7/MAPKAPK3/GCH1/DUSP10/PTPRJ/PTAFR	11	0.392857
HP_DECREASED_PROPORTION_OF_CD4_POSITIVE_HELPER_T_CELLS	11	28	0.00320083	0.025077	LEPR/IVNS1ABP/UNC119/PRKCD/PGM3/MYC/RFX5/IKBKB/RFXAP/FAS/IL2RG	11	0.392857
GOBP_REGULATION_OF_T_CELL_RECEPTOR_SIGNALING_PATHWAY	15	44	0.00320601	0.0250934	PVRIG/ADA/RPS3/LAPTM5/ELF1/CD81/EZR/DUSP3/MALT1/GBP1/CEACAM1/PTPRJ/THY1/CCR7/KCNN4	15	0.340909
GOBP_REGULATION_OF_RHO_PROTEIN_SIGNAL_TRANSDUCTION	25	88	0.00322649	0.0251806	F2RL1/ARHGEF28/ABCA1/CCDC125/BCR/NRP1/ARHGEF10/ABL1/PRAG1/ARRB1/ARHGEF2/RAC1/PDCD10/KCTD10/ADGRG1/LPAR6/TNFAIP1/ITGA3/RASIP1/GPR4/GPR17/APOE/NET1/HEG1/PDGFRB	25	0.284091
HP_BLUE_SCLERAE	25	88	0.00322649	0.0251806	COL1A2/PLOD1/PYCR1/FZD2/GDF11/LRP5/CHST14/INPPL1/NXN/TGFBR2/FKBP10/CRTAP/PPP1R21/WASF1/SERPINH1/DVL3/GNB2/MED27/MBTPS2/MESD/FBN1/TGFB3/BMP1/SLC26A2/ALPL	25	0.284091
HP_PAPULE	25	88	0.00322649	0.0251806	IL12A/SLC17A9/LRP1/TMC6/ELOVL4/GGCX/AEBP1/TRAF3IP2/LPIN2/GNAS/GNAQ/PEPD/TLR4/STAT3/POFUT1/MBTPS2/PLEC/HLA-DPB1/FAS/HLA-DPA1/LMNA/NAGA/ECM1/NLRP3/AQP5	25	0.284091
GOBP_CELLULAR_RESPONSE_TO_MECHANICAL_STIMULUS	21	70	0.00328528	0.025606	BNIP3/KCNJ2/BMP6/ANKRD1/PDE2A/TNFRSF10B/SLC9A1/DAG1/GCLC/TLR4/TNFRSF1A/FADD/CHEK1/BAK1/CASP8/PLEC/TMEM150C/FAS/IRF1/PTGS2/AQP1	21	0.3
GOBP_GLUCOSE_IMPORT	23	79	0.00329368	0.025606	HK2/IRS2/KLF15/SORT1/SLC27A1/ACE/OCLN/OPN3/GRB10/RAB4B/RTN2/MYC/CAPN10/STXBP3/ARPP19/PTPN11/SIRT6/PRKAG2/PEA15/PIK3R1/MEF2A/INSR/ERFE	23	0.291139
GOBP_INTRINSIC_APOPTOTIC_SIGNALING_PATHWAY_BY_P53_CLASS_MEDIATOR	23	79	0.00329368	0.025606	PYCARD/NUPR1/USP28/TP53/MYC/RPS27L/JMY/HIPK1/BAX/EP300/CDIP1/STK11/RPL26/SNW1/SHISA5/TAF9B/EIF5A/DDIT4/CD44/MUC1/PHLDA3/BCL3/BDKRB2	23	0.291139
GOMF_EXOGENOUS_PROTEIN_BINDING	23	79	0.00329368	0.025606	CXCR4/MRC1/CXADR/SLC1A5/CDK1/CD46/SCARB2/DAG1/TYRO3/IDE/XPR1/CD81/ANPEP/HSPA1B/LDLR/PVR/TFRC/NPC1/NECTIN1/HYAL1/CD55/HYAL2/ITGB3	23	0.291139
GOBP_MITOCHONDRIAL_OUTER_MEMBRANE_PERMEABILIZATION_INVOLVED_IN_PROGRAMMED_CELL_DEATH	14	40	0.00330474	0.0256427	BNIP3/BCL2L11/HIP1R/BBC3/BNIP3L/MOAP1/BAX/RTL10/BID/GCLC/GSK3B/BLOC1S2/SLC35F6/STPG1	14	0.35
GOBP_RESPONSE_TO_TUMOR_CELL	14	40	0.00330474	0.0256427	IL12A/FBXO38/PRDX2/HSPD1/MR1/LAPTM5/NOTCH2/CALM2/PVR/CEACAM1/IL4I1/ABI3/ADAM15/KLF4	14	0.35
GOBP_MITOCHONDRIAL_OUTER_MEMBRANE_PERMEABILIZATION	12	32	0.00332612	0.0257384	BNIP3/HIP1R/BBC3/BNIP3L/MOAP1/BAX/RTL10/BID/GCLC/GSK3B/BLOC1S2/SLC35F6	12	0.375
GOBP_CELL_CELL_JUNCTION_ASSEMBLY	38	150	0.00332981	0.0257384	CLDN10/PATJ/PKP2/CLDN7/JUP/ACE/OCLN/MPDZ/CDH2/OCEL1/DCHS1/FSCN1/PKP4/MICALL2/CTNND1/CNTNAP1/PARD3/HIPK1/GNPAT/TJP1/ESAM/PDCD6IP/CTNNA1/CDH5/PIP5K1C/ACTB/VCL/IKBKB/WDR1/RHOA/CLDN15/SNAI2/CD9/GJD3/RHOC/RAMP2/HEG1/APLNR	38	0.253333
GOBP_DETOXIFICATION	38	150	0.00332981	0.0257384	MTARC1/SLC15A2/ALDH1A1/GPX1/GPX3/GPX4/TXNRD2/GSTT1/PXDN/GPX7/GPX8/TP53INP1/AKR1A1/PRXL2A/NXN/ABCB6/ATP7B/PRDX2/PRDX6/SOD1/MGST3/PRDX3/SELENOT/GSTO1/PRDX1/CAT/TXN/NQO1/ABCB1/GLRX/GSR/SRXN1/GCH1/APOE/PTGS2/PTGS1/NOS3/CLIC2	38	0.253333
GOBP_REGULATION_OF_CELLULAR_CARBOHYDRATE_METABOLIC_PROCESS	38	150	0.00332981	0.0257384	IRS2/NUPR1/PDK4/LEPR/PPARA/MST1/PPP1R3B/FOXO1/PPP1R3G/KAT2B/TP53/SNCA/EP300/STK11/ADIPOR1/FOXK2/SCARB2/ARPP19/GSK3B/EPM2AIP1/STAT3/SIRT6/SLC35B4/SLC25A12/DUSP12/DDIT4/PFKFB2/PHLDA2/NNMT/C1QTNF1/INSR/PPP1R3C/PTK2B/GCKR/NTSR1/ERFE/PTAFR/P2RY6	38	0.253333
GOBP_POSITIVE_REGULATION_OF_LAMELLIPODIUM_ORGANIZATION	13	36	0.0033519	0.0258104	ENPP2/OCLN/CORO1B/WASF2/FSCN1/RAC1/CDC42/NCKAP1/ACTR3/ACTR2/CYFIP1/PIK3R1/RAC2	13	0.361111
GOMF_ACTININ_BINDING	13	36	0.0033519	0.0258104	ADORA2A/MAGI1/PDLIM2/PKD2/MICALL2/DAG1/PDLIM5/PDLIM1/PDLIM3/PDLIM4/PALLD/CSRP1/PDLIM7	13	0.361111
HP_ABNORMAL_PROPORTION_OF_CD4_POSITIVE_T_CELLS	13	36	0.0033519	0.0258104	LEPR/IVNS1ABP/UNC119/PRKCD/PGM3/MYC/SMARCAL1/RFX5/IKBKB/HLA-DPB1/RFXAP/FAS/IL2RG	13	0.361111
HP_SPASTIC_DIPLEGIA	13	36	0.0033519	0.0258104	AASS/ADD3/DARS1/ELP2/NDUFA4/RAB3GAP1/NDE1/ALS2/TUBB3/AP1S2/FUS/PNP/ACP5	13	0.361111
HP_IRIS_COLOBOMA	40	160	0.00340966	0.0262302	SALL2/BMP4/FGFRL1/SMO/ROR1/PTCH1/COL4A1/MPDZ/WNT3/RERE/C12orf57/TMEM216/POGZ/KATNIP/FKRP/POLR1D/TGIF1/B4GAT1/IGBP1/KCTD1/TMEM237/GNAQ/DAG1/NRAS/FLI1/COX7B/ACTB/HCCS/MBTPS2/SRD5A3/WASHC5/NOTCH2/ZEB2/CHN1/AHI1/FKTN/KRAS/B9D1/ANK1/MAFB	40	0.25
HP_ECTOPIC_CALCIFICATION	52	220	0.00341733	0.0262446	GATA3/PDGFB/RELN/PEX6/PTCH1/OCLN/FAM20C/PSAT1/GGCX/RNASET2/ZBTB20/MTX2/STAT2/ERCC2/ATP7B/GNPAT/NPM1/GNAS/GNAQ/DAG1/NRAS/LBR/NHP2/SLC25A46/SUCLA2/RTEL1/QDPR/TNFRSF1A/PSMC3/EBP/XPR1/CDC73/MYORG/LIPA/AP1S2/FBN1/IFIH1/OPA1/MYO5A/LDLR/KRAS/NT5E/TREX1/FLNB/FARSB/SLC26A2/LMNA/HYAL1/ECM1/ACP5/ALPL/PDGFRB	52	0.236364
HP_EMG_ABNORMALITY	61	266	0.00341802	0.0262446	NALCN/DMD/LAMA2/CHRNB1/PTCH1/TPM1/ABCA1/PLOD1/ASAH1/FHL2/TPM2/TXNRD2/ANKRD1/SCN5A/LRP4/TPP1/AGRN/IGHMBP2/POLG/FKRP/CPT1C/LAMA4/CAP2/HSPB1/LAMB2/TGIF1/CNTNAP1/FBXO38/FHL1/HSPG2/SLC25A1/SVIL/TBCE/VRK1/VCP/ATL3/PRPS1/VCL/MTM1/ALS2/ANO10/COL6A1/TPM3/ORAI1/ALG14/OPA1/ATP13A2/HAND2/ABHD5/PLEC/FKTN/SEPTIN9/BIN1/PLA2G6/LMNA/COL13A1/PMP22/MAFB/SYNE1/GDAP1/TNNT1	61	0.229323
GOBP_REGULATION_OF_PATTERN_RECOGNITION_RECEPTOR_SIGNALING_PATHWAY	29	107	0.00343033	0.0262892	SLC15A2/F2RL1/NR1H3/GRAMD4/PTPRS/SEC14L1/TSPAN6/FLOT2/IRF7/SARM1/NINJ1/ZCCHC3/USP15/NPLOC4/TYRO3/DAB2IP/TLR4/LYN/UFD1/HSPA1B/DDX60/IFI35/LGR4/SLC15A3/IRF1/ESR1/TICAM2/RAB7B/LTF	29	0.271028
GOCC_CENTRIOLAR_SATELLITE	29	107	0.00343033	0.0262892	AK5/PATJ/PARD6A/RASSF7/DZIP1/RBM39/SPAG5/CCDC57/PXK/NEK6/PCNT/KCTD1/RAB11FIP5/CEP20/BBS5/FRMD8/KIF5B/FNIP2/G6PD/UBN1/SSX2IP/RAB11A/PLA2G6/CD2AP/PODXL/TEK/KRT18/CYTH4/CCDC113	29	0.271028
HP_ABNORMALITY_OF_EARLOBE	26	93	0.0034376	0.0263056	BMP4/PTPRF/COMT/BCR/SMS/FGD1/PCNT/CUL4B/KCTD1/EP300/PLAGL1/CRKL/HS2ST1/RAC1/FLI1/COX7B/HCCS/SLC35C1/NOTCH2/UFD1/ABHD5/ZEB2/SLC26A2/PIGB/SMOC1/ELN	26	0.27957
HP_MYALGIA	41	165	0.00343898	0.0263056	DNASE1L3/DMD/KIT/PHKA2/IL12A/PNPLA2/COMT/LMNB1/ASXL1/POLG/AMPD3/FKRP/LPIN2/ADA2/HSPG2/SVIL/LBR/GLA/VCP/TLR4/CNBP/RNASEH1/ALDH4A1/CAVIN1/TNFRSF1A/FLNC/EXT1/STING1/ORAI1/OPA1/UFD1/HLA-DPB1/FKTN/FAS/BIN1/HLA-DPA1/ANK1/LMNA/ACP5/NLRP3/TNXB	41	0.248485
HP_GAIT_ATAXIA	50	210	0.00345766	0.0264236	DNAJC6/PEX6/FGF14/VLDLR/AASS/PRRT2/ELOVL4/TCF4/GBA2/CLN8/FDXR/MME/HERC1/LMNB1/TPP1/ATXN2/POLG/SLC9A1/RFC1/SNRPN/CDKL5/ERCC2/CUL4B/PPP1R21/ALDH18A1/RFX5/SCARB2/RAB11B/DEAF1/VPS41/NARS1/COA7/SLC25A46/FXN/SLC9A6/ANO10/THG1L/KIF1C/AP1S2/COQ2/SYNJ1/ATP13A2/SCN1B/RFXAP/PLA2G6/NPC1/GCH1/PODXL/PMP22/SYNE1	50	0.238095
GOBP_PROTEIN_LOCALIZATION_TO_CELL_PERIPHERY	75	339	0.00346612	0.0264382	ZDHHC23/RAB3C/PKP2/SEC16A/JUP/LRP1/TGFB1/CLIP3/EPB41/PTCH1/CACNB3/EHD3/SAPCD2/DLG4/TSPAN15/TPBG/GAS6/CDH2/DCHS1/FLOT2/CNPY4/EPB41L2/RILPL1/GCC2/PPIL2/RAB15/RAPGEF2/SCRIB/NUMA1/ATP6AP1/DAG1/CLASP2/TTC8/ARF6/CNST/PICALM/NSF/ACTB/RAB10/TTC7B/BLZF1/LIN7C/ADAM10/RAP1A/RAB7A/TNFRSF1A/IKBKB/KIF5B/ARL6IP5/GGA1/EHD1/ATP2B4/CD81/TAMALIN/EZR/PIK3R1/MYO5A/EHD4/ITGA3/GBP1/PLEKHF1/PLS1/RAB11A/TMBIM1/ANK1/EFR3B…	75	0.221239
GOBP_REGULATION_OF_LIPID_METABOLIC_PROCESS	75	339	0.00346612	0.0264382	ABCB11/FABP5/ADM/PDGFB/KIT/CCN1/IRS2/PDK4/PRKD1/PPARA/NR1H3/ABHD6/RNF213/TGFB1/SLC27A1/ADGRF5/DKK3/BMP6/ASAH1/INSIG2/PNPLA2/ZBTB20/ARMC5/PRKCD/THRA/FLT1/SNCA/MTMR4/ADIPOR1/IDH1/SF1/SOD1/CDC42/PRKAA1/LPCAT3/DAB2IP/MTMR2/FITM2/PDGFA/DNAJC15/LYN/PRKAG2/MBTPS2/CD81/ATP1A1/ANXA1/GOLM1/STARD4/ABHD5/LDLR/ABCG1/RDH10/TREX1/TNFAIP8L3/SPHK1/PRMT3/CAPN2/PLPP1/CEACAM1/BMP2/SNAI2/PLA2G6/SEC14L2/APOE/PTGS2/CYP…	75	0.221239
GOMF_PHOSPHATIDYLINOSITOL_PHOSPHATE_BINDING	43	175	0.00347856	0.026508	SCIN/SYTL2/GSDMB/KCNJ2/HIP1R/MYO1B/PLEKHA8/ZFYVE19/WDR45/SLC9A1/GSDMD/OSBPL2/PARD3/CYTH3/SNX5/SVIL/ANXA2/TWF1/PICALM/DAB2IP/TECPR1/COMMD1/BBS5/CERT1/SNX12/SDCBP/CAPG/FERMT2/PLEKHB2/ATP13A2/ASAP1/DENND1A/LANCL2/PLEKHF1/PLEK2/PHLDA2/NRGN/VEPH1/PLA2G4A/PHLDA3/GSDMC/PLEKHA4/MYO1G	43	0.245714
GOBP_POSITIVE_REGULATION_OF_PEPTIDYL_TYROSINE_PHOSPHORYLATION	46	190	0.00349633	0.0266184	ENPP2/ERBB4/PDGFB/KIT/RELN/IL12A/EFNA1/NRG1/NOX4/VEGFA/TGFB1/ACE/BMP6/EFNA5/DLG4/GAS6/LRP4/NRP1/UNC119/ABL1/TP53/HSF1/RIPK2/ARHGEF2/HDAC2/LRRK1/YES1/IL6ST/PTPN11/JAK2/TNFRSF1A/LYN/ABI1/CD81/EPHA4/EHD4/CD44/IL6R/PARP9/IL6/PTK2B/PTPRJ/ITGB3/KITLG/IL34/AREG	46	0.242105
GOBP_EMBRYONIC_HEART_TUBE_DEVELOPMENT	24	84	0.00355725	0.0270567	EDN1/SOX18/SMO/PLXNA4/SOX17/CITED2/PKD2/CCDC40/MICAL2/TGFBR2/NPHP3/CDC42/IFT52/ECE1/BBS5/IFT57/NOTCH2/HAND2/MEF2C/NDRG4/TBX20/AHI1/APLNR/RNF207	24	0.285714
GOBP_FILOPODIUM_ASSEMBLY	20	66	0.00357604	0.0271231	RAB17/FGD4/RAB3IP/NRP1/PRKCD/AGRN/FSCN1/PPP1R16B/FGD1/DPYSL3/CAPZB/CDC42/ARF6/EZR/PIK3R1/TGFB3/NLGN1/CCR7/ITGB4/PALM	20	0.30303
GOBP_SIGNAL_TRANSDUCTION_IN_ABSENCE_OF_LIGAND	20	66	0.00357604	0.0271231	BCL2L11/MOAP1/BAX/PRDX2/SRPX/CTNNA1/PPP2R1A/GSK3B/BCL2L2/EYA3/FADD/MCL1/MKNK2/IFI6/BAK1/HSPA1B/FAS/SNAI2/BCL2L1/KITLG	20	0.30303
HP_BACK_PAIN	20	66	0.00357604	0.0271231	PDGFB/SMO/LRP5/TP53/TRAF7/ATP7B/FHL1/ALDH18A1/CD46/PRKCSH/FLI1/VCP/PLEKHM1/HMBS/RABL3/KRAS/PALLD/CFI/LMNA/SYNE1	20	0.30303
GOBP_POSITIVE_REGULATION_OF_AUTOPHAGY	35	136	0.00358622	0.0271748	SESN3/CERS1/PRKD1/BNIP3/RNF152/BCL2L11/FOXO1/BNIP3L/TP53INP1/GPSM1/MOAP1/TRIM5/TRIM27/WDR45/SNX30/UVRAG/PLK3/RIPK2/TRIM13/STK11/MID2/RALB/GSK3B/PRKAA1/KAT5/RAB3GAP1/GNAI3/SVIP/SCOC/STING1/TFEB/PLEKHF1/PIK3C2A/ZC3H12A/ADRB2	35	0.257353
GOMF_HISTONE_BINDING	57	246	0.00359239	0.0271961	BPTF/FAM156A/PHF10/AASS/PHC1/SAMD1/TSPYL2/NCAPD2/MLLT3/TRIM24/NASP/RESF1/YEATS2/UIMC1/KMT5C/KDM5B/KAT6B/ING1/RCC1/ZMYND8/SMARCC2/SMARCC1/SNCA/ANP32A/KMT2A/NAP1L1/ATRX/CHD2/BRD3/SRCAP/CBX1/MSL3/NPM1/MTF2/SMARCA5/HDGFL2/ZZZ3/RBBP4/CBX3/ZMYND11/USP15/USP16/KAT5/TSPYL4/YEATS4/JAK2/UHRF1/ANP32E/ASF1A/NAP1L5/CHAF1B/KMT2E/DTX3L/DPF3/SFMBT1/PARP9/CTSL	57	0.231707
GOBP_REGULATION_OF_RESPONSE_TO_BIOTIC_STIMULUS	77	350	0.0035994	0.0272184	CLEC12B/F2RL1/SCIMP/PYCARD/IL12A/ARG2/NR1H3/BMP6/HERC5/SEC14L1/TSPAN6/IRF7/TRAF3IP2/TRIM5/STAT2/POLR3D/FBXO38/ZCCHC3/RIPK2/EP300/CCDC92/PRDX2/N4BP1/HSPD1/PCBP2/XRCC5/CDC37/USP15/XRCC6/CRK/ILRUN/NPLOC4/RBM14/TYRO3/PTPN11/TLR4/ZNFX1/MR1/POLR3B/IKBKB/SASH1/LYN/FADD/TRAF3IP1/SIGIRR/STING1/OAS3/UFD1/SERPINB9/CASP8/DDX60/LYAR/TREX1/CALM2/DTX3L/PVR/FOXP1/CEACAM1/IFI35/ZC3H12A/PARP9/SFPQ/IL4I1/IRF1/RAET1…	77	0.22
HP_POSITIONAL_FOOT_DEFORMITY	84	387	0.00360207	0.0272184	NALCN/DLL4/FGFRL1/FGD4/COL1A2/PLOD1/PYCR1/PLOD2/HACD1/GPX4/TPM2/PSAT1/C12orf57/KAT6B/FBN2/DCHS1/SCARF2/LMBR1/COMT/TMEM216/CHST14/MTRFR/SMS/FAT4/IGHMBP2/TGFBR2/SNCA/SNRPN/FGD1/HSPB1/FKBP10/LAMB2/ERCC2/KANSL1/PPP3CA/ATRX/REV3L/HSPG2/ALDH18A1/SPECC1L/TMEM237/RAB11B/FLI1/TMTC3/ALG8/MTMR2/SF3B4/NDE1/DLAT/ARHGAP31/EBP/COL6A1/FBN1/EXT1/SAMD9/TPM3/IFIH1/TGFB3/ALG14/UFD1/RAB23/ENTPD1/CHN1/FKTN/FLNB/B9D1/B…	84	0.217054
HP_DEVIATION_OF_THE_HAND_OR_OF_FINGERS_OF_THE_HAND	96	451	0.00360841	0.0272408	BPTF/FANCE/CSGALNACT1/CDKN1C/NALCN/FLT4/BMP4/SLC9A7/CASZ1/HIC1/OBSL1/CUL7/JUP/PIGN/KCNJ2/FZD2/KDM4B/TCF4/ZNF292/CITED2/ZFPM2/TPM2/MECOM/RERE/C12orf57/KAT6B/FBN2/CLIP2/FAM149B1/LMBR1/TMEM216/BCR/SHMT2/MED12/MIA3/ABL1/NXN/FANCG/MADD/DHPS/SNRPN/FGD1/MOGS/PCNT/CUL4B/PPP1R21/KMT2A/ATRX/SPOP/REV3L/HSPG2/EP300/SRCAP/SPECC1L/DVL3/DEAF1/CRKL/LIMK1/MAN1B1/STAG1/PPP2R1A/NRAS/CDC42/LUZP1/LBR/SOS1/RIT1/IFT52/…	96	0.21286
HP_GASTROESOPHAGEAL_REFLUX	93	435	0.00362198	0.0273178	AFF3/MSR1/NALCN/CCN2/TYMP/SLC1A4/FGFRL1/CASZ1/SATB1/AASS/PIGN/CTHRC1/LAMA2/CYFIP2/PTCH1/SRPX2/RHBDF2/PYCR1/CDK19/DALRD3/TCF4/PSPH/RERE/KDM5B/KAT6B/CLIP2/COMT/LRP5/ABCD4/KIAA0319L/POGZ/AGRN/COL4A5/MED12/PGM3/ASXL1/POLG/CDKL5/TGIF1/CNTNAP1/KMT2A/PPP3CA/ATRX/SPOP/HSPG2/ALDH18A1/SLC25A1/EP300/SRCAP/MSL3/PRKCSH/GNAS/DEAF1/LIMK1/ZMYND11/STAG1/SLC25A24/LUZP1/LBR/SUCLG1/TMTC3/ATL3/HNRNPH2/RTEL1/TSEN15/AS…	93	0.213793
GOMF_O_ACYLTRANSFERASE_ACTIVITY	17	53	0.00364803	0.0274886	CPT1B/LPCAT2/CROT/PNPLA2/MBOAT2/AGPAT5/AGPAT1/CPT1C/GNPAT/PRDX6/LPCAT3/GPAT4/ABHD5/SOAT1/LPCAT4/GPAT3/PLA2G4A	17	0.320755
GOBP_POSITIVE_REGULATION_OF_LEUKOCYTE_MIGRATION	36	141	0.00365352	0.0275043	DAPK2/THBS1/EDN1/F2RL1/PYCARD/IL12A/SERPINE1/PGF/VEGFA/VEGFB/PDGFD/GAS6/GPSM3/FUT4/MIA3/MDK/MOSPD2/RAC1/STK39/ADAM10/FADD/RHOA/CD47/IL6R/IL6/RAC2/IL1R1/PTK2B/PLVAP/LGALS9/KITLG/THY1/CCR7/IL34/PTAFR/CMKLR1	36	0.255319
GOBP_INTERFERON_GAMMA_PRODUCTION	31	117	0.00369634	0.0278008	GATA3/PDE4B/F2RL1/PYCARD/IL12A/TNFSF4/GAS6/TRIM27/ABL1/SIRPA/RIPK2/SCRIB/HSPD1/TLR4/JAK2/LAPTM5/FADD/ARID5A/CD47/HLA-DPB1/HLA-DPA1/ZC3H12A/PDCD1LG2/CD276/IL1R1/BCL3/VSIR/LGALS9/CD14/CCR7/EBI3	31	0.264957
HP_ABNORMALITY_OF_THE_FONTANELLES_OR_CRANIAL_SUTURES	86	398	0.00370284	0.0278235	CDKN1C/BMP4/CASZ1/SMO/PEX6/COL1A2/AASS/PTCH1/ACE/PYCR1/KDM4B/PLOD2/FAM20C/ZNF292/RAC3/GPX4/PSAT1/RERE/HERC1/KDM5B/DCHS1/SCARF2/COMT/ZIC1/LRP5/CHST14/FAT4/MED12/THRA/ASXL1/INPPL1/MTX2/P3H1/TGFBR2/FKBP10/ADARB1/PCNT/ERCC2/CRTAP/PPP1R21/KANSL1/PPP3CA/ATRX/NPHP3/HSPG2/ALDH18A1/EP300/LEMD2/SPECC1L/PLAGL1/GNPAT/IL6ST/SLC25A24/PPP2R1A/LUZP1/IFT52/TBCE/ALG8/ACTB/STAT3/NDE1/CHUK/EBP/MBTPS2/MESD/FBN1/SMG9/…	86	0.21608
HP_ABNORMALITY_OF_THE_BASAL_GANGLIA	54	231	0.00370624	0.0278235	GATA3/SNCAIP/PDGFB/HNMT/SURF1/FDXR/KDM5B/SLC44A1/ATXN2/WDR45/SNCA/EDC3/CNTNAP1/MFF/GLB1/MED23/GNAS/MAN1B1/VPS41/NDUFA4/SUCLG1/UFSP2/NDUFS4/WASHC4/RSRC1/SLC25A46/TBCE/VRK1/SUCLA2/DCPS/NDUFA9/NDE1/DLAT/PIGC/XPR1/TUBB3/FBXO31/AP1S2/COQ2/FASTKD2/IFIH1/EZR/OPA1/ATP13A2/NDUFA12/ZEB2/TREX1/ALKBH8/TUBB2B/PLA2G6/NEMF/GCH1/SLC12A2/PDGFRB	54	0.233766
GOBP_CELLULAR_RESPONSE_TO_ANTIBIOTIC	7	14	0.00373479	0.0278311	SLC9A1/TP53/RPL23/ACTR2/MEF2C/PLA2G4A/CRIP1	7	0.5
GOBP_NEUTROPHIL_DEGRANULATION	7	14	0.00373479	0.0278311	STXBP2/BCR/STXBP3/VAMP7/ANXA3/CD177/PTAFR	7	0.5
GOCC_SPINDLE_POLE_CENTROSOME	7	14	0.00373479	0.0278311	AURKB/UBXN2B/SPOUT1/NUBP2/NUMA1/NPM1/NDE1	7	0.5
GOMF_VASCULAR_ENDOTHELIAL_GROWTH_FACTOR_RECEPTOR_BINDING	7	14	0.00373479	0.0278311	PGF/VEGFA/VEGFB/CDH5/DAB2IP/CD2AP/ITGB3	7	0.5
HP_HYPOINTENSITY_OF_CEREBRAL_WHITE_MATTER_ON_MRI	7	14	0.00373479	0.0278311	ADORA2A/TYMP/LAMA2/FDXR/POLG/ZEB2/TREX1	7	0.5
HP_NARROW_NASAL_RIDGE	7	14	0.00373479	0.0278311	PYCR1/MTX2/ALDH18A1/NRAS/FBN1/LMNA/WDR73	7	0.5
HP_SCARRING_ALOPECIA_OF_SCALP	7	14	0.00373479	0.0278311	EBP/MBTPS2/RHOA/PLEC/LAMB3/COL17A1/ITGB4	7	0.5
HP_TESTICULAR_ATROPHY	7	14	0.00373479	0.0278311	WFS1/SMS/POLG/TP53/FGD1/NHP2/BMP2	7	0.5
GOBP_GLYCOPROTEIN_BIOSYNTHETIC_PROCESS	71	319	0.00374225	0.027861	PXYLP1/GALNT18/CSGALNACT1/GALNT15/ACER2/GBGT1/CHST7/CHST15/POFUT2/VEGFB/PLOD1/CYTL1/BACE2/PLOD2/ST6GAL1/GAL3ST4/CHST14/PGM3/FUT4/CHST12/FKRP/ST6GALNAC6/B3GALT4/HS6ST1/GALNT10/GALNT7/ITM2B/MOGS/B4GAT1/B4GALT3/TMEM258/FUT11/TNIP1/MAN1B1/HS2ST1/MAN1A2/BMPR2/FAM20B/MLEC/TMTC3/ALG8/MGAT4A/ST3GAL2/PMM2/DPM1/POFUT1/MPDU1/SLC35C1/SRD5A3/POGLUT3/EXT1/GCNT2/ALG14/B3GNT2/C1GALT1/FUT8/SOAT1/FKTN/ST3GAL1/TREX…	71	0.222571
GOBP_REGULATION_OF_T_CELL_DIFFERENTIATION	38	151	0.0037601	0.0279682	GATA3/BMP4/NRARP/SOX4/CAMK4/TNFSF4/ZBTB16/PRDM1/ADA/SOX12/ABL1/TGFBR2/NFKBIZ/MDK/RIPK2/CD46/PRDX2/SOD1/SOS1/ZEB1/ANXA1/RHOA/SOX13/MALT1/PNP/ZC3H12A/IL4I1/TNFSF9/IRF1/DUSP10/VSIR/LGALS9/ZMIZ1/NLRP3/FGL2/SPINK5/TBX21/PRKCZ	38	0.251656
GOBP_CERAMIDE_CATABOLIC_PROCESS	9	21	0.00378408	0.0280433	ACER2/ASAH1/GBA2/PRKCD/HEXB/GLA/GM2A/ACER3/NAGA	9	0.428571
GOBP_NEUTROPHIL_ACTIVATION_INVOLVED_IN_IMMUNE_RESPONSE	9	21	0.00378408	0.0280433	DNASE1L3/DNASE1/STXBP2/BCR/STXBP3/VAMP7/ANXA3/CD177/PTAFR	9	0.428571
GOBP_REGULATION_OF_ARP2_3_COMPLEX_MEDIATED_ACTIN_NUCLEATION	9	21	0.00378408	0.0280433	GMFG/GMFB/CORO1B/HIP1R/WASF2/WASF1/AP1AR/NCKAP1/CYFIP1	9	0.428571
HP_ABNORMAL_CIRCULATING_GLUTAMINE_FAMILY_AMINO_ACID_CONCENTRATION	9	21	0.00378408	0.0280433	SLC7A7/NDUFC2/COX16/ASL/ALDH4A1/GLUL/SLC25A13/PRODH/ASS1	9	0.428571
HP_FUNCTIONAL_MOTOR_DEFICIT	102	484	0.00379517	0.0280998	ADSS1/PDGFB/DMD/PHKA2/TYMP/SMO/PEX6/FGF14/TLL1/LAMA2/CYFIP2/TGFB1/CHRNB1/PGM1/CDK19/DALRD3/GPT2/ASAH1/HACD1/CITED2/TPM2/GBA2/SURF1/PNPLA2/CLN8/HERC1/STXBP2/ARL6IP1/AKT3/LRP4/LMNB1/MTRFR/SMS/RTN2/TMEM251/ALAD/TPP1/AGRN/POLG/KLC2/FKRP/CPT1C/SNCA/TRAF7/PFKM/CDKL5/HSPB1/LAMB2/ATP7B/FBXO38/PPP3CA/FHL1/DHTKD1/SLC25A1/AIP/MFF/ARHGEF2/RAB11B/DAG1/SLC30A9/NDUFS4/COX20/COX7B/TBCE/VCP/JAK2/RNASEH1/DLAT/ALDH…	102	0.210744
GOBP_LYSOSOMAL_TRANSPORT	32	122	0.00380902	0.0281507	LRP1/SORT1/EHD3/HOOK2/USE1/CLU/CCDC91/IGF2R/GCC2/SCARB2/CHMP3/VPS41/ARL8B/CHMP2A/VCP/VAMP7/MTM1/RAB7A/ALS2/CHMP2B/LAPTM5/PLEKHM1/LYST/FHIP1B/ATP13A2/DTX3L/SPTBN5/BIN1/NPC1/ADRB2/SORL1/RAB7B	32	0.262295
HP_ABNORMALITY_OF_THE_SHOULDER_GIRDLE_MUSCULATURE	32	122	0.00380902	0.0281507	CSGALNACT1/OBSL1/CUL7/KCNJ2/CHRNB1/HACD1/TPM2/PNPLA2/GDF11/LRP4/AGRN/POLG/FKRP/LAMB2/REV3L/FHL1/VCP/PTPN11/COL6A1/FBN1/TPM3/TGFB3/ALG14/OPA1/ABHD5/FLNB/SEPTIN9/BIN1/PYROXD1/LMNA/COL13A1/SYNE1	32	0.262295
GOBP_I_KAPPAB_KINASE_NF_KAPPAB_SIGNALING	65	288	0.00383072	0.0282853	EDN1/F2RL1/MIB2/TRAF4/PYCARD/PRKD1/TNFSF10/ROR1/AJUBA/CARD19/TIFA/TSPAN6/TNFRSF10B/TRAF3IP2/TRIM5/TRIM27/NEK6/ABL1/MAP3K3/HSPB1/SIRPA/CPNE1/RIPK2/TNIP1/TRIM13/MID2/DDRGK1/SHARPIN/HACD3/VAPA/ZMYND11/FKBP1A/SHISA5/HDAC1/DAB2IP/TLR4/TNFRSF1A/CHUK/IKBKB/NKIRAS1/DDX21/NDFIP1/IFIT5/FADD/ZDHHC13/SLC20A1/ZDHHC17/WLS/CASP8/RHOA/APOL3/CFLAR/MALT1/TFRC/ZC3H12A/RHOC/S100A4/ESR1/SECTM1/BCL3/ECM1/TICAM2/LGALS9…	65	0.225694
GOBP_ENDOTHELIAL_CELL_PROLIFERATION	48	201	0.00386451	0.0284028	ATOH8/PDGFB/THBS1/FLT4/BMP4/DLL4/VASH1/IL12A/VIP/NRARP/PRKD1/RGCC/PGF/CCL2/VEGFA/VEGFB/BMP6/ERN1/JCAD/AKT3/NRP1/TNFSF12/PRKX/FLT1/PPP1R16B/MDK/SPARC/CDH13/NRAS/BMPR2/PDCD10/STAT3/SIRT6/NR2F2/MMRN2/MEF2C/FGF16/FUT1/EGFL7/JUN/BMP2/APOE/ECM1/TEK/ITGB3/BMPER/APLNR/ALDH1A2	48	0.238806
HP_ABNORMAL_PHALANGEAL_JOINT_MORPHOLOGY_OF_THE_HAND	48	201	0.00386451	0.0284028	NALCN/CASZ1/PEX6/WFS1/FZD2/TPM2/RERE/KAT6B/FBN2/LMBR1/BCR/IDUA/FAT4/MED12/ZDHHC9/IGHMBP2/NXN/TGFBR2/FGD1/ERCC2/CUL4B/HSPG2/DVL3/CRKL/LUZP1/EMG1/RAB3GAP1/TUBB3/COL6A1/MBTPS2/TMEM70/FBN1/SMG9/TGFB3/FKTN/SLC22A4/SLC26A2/LMNA/EFNB1/LAMB3/MAFB/COL17A1/NLRP3/ITGB4/SMOC1/FERMT1/PRKCZ/WDR73	48	0.238806
GOBP_ENDOCARDIAL_CUSHION_DEVELOPMENT	16	49	0.00387856	0.0284028	BMP4/RBM24/TGFB1/CRELD1/CITED2/DCHS1/TGFBR2/BMPR2/TGFB3/TBX20/JAG1/BMP2/SNAI2/FOXF1/NOS3/APLNR	16	0.326531
GOBP_REGULATION_OF_BONE_REMODELING	16	49	0.00387856	0.0284028	PDK4/LEPR/INPP5D/GPR137B/MDK/GPR137/S1PR1/PLEKHM1/TFRC/UBASH3B/IL6/SFRP1/ITGB3/PPARGC1B/CALCA/CD38	16	0.326531
GOBP_REGULATION_OF_FILOPODIUM_ASSEMBLY	16	49	0.00387856	0.0284028	RAB17/RAB3IP/NRP1/PRKCD/AGRN/FSCN1/PPP1R16B/DPYSL3/CAPZB/CDC42/ARF6/PIK3R1/TGFB3/NLGN1/CCR7/PALM	16	0.326531
HP_COARSE_HAIR	16	49	0.00387856	0.0284028	GNS/SMARCAL1/SLC25A24/NRAS/SOS1/RIT1/PTPN11/CERT1/RRAS/SGSH/LPAR6/NOTCH2/RRAS2/KRAS/MRAS/HR	16	0.326531
HP_HIP_CONTRACTURE	16	49	0.00387856	0.0284028	NALCN/HACD1/TPM2/KAT6B/FBN2/ZBTB20/P4HTM/FKBP10/HSPG2/HS2ST1/GNB2/TPM3/GARS1/BIN1/SLC26A2/TNNT1	16	0.326531
HP_JOINT_STIFFNESS	47	196	0.00387865	0.0284028	NALCN/CASZ1/COL1A2/PRRT2/WFS1/PLOD2/TPM2/RERE/FBN2/CLIP2/IDUA/INPPL1/MTX2/GNS/LTBP2/FKBP10/ERCC2/IDH2/ATRX/FHL1/HSPG2/GLB1/IDH1/DEAF1/LIMK1/PPP1R12A/LUZP1/PCYT1A/EMG1/SF3B4/ACTB/RAB3GAP1/NDE1/RFC2/BUD23/SGSH/FBN1/STING1/SLC22A4/SLC26A2/PLA2G6/LMNA/ADAMTSL4/IQSEC2/SYNE1/ELN/PRKCZ	47	0.239796
GOBP_LIPOPOLYSACCHARIDE_MEDIATED_SIGNALING_PATHWAY	19	62	0.00388177	0.0284028	SCIMP/CCL2/TGFB1/BMP6/TRIM5/RIPK2/PRDX2/TLR4/SASH1/LYN/SIGIRR/MALT1/TRIB1/CD55/NOS3/CD14/CD180/PTAFR/LTF	19	0.306452
HP_LOWER_LIMB_HYPERREFLEXIA	19	62	0.00388177	0.0284028	ARL6IP1/MTRFR/PGM3/NIPA1/ALDH18A1/MSL3/LBR/HARS1/VCP/DLAT/DPM1/KIF1C/GLUL/ATP13A2/TREX1/SELENOI/ST3GAL5/GCH1/APOE	19	0.306452
HP_MANDIBULAR_PROGNATHIA	43	176	0.00388766	0.0284202	AFF3/SOX18/CUL7/TGFB1/PTCH1/PYCR1/FAM20C/HERC1/LRP5/LRP4/IDUA/SMS/POGZ/SNRPN/P4HTM/LAMB2/CUL4B/KCTD1/AIP/SVIL/GLB1/DEAF1/SLC25A24/GNB2/KAT5/PTPN11/TBC1D7/CAVIN1/SLC9A6/PMM2/MESD/AP1S2/SLC35C1/FBN1/ALG14/ZEB2/FOXP1/INSR/ADAMTSL4/SLC12A2/IQSEC2/CLIC2/ADAMTSL1	43	0.244318
GOBP_AMINOGLYCAN_BIOSYNTHETIC_PROCESS	23	80	0.00391854	0.0285427	PXYLP1/CSGALNACT1/PDGFB/CHST1/CHST7/TGFB1/CHST15/CHST14/CHST12/HS6ST1/B4GAT1/HS2ST1/ST3GAL2/EXT1/GCNT2/B3GNT2/ST3GAL1/CHST2/B3GNT7/HYAL1/HS3ST1/CEMIP/PDGFRB	23	0.2875
GOBP_REGULATION_OF_RELEASE_OF_SEQUESTERED_CALCIUM_ION_INTO_CYTOSOL	23	80	0.00391854	0.0285427	DMD/PRKD1/PKD2/ABL1/SNCA/BAX/CALM3/FKBP1A/LYN/GSTO1/CAMK2D/DIAPH1/FKBP1B/CALM2/UBASH3B/PTK2B/CLIC2/NTSR1/CEMIP/THY1/APLNR/JPH4/P2RY6	23	0.2875
GOBP_RESPONSE_TO_OSMOTIC_STRESS	23	80	0.00391854	0.0285427	SLC4A11/PKD2/MAPK13/TP53/SLC25A23/TSC22D4/PLK3/BAX/ARHGEF2/XRCC5/CAB39/STK39/ZFP36L1/NFAT5/LRRC8C/ABCB1/SLC12A2/PTGS2/PTK2B/KCNMA1/BDKRB2/AQP5/AQP1	23	0.2875
HP_KNEE_FLEXION_CONTRACTURE	23	80	0.00391854	0.0285427	NALCN/PLOD2/HACD1/TPM2/PSAT1/KAT6B/FBN2/ZBTB20/SCARF2/FKBP10/CNTNAP1/SVIL/HS2ST1/GNB2/SLC25A46/DPM1/COL6A1/FBN1/SRD5A3/TPM3/ALG14/SIK3/TRIM2	23	0.2875
GOBP_CARBOHYDRATE_HOMEOSTASIS	57	247	0.00393951	0.0286697	FABP5/BAIAP3/HK2/IRS2/SESN3/PDK4/LEPR/PIM3/KLF15/NOX4/SOX4/GPX1/PTCH1/ACE/WFS1/ADGRF5/BACE2/EFNA5/ERN1/GAS6/FOXO1/PPP1R3G/ZBTB20/LRP5/DHPS/PFKM/PPP3CA/ADIPOR2/STK11/HECTD4/ADIPOR1/FOXK2/RAB11B/SLC9B2/STXBP3/USF1/GCLC/PRKAA1/RAB11FIP5/PTPN11/STAT3/SELENOT/SIRT6/TRA2B/PLSCR3/SLC29A1/PIK3R1/FKBP1B/GCLM/PLA2G6/IL6/SLC8B1/INSR/CYP7A1/GCKR/OAS1/IGFBP5	57	0.230769
HP_CHRONIC_DIARRHEA	21	71	0.00395721	0.0287467	SLC39A4/ASAH1/ADA/IRF2BP2/IDUA/MADD/ERCC2/LRBA/IL6ST/ATP6AP1/HEXB/TNFRSF1A/IKBKB/NBN/SLC35C1/SAMD9/PIK3R1/CASP8/TFRC/CLMP/IL2RG	21	0.295775
HP_LIPOATROPHY	21	71	0.00395721	0.0287467	DMD/TPM1/FHL2/TXNRD2/ANKRD1/SCN5A/MTX2/LAMA4/CAP2/SLC25A24/ACTB/VCL/FBN1/IFIH1/PIK3R1/HAND2/FKTN/TREX1/CLMP/LMNA/PDGFRB	21	0.295775
GOBP_ACTIN_CYTOSKELETON_REORGANIZATION	29	108	0.00396908	0.028807	CXADR/KIT/GAB1/GMFG/SYDE1/BCAR1/PTK7/NRP1/ABL1/MICALL2/MDK/CAPN10/TJP1/ESAM/CDC42/GRB2/S1PR1/EZR/ANXA1/NOTCH2/RHOA/PLEC/PDLIM4/PLEK2/BAIAP2L1/CD2AP/ABI3/PTK2B/TEK	29	0.268519
GOBP_PROTEIN_PROCESSING	56	242	0.00398684	0.02891	CPA3/THBS1/PYCARD/SERPINE1/CYFIP2/PTCH1/ACE/BACE2/BCHE/MME/CTSZ/GGT1/LDLRAD3/RPS6KA2/AEBP1/MMP16/FKRP/APH1B/DDI2/RIPK2/YIPF5/CPD/RNF139/IFT52/ANXA2/LPCAT3/ECE1/CAST/PARL/ADAM10/FXN/SPCS3/ASPH/FADD/SNX12/SEC11C/BAK1/CASP7/CASP8/MIPEP/SRGN/CYCS/MELTF/SERPINE2/SPON1/PCSK7/CAPN2/BAG2/PLAU/PRSS3/VSIR/CTSL/PLAT/CLEC3B/ADAM19/DHH	56	0.231405
HP_LOWER_LIMB_MUSCLE_WEAKNESS	34	132	0.00399642	0.0289535	ADSS1/PDGFB/SMO/FGD4/ASAH1/TPM2/GBA2/MME/MTHFR/MTRFR/RTN2/AGRN/CPT1C/TRAF7/HSPB1/NIPA1/FBXO38/FHL1/ALDH18A1/SLC25A1/HSPD1/HARS1/FLI1/VCP/AP5Z1/FLNC/TPM3/WASHC5/PLEC/GARS1/LMNA/COL13A1/PMP22/SYNE1	34	0.257576
GOBP_ALPHA_AMINO_ACID_CATABOLIC_PROCESS	26	94	0.00402477	0.0291067	IDO1/PIPOX/ALDH6A1/ARG2/GCAT/AASS/DDAH1/AMT/GPT2/SCLY/AFMID/SHMT2/BCAT2/GLS/ACAT1/QDPR/ALDH4A1/DDAH2/ATP2B4/GLUL/GLUD1/ACAD8/IL4I1/PRODH/NOS3/CRYM	26	0.276596
GOBP_KIDNEY_MORPHOGENESIS	26	94	0.00402477	0.0291067	GATA3/ERBB4/BMP4/SMO/FRAS1/BASP1/SOX4/VEGFA/PTCH1/KLHL3/PKD2/MAGED1/CTNNBIP1/DCHS1/ASXL1/PRKX/MYC/NPHP3/AHI1/BMP2/LGR4/PDGFRB/PAX8/CALB1/WNT9B/FMN1	26	0.276596
HP_NASAL_SPEECH	35	137	0.00407238	0.0294247	BPTF/NALCN/BMP4/SATB1/SRPX2/KDM4B/TPM2/COMT/SMS/AGRN/MED12/ZDHHC9/MADD/SNRPN/PCNT/PUS7/KANSL1/WASF1/SLC25A1/SRCAP/HS2ST1/ACTL6A/MED27/TPM3/UFD1/PSMD12/PLEC/KMT2E/PYROXD1/COL13A1/NECTIN1/SLC12A2/IQSEC2/KCNMA1/ZMIZ1	35	0.255474
GOBP_POSITIVE_REGULATION_OF_MIRNA_TRANSCRIPTION	15	45	0.00409139	0.029483	GATA3/ATOH8/PDGFB/TGFB1/TEAD1/TP53/MYC/SMAD1/NR3C1/ETS1/STAT3/JUN/BMP2/FOSL1/KLF4	15	0.333333
GOBP_REGULATION_OF_MITOCHONDRIAL_MEMBRANE_PERMEABILITY_INVOLVED_IN_APOPTOTIC_PROCESS	15	45	0.00409139	0.029483	BNIP3/BCL2L11/HIP1R/BBC3/BNIP3L/MOAP1/TP53/BAX/RTL10/BID/GCLC/GSK3B/BLOC1S2/SLC35F6/STPG1	15	0.333333
HP_SUPRANUCLEAR_GAZE_PALSY	15	45	0.00409139	0.029483	AASS/ELOVL4/ROBO3/ADD3/POLG/ATXN1/VCP/DLAT/ALDH4A1/ALS2/SYNJ1/ATP13A2/FUS/PLA2G6/NPC1	15	0.333333
GOBP_CELL_CHEMOTAXIS	70	315	0.00413204	0.0297495	CXCR4/CCL23/CCL14/CCL16/DAPK2/CXADR/PDGFB/PDE4B/KIT/THBS1/EDN1/F2RL1/LOX/GAB1/IL12A/PRKD1/SERPINE1/PGF/CCL2/C5/VEGFA/SLIT2/VEGFB/PDGFD/CORO1B/TPBG/GAS6/BCAR1/GPSM3/DDT/NRP1/NINJ1/PRKCD/FLT1/HSPB1/MDK/MOSPD2/CRKL/RAC1/PPIA/CRK/STK39/PIP5K1C/ADAM10/S1PR1/LYN/LYST/ANXA1/SBDS/PLEC/FGF16/CXCL16/NBL1/IL6R/IL6/RAC2/SLC8B1/ACKR4/SLC12A2/C5AR2/CCRL2/PTK2B/LGALS9/CCR7/CCN3/IL34/PDGFRB/CALCA/ACKR3/CMKLR1	70	0.222222
GOBP_TRANSMEMBRANE_RECEPTOR_PROTEIN_SERINE_THREONINE_KINASE_SIGNALING_PATHWAY	81	373	0.00414034	0.0297827	CDKN1C/ATOH8/INHBB/PEG10/THBS1/BMP4/CCN1/ELAPOR2/LOX/PPARA/TGFB1I1/COL1A2/LRP1/TGFB1/DKK3/BMP6/SPRY1/CITED2/CRIM1/TGIF2/FBN2/FZD1/GDF11/BCL9/PDCD4/ABL1/NREP/TP53/TGFBR2/LTBP2/MTMR4/SMAD1/VIM/EP300/LEMD2/STK11/RNF111/FNTA/NUMA1/SNW1/FKBP1A/UBE2D3/USP15/BMPR2/CDH5/SMAD5/RBM14/ZEB1/JAK2/STAT3/NUP93/UBE2D1/FBN1/EXT1/SDCBP/GCNT2/FERMT2/TGFB3/NOTCH2/ZEB2/FUT8/TBX20/ZYX/ITGA3/NCEH1/NBL1/FSTL3/SMAD9/JUN/…	81	0.217158
GOBP_REGULATION_OF_MITOTIC_CELL_CYCLE	101	480	0.00414972	0.0298236	CDKN1C/PDGFB/EDN1/BMP4/ANGEL2/ASNS/RGCC/UBE2C/PIM3/OBSL1/CUL7/CCL2/PTCH1/CYP1A1/RRM2/BTG1/INTS3/AURKB/TMEM8B/PKD2/UIMC1/CCDC57/CDCA5/PPP1R10/EIF4EBP1/RCC1/LRP5/CTDSP2/CDK5RAP3/ZFYVE19/CDK1/CDK2AP2/NEK6/ABL1/TP53/CTDSP1/MUS81/MYC/CTDSPL/CDC14A/RPS27L/PRMT2/ERCC2/CUL4B/TAL1/FOXN3/PLK3/HSF1/NLE1/FHL1/BID/SCRIB/CDC16/MTA3/RPL26/RCC2/CUL4A/PSME2/TTL/NSMCE2/CDC42/ZNF207/TOM1L2/EIF4E/TRIM35/NAE1/PTPN11/…	101	0.210417
HP_POSTERIORLY_ROTATED_EARS	87	405	0.00416974	0.0298737	NALCN/EDN1/BMP4/CASZ1/PEX6/SATB1/FRAS1/SOX4/PIGN/COL4A1/PYCR1/MPDZ/FZD2/KDM4B/FAM20C/GPX4/RERE/HERC1/CDH2/KAT6B/CLIP2/FAM149B1/TMEM216/CHST14/POGZ/IFT27/POLE/ASXL1/FKRP/NXN/FGD1/B4GAT1/ATRX/SPOP/FHL1/HSPG2/SRCAP/SPECC1L/DVL3/QARS1/TMEM237/LIMK1/DAG1/HS2ST1/SOD1/SLC25A24/NRAS/CDC42/LUZP1/SOS1/RIT1/PLAA/ECE1/FLI1/COX7B/TBCE/TTC8/PTPN11/SF3B4/RAB3GAP1/BBS5/RFC2/BUD23/GNAI3/RRAS/MESD/UMPS/MRPS28/FBN1…	87	0.214815
GOBP_EXTRACELLULAR_VESICLE_BIOGENESIS	10	25	0.00419503	0.0298737	CHMP3/PDCD6IP/CHMP2A/STAM/RAB7A/RAB27A/SDCBP/ATP13A2/RAB11A/SDC1	10	0.4
GOBP_NEGATIVE_REGULATION_OF_REGULATED_SECRETORY_PATHWAY	10	25	0.00419503	0.0298737	CBARP/BCR/STXBP3/GNAI2/RAP1A/IL13RA2/RAP1B/CEACAM1/FOXF1/LGALS9	10	0.4
GOMF_NOTCH_BINDING	10	25	0.00419503	0.0298737	DLL4/NOTCH4/HIF1AN/SNW1/KCTD10/JAG1/TCIM/DNER/CCN3/DTX1	10	0.4
GOMF_THREONINE_TYPE_PEPTIDASE_ACTIVITY	10	25	0.00419503	0.0298737	GGT1/PSMB4/PSMB3/PSMB7/PSMA4/PSMB1/PSMB2/GGT5/PSMB10/TASP1	10	0.4
GOBP_P38MAPK_CASCADE	18	58	0.00419955	0.0298737	BMP4/GADD45B/VEGFA/MAP2K6/MAP3K3/STK39/DAB2IP/ZFP36L1/SASH1/EZR/RELL2/HAND2/PHLPP1/SPHK1/ZC3H12A/BMP2/DUSP10/LGALS9	18	0.310345
GOBP_REGULATION_OF_LEUKOCYTE_APOPTOTIC_PROCESS	24	85	0.0042007	0.0298737	IDO1/BMP4/IRS2/EFNA1/ARG2/GIMAP8/ADA/AURKB/ST6GAL1/GAS6/MERTK/IRF7/TP53/BAX/RAPGEF2/LYN/FADD/ANXA1/MEF2C/ST3GAL1/FOXP1/LGALS9/KITLG/CCR7	24	0.282353
GOBP_COMMISSURAL_NEURON_AXON_GUIDANCE	6	11	0.00423596	0.0298737	SMO/VEGFA/PTCH1/NRP1/NFIB/DAG1	6	0.545455
GOBP_ENDOTHELIN_RECEPTOR_SIGNALING_PATHWAY	6	11	0.00423596	0.0298737	EDN1/BCAR1/CRKL/CDC42/BCAR3/PTK2B	6	0.545455
GOBP_NADH_REGENERATION	6	11	0.00423596	0.0298737	HK2/ENO2/PFKP/PFKL/PFKM/FOXK2	6	0.545455
GOBP_PLANAR_CELL_POLARITY_PATHWAY_INVOLVED_IN_NEURAL_TUBE_CLOSURE	6	11	0.00423596	0.0298737	FZD2/FZD1/PTK7/NPHP3/DVL3/SFRP1	6	0.545455
GOBP_POSITIVE_REGULATION_OF_MITOCHONDRIAL_CALCIUM_ION_CONCENTRATION	6	11	0.00423596	0.0298737	ATP2A1/BNIP3/SLC25A23/FIS1/RAP1GDS1/TGM2	6	0.545455
GOBP_POSITIVE_REGULATION_OF_TOLL_LIKE_RECEPTOR_4_SIGNALING_PATHWAY	6	11	0.00423596	0.0298737	F2RL1/NR1H3/NINJ1/IFI35/TICAM2/LTF	6	0.545455
GOBP_REGULATION_OF_NEUROTROPHIN_TRK_RECEPTOR_SIGNALING_PATHWAY	6	11	0.00423596	0.0298737	CYFIP2/SPRY1/WASF1/CYFIP1/ZDHHC17/DOK5	6	0.545455
GOBP_RETINA_VASCULATURE_MORPHOGENESIS_IN_CAMERA_TYPE_EYE	6	11	0.00423596	0.0298737	COL4A1/LRP5/RHOJ/NRP1/CLIC4/CYP1B1	6	0.545455
GOCC_PROTEASOME_CORE_COMPLEX_BETA_SUBUNIT_COMPLEX	6	11	0.00423596	0.0298737	PSMB4/PSMB3/PSMB7/PSMB1/PSMB2/PSMB10	6	0.545455
GOMF_PHOSPHATIDYLINOSITOL_3_5_BISPHOSPHATE_3_PHOSPHATASE_ACTIVITY	6	11	0.00423596	0.0298737	MTMR4/MTMR2/MTMR6/MTM1/SYNJ1/SYNJ2	6	0.545455
GOMF_PLATELET_DERIVED_GROWTH_FACTOR_BINDING	6	11	0.00423596	0.0298737	PDGFB/COL1A2/COL4A1/PDGFA/COL6A1/PDGFRB	6	0.545455
GOMF_PROTEIN_DISULFIDE_REDUCTASE_NAD_P_ACTIVITY	6	11	0.00423596	0.0298737	TXNRD2/NXN/SELENOT/TXN/GLRX/GSR	6	0.545455
HP_UPGAZE_PALSY	6	11	0.00423596	0.0298737	AASS/POLG/ATXN1/DLAT/ATP13A2/PLA2G6	6	0.545455
HP_CONGENITAL_CONTRACTURE	38	152	0.00423694	0.0298737	NALCN/SRPX2/PLOD2/FAM20C/TPM2/PSAT1/KAT6B/FBN2/CHST14/MTRFR/AGRN/ASXL1/FKRP/FKBP10/ERCC2/CNTNAP1/PPP3CA/REV3L/HSPG2/SLC25A1/GNB2/PIP5K1C/VRK1/STAT3/ASCC1/SLC9A6/ADGRG1/TPM3/TGFB3/ALG14/TSEN54/PLEC/FKTN/LMNA/COL13A1/ITGA6/SYNE1/ITGB4	38	0.25
GOBP_LYMPHOCYTE_MIGRATION	31	118	0.00424167	0.0298737	GATA3/CCL23/CCL14/CCL16/PYCARD/CCL2/GAS6/LRCH1/STK10/FUT4/MIA3/CRKL/CRK/STK39/ADAM10/S1PR1/FADD/EXT1/RHOA/PLEC/CXCL16/MSN/ADTRP/SPNS2/SLC8B1/SLC12A2/ECM1/PTK2B/CCR7/MYO1G/TBX21	31	0.262712
HP_APLASIA_HYPOPLASIA_OF_THE_RIBS	31	118	0.00424167	0.0298737	CASZ1/SMO/CUL7/PTCH1/GPX4/WNT3/TTC21B/RERE/HDAC6/INPPL1/KMT2A/HSPG2/SRCAP/DDRGK1/LUZP1/LBR/FLI1/PTPN11/SF3B4/DYNC2LI1/FBN1/WASHC5/ATP6V1B2/PLCB3/RRAS2/FLNB/BMP2/SLC26A2/BMPER/ALPL/PRKCZ	31	0.262712
GOBP_RESPONSE_TO_DEXAMETHASONE	14	41	0.00427258	0.0300145	EDN1/ACE/FBXO32/CBX3/NR3C1/EIF4E/JAK2/CFLAR/DDIT4/PLAT/ASS1/PTAFR/AQP1/CYP1B1	14	0.341463
HP_WEAK_CRY	14	41	0.00427258	0.0300145	LAMA2/ASAH1/TPM2/AGRN/IGHMBP2/SNRPN/LAMB2/PPP1R21/SLC25A1/SPECC1L/TPM3/OPA1/FKTN/COL13A1	14	0.341463
GOCC_AZUROPHIL_GRANULE	39	157	0.0042728	0.0300145	FABP5/PYCARD/ARHGAP45/MANBA/TXNDC5/CREG1/TMEM30A/RNASET2/STXBP2/PRKCD/GNS/SNAP23/ADA2/CPNE1/GLB1/PRDX6/TRAPPC1/GDI2/VAPA/NDUFC2/PA2G4/FUCA2/RAB5C/ANXA2/HEXB/GLA/VCP/VAMP7/BRI3/ACTR2/PSMD1/SDCBP/VAT1/GM2A/DNAJC5/TUBB4B/STOM/RAP1B/CD68	39	0.248408
HP_LIMB_ATAXIA	22	76	0.00431216	0.0302581	CXCR4/FGF14/ELOVL4/MME/SYT14/RTN2/TPP1/ATXN2/POLG/SLC9A1/RFC1/SCARB2/VPS41/CSTB/ATXN1/FXN/ANO10/COQ2/WASHC5/SCN1B/PMP22/SYNE1	22	0.289474
GOCC_SITE_OF_POLARIZED_GROWTH	41	167	0.00431968	0.0302581	CXADR/WHRN/BASP1/CBARP/ENO2/PTPRS/EXOC6/PTCH1/RAC3/FKBP4/CYTH2/FSCN1/IGHMBP2/ABL1/EXOC3/SNCA/CTNND1/CDKL5/DPYSL3/SHTN1/COPA/CALM3/KLC1/ALS2/TUBB3/TRPV2/ABI1/CYFIP1/MYO5A/EPHA4/ITGA3/ARPC5/PALLD/FRY/TIAM2/KIF21B/NECTIN1/STMN3/PTK2B/THY1/NGEF	41	0.245509
GOBP_CERAMIDE_BIOSYNTHETIC_PROCESS	20	67	0.00432619	0.0302581	CCN1/CERS1/ASAH1/CLN8/PRKCD/UGCG/CERS6/ST6GALNAC6/B3GALT4/B4GALT3/PRKAA1/SPTSSA/ST3GAL2/ELOVL1/ST3GAL1/SPHK1/SGMS2/ST3GAL5/PLA2G6/ALOXE3	20	0.298507
GOCC_INTRINSIC_COMPONENT_OF_GOLGI_MEMBRANE	20	67	0.00432619	0.0302581	CSGALNACT1/ACER2/RFNG/A4GALT/ZDHHC9/CHST12/ENTPD4/B4GAT1/BET1L/MFNG/ERGIC3/IER3IP1/SLC35A4/SLC35B4/ZDHHC20/FKTN/ACER3/SGMS2/PCSK7/CHST2	20	0.298507
HP_ABNORMAL_PULMONARY_VALVE_MORPHOLOGY	20	67	0.00432619	0.0302581	FLT4/DLL4/COMT/NXN/TGFBR2/ATRX/NRAS/SOS1/RIT1/KAT5/PTPN11/ARHGAP31/RRAS/TMEM70/UFD1/ZEB2/RRAS2/KRAS/FOXF1/MRAS	20	0.298507
GOBP_NOTCH_SIGNALING_PATHWAY	44	182	0.00433633	0.0303028	KIT/DTX4/DLL4/MIB2/NRARP/NOTCH4/MAML3/RFNG/TSPAN15/POSTN/SUSD5/TGFBR2/TRAF7/PRAG1/CBFA2T2/ARRB1/HIF1AN/NLE1/APH1B/MFNG/CD46/WWP2/IL6ST/BLOC1S2/PDCD10/STAT3/ADAM10/NIBAN2/CCNC/POFUT1/SLC35C1/NOTCH2/JAG1/DTX3L/EGFL7/BMP2/TCIM/SNAI2/NOS3/ZMIZ1/DNER/TIMP4/CCN3/DTX1	44	0.241758
HP_NEOPLASM_BY_HISTOLOGY	75	342	0.00437128	0.0305207	CXCR4/CDKN1C/PDGFB/KIT/FLT4/BDNF/CASZ1/SMO/SOX4/PDGFRL/LRP1/PTCH1/DDB2/FAM20C/ZFPM2/RERE/FOXO1/ABCA5/FAM149B1/TMEM216/LRP5/SMARCC2/NLRP1/FAT4/PRKCD/COL4A5/POLE/ASXL1/TP53/TGFBR2/TRAF7/ERCC2/ADA2/SLC37A4/KANSL1/TRIM28/IDH2/POLH/BAX/HSPG2/EP300/TAF15/TBX18/STK11/GNAS/IDH1/RPL26/GNAQ/NRAS/LUZP1/MTAP/SOS1/FLI1/EWSR1/PTPN11/ACTB/VAMP7/DYNC2LI1/DHX37/CDC73/MBTPS2/NBN/EXT1/ATP6V1B2/RABL3/KRAS/PALLD/FAS/…	75	0.219298
GOBP_POSITIVE_REGULATION_OF_VASCULAR_ENDOTHELIAL_GROWTH_FACTOR_PRODUCTION	11	29	0.00440256	0.0305849	FLT4/C5/TGFB1/ATF4/IL6ST/SULF2/ADORA2B/IL6/PTGS2/HPSE/CYP1B1	11	0.37931
GOBP_RESPONSE_TO_THYROID_HORMONE	11	29	0.00440256	0.0305849	INHBB/KIT/ACE/STK11/BRD8/GCLC/CAB39/LMO2/GCLM/KLF9/CTSL	11	0.37931
GOMF_OXIDOREDUCTASE_ACTIVITY_ACTING_ON_THE_CH_NH_GROUP_OF_DONORS	11	29	0.00440256	0.0305849	PIPOX/AASS/PYCR1/MTHFD2/MTHFR/BLVRB/QDPR/ALDH4A1/IL4I1/PRODH/CRYM	11	0.37931
GOBP_MEMBRANE_LIPID_CATABOLIC_PROCESS	13	37	0.00440317	0.0305849	ENPP2/ACER2/SMPDL3A/ASAH1/GBA2/PRKCD/HEXB/GLA/GM2A/SPHK1/ACER3/NAGA/CYP1B1	13	0.351351
GOBP_PHOSPHATIDIC_ACID_METABOLIC_PROCESS	13	37	0.00440317	0.0305849	SLC27A1/PLD1/AGPAT5/AGPAT1/DGKH/GNPAT/GPAT4/ABHD5/DGKA/LPCAT4/PLA2G6/DGKG/GPAT3	13	0.351351
GOBP_SCHWANN_CELL_DIFFERENTIATION	13	37	0.00440317	0.0305849	NRG1/ARHGEF10/MED12/CDK1/LAMB2/CNTNAP1/PARD3/DAG1/SOD1/SLC25A46/PLEC/NAB1/ITGB4	13	0.351351
GOBP_LIPOSACCHARIDE_METABOLIC_PROCESS	28	104	0.0044125	0.0305971	KIT/GBGT1/PIGN/PGAP4/CERK/GBA2/GAL3ST4/PRKCD/A4GALT/UGCG/ST6GALNAC6/B3GALT4/CPTP/B4GALT3/BAX/GLB1/PRKAA1/HEXB/GLA/ST3GAL2/PIGC/DPM1/GLTP/GM2A/ST3GAL1/PIGB/ST3GAL5/NAGA	28	0.269231
GOBP_NEURAL_TUBE_FORMATION	28	104	0.0044125	0.0305971	SEMA4C/ADM/BMP4/SPINT1/SOX4/CTHRC1/TGFB1/PTCH1/FZD2/CITED2/FZD1/PLXNB2/PTK7/MTHFR/MED12/ABL1/LMO4/NPHP3/SCRIB/DVL3/DEAF1/LUZP1/IFT52/VASP/IFT57/OPA1/RARG/SFRP1	28	0.269231
GOBP_POSITIVE_REGULATION_OF_CELLULAR_RESPONSE_TO_TRANSFORMING_GROWTH_FACTOR_BETA_STIMULUS	12	33	0.00445768	0.0307784	CDKN1C/THBS1/TGFB1I1/CITED2/EP300/STK11/RNF111/SNW1/SDCBP/ZEB2/CDKN2B/FERMT1	12	0.363636
GOBP_REGULATION_OF_AEROBIC_RESPIRATION	12	33	0.00445768	0.0307784	NUPR1/BNIP3/AK4/SHMT2/SLC25A23/SNCA/MYC/VCP/DNAJC15/PDE12/IDE/RHOA	12	0.363636
HP_ABNORMAL_MACROPHAGE_MORPHOLOGY	12	33	0.00445768	0.0307784	SLC7A7/ASAH1/STXBP2/GLB1/RAB27A/LIPA/LYST/HLA-DPB1/HLA-DPA1/NPC1/APOE/NCF2	12	0.363636
HP_ANGINA_PECTORIS	12	33	0.00445768	0.0307784	CRELD1/PNPLA2/IDUA/GLA/JAK2/NR2F2/PMM2/LDLR/HLA-DPB1/HLA-DPA1/LMNA/APOE	12	0.363636
HP_MOTOR_POLYNEUROPATHY	12	33	0.00445768	0.0307784	ARL6IP1/ALAD/AGRN/ALDH18A1/SLC25A1/PRPS1/HMBS/LYST/GARS1/SELENOI/COL13A1/SYNE1	12	0.363636
GOBP_REGULATION_OF_WNT_SIGNALING_PATHWAY	74	337	0.00446304	0.0307891	SHISA3/TPBGL/CSNK1G2/TCF7L1/NRARP/NFATC4/TLE2/TLE4/HIC1/KLF15/PBXIP1/SOX4/JUP/SOX17/LRP1/RNF213/CTHRC1/TGFB1/DKK3/MLLT3/TPBG/WNT3/TTC21B/GRB10/FOXO1/CTNNBIP1/CDH2/FZD1/PTK7/CSNK1E/LRP4/ABL1/NXN/CCNY/CTNND1/MDK/NLE1/HHEX/NPHP3/TMEM9/TBX18/STK11/LIMD1/TMEM237/LRRK1/GNAQ/RBX1/PPP2R1A/G3BP1/GSK3B/HDAC1/VCP/DAB2IP/VGLL4/FRMD8/CDC73/WLS/MDFIC/ZEB2/SULF2/ITGA3/SOX13/SOX7/BMP2/SNAI2/LGR4/SHISA2/PLPP3/IGF…	74	0.219585
HP_ABNORMAL_TRACHEOBRONCHIAL_MORPHOLOGY	70	316	0.00447449	0.0308418	CXCR4/FANCE/FRAS1/DNAH11/TGFB1/WNT3/FBN2/DCHS1/CLIP2/DNAAF2/CCDC40/TCF3/ARHGEF1/IDUA/UNC119/RSPH3/FAT4/TNFSF12/PRKCD/COL4A5/PGM3/POLR1D/FANCG/PCNT/NFKB2/KANSL1/LRBA/SPECC1L/DDRGK1/NPM1/DEAF1/LIMK1/IL6ST/WBP11/RAC1/DNAL1/LBR/NHP2/RTEL1/RFC2/BUD23/EBP/NBN/WDR1/IRF9/CD81/CFAP298/PIK3R1/CASP8/ZEB2/HLA-DPB1/KRAS/TAP2/FLNB/STN1/PRRX1/DNAH9/SLC26A2/TRIM2/RAC2/IRF1/SLC12A2/FOXF1/IQSEC2/IL2RG/SCNN1A/BMPER…	70	0.221519
HP_ABNORMALITY_OF_VISUAL_EVOKED_POTENTIALS	17	54	0.00452474	0.0311616	LAMA2/ELOVL4/CLN8/POGZ/POLG/MOGS/MFF/ARHGEF2/NDUFS4/ATXN1/SUCLA2/PRPS1/RAB3GAP1/FXN/COQ2/OPA1/PLA2G6	17	0.314815
GOBP_POSITIVE_REGULATION_OF_STRESS_ACTIVATED_PROTEIN_KINASE_SIGNALING_CASCADE	34	133	0.00454024	0.0312152	SEMA4C/FLT4/CCN2/BMP4/RASSF2/F2RL1/SCIMP/TRAF4/PYCARD/GADD45B/VEGFA/MAP3K3/RIPK2/CDC42/STK39/DAB2IP/PDCD10/TLR4/MAP3K11/TAOK3/SASH1/ARL6IP5/LYN/SDCBP/RELL2/SH3RF3/HAND2/RNF13/SPHK1/ZC3H12A/BMP2/IGFBP6/PTK2B/CCR7	34	0.255639
HP_ELEVATED_PULMONARY_ARTERY_PRESSURE	34	133	0.00454024	0.0312152	CCN2/DLL4/COL1A2/TLL1/PIGN/ACTA2/LAMA2/CITED2/ABCD4/KIAA0319L/IDUA/MED12/LAMB2/SLC37A4/HSPG2/SMARCAL1/SPECC1L/SCARB2/SLC25A24/BMPR2/COX7B/JAK2/ARHGAP31/FBN1/NDUFA8/TBX20/KRAS/G6PC3/FOXP1/SMAD9/LMNA/FOXF1/KRT18/KRT8	34	0.255639
GOBP_ORGANELLE_MEMBRANE_FUSION	29	109	0.00457749	0.0314445	PRRT2/CPLANE2/TBC1D4/SNCA/UVRAG/SNAP23/SEPTIN8/STX6/YIPF5/CHMP3/VPS41/VTI1A/MFN1/ARL8B/ANXA2/VAMP7/RAB7A/GNAI3/CHMP2B/PLEKHM1/SAMD9/ANXA1/ATP13A2/EEA1/SPHK1/STX12/GOSR2/DOC2B/RAB7B	29	0.266055
GOBP_POSITIVE_REGULATION_OF_ORGANELLE_ASSEMBLY	23	81	0.00463946	0.0318431	DZIP1/SPAG5/PAN2/MOAP1/FSCN1/WDR45/SNX30/MARK4/RALB/NUMA1/PDCD6IP/SEPTIN7/G3BP1/GSK3B/RAB3GAP1/SDCBP/CAPG/RHOA/ASAP1/MSN/SEPTIN9/SDC1/LCP1	23	0.283951
GOBP_VESICLE_ORGANIZATION	68	306	0.00465008	0.031889	BAIAP3/PRRT2/SEC16A/SORT1/SEC16B/ABCA1/RFX2/HOOK2/SEC31B/CPLANE2/DLG4/TBC1D4/MIA3/SNCA/ABCB6/UVRAG/SNAP23/SEPTIN8/TMEM9/STX6/SNX33/YIPF5/SCARB2/SRPX/CHMP3/VAPA/PDCD6IP/VPS41/VTI1A/CLCN3/ARL8B/CHMP2A/ANXA2/BLOC1S2/WASHC4/TMCC1/STAM/PICALM/VAMP7/ARFGAP2/RAB7A/GNAI3/ALS2/CHMP2B/RAB27A/PLEKHM1/SAMD9/SDCBP/LYST/WASHC5/ARFGEF2/FHIP1B/ANXA1/SYNJ1/ATP13A2/ZEB2/EEA1/SRGN/SPHK1/SERPINE2/STX12/PLEKHF1/RAB11…	68	0.222222
HP_PNEUMONIA	58	254	0.00465484	0.0318946	CXCR4/AASS/TLL1/SOX4/DNAH11/PIGN/TGFB1/PTCH1/PLOD1/ASAH1/HACD1/CITED2/TPM2/ADA/CCDC40/LMNB1/SMARCC2/UNC119/TNFSF12/PRKCD/COL4A5/PGM3/P4HTM/NFKB2/TGIF1/IGBP1/EP300/EFEMP2/LRBA/GLB1/RAC1/SLC25A24/PEPD/STAT3/NDE1/DNAJC21/PMM2/NBN/WDR1/CD81/SLC35C1/SAMD9/TPM3/ATP6V1B2/SBDS/CASP8/TBX20/TREX1/PNP/CSF2RB/PLA2G6/RAC2/LAMB3/CD55/IL2RG/SCNN1A/ACP5/NCF2	58	0.228346
GOBP_POSITIVE_REGULATION_OF_TRANSMEMBRANE_TRANSPORT	50	213	0.00465936	0.0318986	DMD/EDN1/RELN/IRS2/ATP2A1/KLF15/CCL2/KCNJ2/CLIP3/OCLN/CACNB3/EHD3/OPN3/PKD2/ARL6IP1/SLC26A6/ABL1/SLC9A1/SNCA/AKAP9/CAPN10/BAX/COA8/CALM3/ARPP19/NDUFA4/STK39/ACSL1/PTPN11/GSTO1/G6PD/PIK3R1/STIM2/ABCB1/CALM2/GLRX/MEF2A/ACSL5/INSR/ADRB2/NTSR1/CEMIP/ERFE/AZIN2/THY1/APLNR/PTAFR/RNF207/P2RY6/KCNN4	50	0.234742
HP_CONSTIPATION	85	396	0.00468536	0.0320494	AFF3/SNCAIP/NALCN/KIT/TYMP/DNAJC6/CASZ1/SMO/SATB1/PTCH1/WFS1/TCF4/ZNF292/TXNRD2/RERE/CLIP2/COMT/LMNB1/CHST14/POGZ/ALAD/MED12/IGHMBP2/THRA/ATXN2/POLG/ABL1/TGFBR2/MADD/DHPS/SNCA/SNRPN/MOGS/P4HTM/CDKL5/TGIF1/PPP1R21/KMT2A/IGBP1/WASF1/ATRX/SPOP/HSPG2/EP300/SRCAP/MSL3/DEAF1/LIMK1/HS2ST1/LUZP1/ECE1/FLI1/HNRNPH2/RFC2/BUD23/CAVIN1/TNFRSF1A/CDC73/EIF5A/MBTPS2/UGP2/COQ2/HMBS/SYNJ1/UFD1/ZEB2/KRAS/MALT1/FOXP…	85	0.214646
GOBP_INTRINSIC_APOPTOTIC_SIGNALING_PATHWAY_IN_RESPONSE_TO_ENDOPLASMIC_RETICULUM_STRESS	19	63	0.00471909	0.0322256	ATP2A1/BCL2L11/WFS1/ERN1/BBC3/SYVN1/TNFRSF10B/ATF4/TP53/ERP29/BAX/GRINA/NCK2/SERINC3/DAB2IP/OPA1/BAK1/BCL2L1/ATP2A3	19	0.301587
HP_ABNORMAL_LACTATE_DEHYDROGENASE_LEVEL	19	63	0.00471909	0.0322256	SLC7A7/COL4A1/PNPLA2/FKRP/TP53/MYC/B4GAT1/CD46/DAG1/FLI1/JAK2/LIPA/LYST/PLEC/FKTN/CFI/SLC25A13/PLA2G6/KCNN4	19	0.301587
GOMF_PROTEIN_PHOSPHATASE_BINDING	37	148	0.00472458	0.0322358	CLEC12B/FLT4/IRS2/JUP/PPP1R3B/DLG4/FOXO1/CDH2/PPP1R3G/PPP1R10/PPME1/SLC9A1/TP53/PPP1R16B/MTMR4/SIRPA/IGBP1/ARPP19/SOD1/PTPA/CDH5/GRB2/VCP/DAB2IP/STAT3/RPA2/ATP2B4/PIK3R1/ENSA/PDLIM4/MVP/SPHK1/CEACAM1/ANK1/PPP1R3C/SLC6A3/KCNN4	37	0.25
HP_APLASIA_HYPOPLASIA_INVOLVING_BONES_OF_THE_FEET	67	301	0.00473877	0.0322568	BPTF/DLL4/FGFRL1/CASZ1/SATB1/PIGN/KCNJ2/KDM4B/TCF4/ASAH1/GPX4/ADA/TTC21B/RERE/C12orf57/DCHS1/HDAC6/LMBR1/LRP4/FAT4/ASXL1/INPPL1/MIA3/MADD/SNRPN/FGD1/CDKL5/CUL4B/KMT2A/PUS7/WASF1/HSPG2/SPECC1L/MSL3/GNAS/FAM50A/HS2ST1/LUZP1/IFT52/FLI1/TBCE/ACTL6A/SF3B4/ARHGAP31/MED27/CERT1/DYNC2LI1/TUBB3/SLC35C1/FBN1/ATP6V1B2/NOTCH2/PSMD12/RAB23/FLNB/KMT2E/BMP2/SLC26A2/LMNA/SLC12A2/KCNMA1/IL2RG/ALOXE3/ZMIZ1/SMOC1/P…	67	0.222591
GOCC_HISTONE_DEACETYLASE_COMPLEX	21	72	0.00473962	0.0322568	RERE/HDAC10/HDAC6/MBD3/SUDS3/SRCAP/BRD8/MTA3/HDAC2/RBBP4/SAP18/KAT5/HDAC1/BRMS1/ANP32E/GATAD2A/MIDEAS/NRIP1/KDM3B/RCOR2/HR	21	0.291667
GOCC_SCHAFFER_COLLATERAL_CA1_SYNAPSE	21	72	0.00473962	0.0322568	LRRC4/LRRTM2/FBXL20/PRKAR1B/BCR/CTNND1/PPP3CA/CAPZB/CDC42/ABR/ACTB/TAMALIN/PTPRA/EPHA4/SRGN/NPTN/TUBB2B/ADORA2B/IQSEC2/PLAT/PRKCZ	21	0.291667
HP_ABNORMALITY_OF_THE_CALF	62	275	0.00476876	0.0324278	AFF3/CSGALNACT1/COL1A2/TGFB1/PLOD2/ZBTB16/GPX4/TPM2/C12orf57/ZBTB20/CLIP2/SCARF2/LMBR1/IDUA/INPPL1/MTX2/HS6ST1/TP53/P3H1/SNRPN/P4HTM/PCNT/CRTAP/ATRX/SERPINH1/HSPG2/RPL13/DDRGK1/GLB1/LIMK1/HS2ST1/PCYT1A/MTAP/UFSP2/PEPD/SF3B4/ACTB/RFC2/BUD23/DYNC2LI1/TUBB3/MBTPS2/UGP2/IFT57/FBN1/EXT1/IFIH1/NOTCH2/SCN1B/RAB23/ZEB2/KRAS/FLNB/SGMS2/SLC26A2/PMP22/CENPT/ACP5/ALPL/SMOC1/ELN/SLCO2A1	62	0.225455
GOBP_ORGANOPHOSPHATE_CATABOLIC_PROCESS	39	158	0.00479415	0.0325104	ENPP2/ENTPD8/PDE4B/TYMP/UPB1/SMPDL3A/ABHD6/PDE7B/PDE5A/GDPD3/ADA/PDE4A/PDE2A/UNG/SARM1/PRKCD/DUT/AMPD3/ENTPD4/PRDX6/IDH1/PGM2/ACAT1/ENTPD6/VCP/MTMR2/UPP1/FITM2/IMPA1/NEIL2/SYNJ1/LDLR/ENTPD1/NT5E/SYNJ2/PNP/PLA2G6/PLA2G4A/NTSR1	39	0.246835
GOBP_ASYMMETRIC_CELL_DIVISION	8	18	0.00481307	0.0325104	TEAD3/ZBTB16/PARD3/ARHGEF2/RAB10/ACTR3/ACTR2/WNT9B	8	0.444444
GOBP_CELL_CELL_JUNCTION_MAINTENANCE	8	18	0.00481307	0.0325104	F2RL1/WHRN/PARD6A/CNTNAP1/TJP1/MTSS1/FERMT2/CD177	8	0.444444
GOBP_GLUTAMINE_FAMILY_AMINO_ACID_BIOSYNTHETIC_PROCESS	8	18	0.00481307	0.0325104	PYCR1/ALDH18A1/GLS/ASL/SLC25A12/GLUL/GLUD1/ASS1	8	0.444444
GOBP_NEGATIVE_REGULATION_OF_BONE_REMODELING	8	18	0.00481307	0.0325104	INPP5D/GPR137B/GPR137/UBASH3B/IL6/SFRP1/CALCA/CD38	8	0.444444
GOBP_POSITIVE_REGULATION_OF_CELLULAR_EXTRAVASATION	8	18	0.00481307	0.0325104	PDGFD/MDK/FADD/CD47/IL1R1/PLVAP/THY1/PTAFR	8	0.444444
GOBP_POSITIVE_REGULATION_OF_SMAD_PROTEIN_SIGNAL_TRANSDUCTION	8	18	0.00481307	0.0325104	BMP4/TGFB1/BMP6/BMPR2/JAK2/NUP93/TGFB3/BMP2	8	0.444444
HP_ABNORMALITY_OF_THE_4TH_METACARPAL	8	18	0.00481307	0.0325104	PTCH1/DCHS1/FAT4/GNAS/LBR/FGF16/SMOC1/FERMT1	8	0.444444
HP_ABNORMALITY_OF_PULMONARY_CIRCULATION	42	173	0.0048326	0.0326151	CCN2/DLL4/IL12A/COL1A2/TLL1/PIGN/ACTA2/LAMA2/CITED2/MTHFR/ABCD4/KIAA0319L/IDUA/MED12/LAMB2/SLC37A4/HSPG2/SMARCAL1/SPECC1L/SCARB2/GNAQ/SLC25A24/BMPR2/COX7B/TLR4/JAK2/ARHGAP31/FLNC/FBN1/NDUFA8/TBX20/KRAS/G6PC3/FOXP1/FAS/SMAD9/LMNA/FOXF1/CD55/KRT18/KRT8/KCNN4	42	0.242775
HP_ABNORMALITY_OF_DENTAL_MORPHOLOGY	61	270	0.00484821	0.0326261	BPTF/BMP4/WHRN/PRKD1/PEX6/SATB1/KDM4B/FAM20C/KAT6B/CLIP2/IDUA/FAT4/MED12/POLR1D/MADD/SNRPN/CTNND1/PCNT/PUS7/KANSL1/WASF1/REV3L/SMARCAL1/EP300/SRCAP/NPM1/DEAF1/LIMK1/HS2ST1/CSTB/SLC25A24/NRAS/IFT52/NHP2/ACTL6A/RTEL1/DNAJC21/RFC2/MED27/BUD23/DYNC2LI1/DHX37/PLEKHM1/FBN1/SH3BP2/PIK3R1/ATP6V1B2/PSMD12/RHOA/ZEB2/KRAS/KMT2E/PIK3C2A/NECTIN1/LAMB3/SLC12A2/IQSEC2/KCNMA1/ZMIZ1/SMOC1/ELN	61	0.225926
HP_ABNORMALITY_OF_THE_SMALL_INTESTINE	55	239	0.00484936	0.0326261	ABCB11/CXCR4/FANCE/DMD/TNFSF15/TYMP/IL12A/FGFRL1/SLC9A7/MYO5B/FRAS1/SLC7A7/PIGN/IVNS1ABP/TGFB1/PTCH1/TCF4/MST1/RERE/FBN2/CHST14/MED12/POLG/GDI1/FANCG/TGIF1/MPI/EP300/EFEMP2/LRBA/SRCAP/MID2/RFX5/PPP1R12A/WBP11/LBR/ACSL4/FLI1/ALG8/STAT3/DNAJC21/LIPA/SBDS/ALG13/RFXAP/PIK3C2A/CLMP/KDM3B/PLA2G4A/FOXF1/IQSEC2/CDKN2B/PLVAP/SPINK5/ELN	55	0.230126
GOBP_ADHERENS_JUNCTION_ORGANIZATION	16	50	0.00485038	0.0326261	VEGFA/BMP6/DCHS1/HIPK1/TJP1/CDC42/CDH5/PIP5K1C/ACTB/VCL/ADAM10/MTSS1/FERMT2/EPHA4/PLEC/RAMP2	16	0.32
GOBP_NEGATIVE_REGULATION_OF_LEUKOCYTE_APOPTOTIC_PROCESS	16	50	0.00485038	0.0326261	IDO1/BMP4/IRS2/EFNA1/ARG2/ADA/AURKB/ST6GAL1/GAS6/MERTK/IRF7/FADD/ST3GAL1/FOXP1/KITLG/CCR7	16	0.32
GOBP_CYTOSKELETON_DEPENDENT_CYTOKINESIS	27	100	0.00490547	0.0329629	SEPTIN5/CUL7/MYH10/KLHDC8B/RTKN/AURKB/UNC119/SEPTIN8/SNX33/CHMP3/PDCD6IP/SEPTIN7/CHMP2A/ACTR3/CHMP2B/DCTN3/ACTR2/TTC19/WASHC5/RHOA/PLEC/BIN3/SEPTIN6/SEPTIN9/RHOC/KIF4B/CIT	27	0.27
HP_CEREBELLAR_HYPOPLASIA	83	386	0.00490859	0.0329629	AFF3/ABAT/CDKN1C/RELN/BMP4/ASNS/VLDLR/SOX4/PIGN/SRPX2/COL4A1/OCLN/ROBO3/ZNF292/GPX4/PSAT1/ROGDI/RERE/FDXR/HERC1/DCHS1/HDAC6/FAM149B1/ZIC1/TMEM216/SMARCC2/LAMB1/FAT4/SEMA6B/KATNIP/ATXN2/ASXL1/FKRP/STAT2/AHCY/PPP1R21/B4GAT1/NPHP3/SLC25A1/SPECC1L/TMEM237/RAB11B/MAN1B1/DAG1/RAC1/SLC25A24/PPP2R1A/NRAS/CDC42/IER3IP1/NDUFA6/SLC25A46/VRK1/HNRNPH2/RAB3GAP1/RTEL1/NDE1/TSEN15/TUBA1A/EBP/DHX37/PMM2/TUBB3/ADG…	83	0.215026
HP_OSTEOPENIA	60	265	0.00492718	0.0330602	AFF3/SLC7A7/PLOD1/PYCR1/PLOD2/TCF4/MST1/PSAT1/DUSP6/FBN2/DCHS1/CLIP2/LRP5/FAT4/AEBP1/POLE/MIA3/MTX2/HS6ST1/P3H1/SNRPN/FKBP10/ERCC2/CRTAP/SLC37A4/SERPINH1/SMARCAL1/ALDH18A1/AIP/GNPAT/SCARB2/GNAS/LIMK1/NRAS/MTAP/IER3IP1/STAT3/DNAJC21/RFC2/BUD23/CAVIN1/PMM2/CDC73/MBTPS2/PLEKHM1/FBN1/NOTCH2/SBDS/FUT8/KRAS/FARSB/STN1/SGMS2/HECW2/LMNA/NAGA/ESR1/MAFB/PDGFRB/ELN	60	0.226415
GOBP_LIPID_STORAGE	24	86	0.00493859	0.0330819	MSR1/MEST/PPARA/NR1H3/RNF213/ABCA1/PNPLA2/ALKBH7/LDAF1/OSBPL11/HEXB/FITM2/EHD1/GM2A/STARD4/ABHD5/SOAT1/ABCG1/NRIP1/ZC3H12A/IL6/APOE/ITGB3/CRP	24	0.27907
GOBP_MONOSACCHARIDE_BIOSYNTHETIC_PROCESS	24	86	0.00493859	0.0330819	LEPR/PPARA/ENO2/CHST15/PGM1/MST1/FOXO1/KAT2B/AKR1A1/TPI1/ATF4/SLC37A4/SLC25A1/EP300/STK11/PGD/ARPP19/SLC35B4/SLC25A12/G6PD/G6PC3/SLC25A13/NNMT/ERFE	24	0.27907
HP_ABNORMAL_HAND_MORPHOLOGY	85	397	0.00502309	0.033618	FANCE/CDKN1C/NALCN/DMD/KIT/BMP4/ASNS/DLL4/FGFRL1/SLC9A7/PEX6/OBSL1/CUL7/SOX4/PIGN/PTCH1/FZD2/ASAH1/GPX4/TPM2/PSAT1/MECOM/GGCX/HERC1/ZBTB20/LRP4/BCR/SMARCC2/MED12/GDI1/NXN/MADD/LTBP2/FGD1/MOGS/CDKL5/PCNT/CNTNAP1/ADA2/PPP1R21/KMT2A/AIP/SRCAP/MID2/GNAS/RPL26/CRKL/FAM50A/RAC1/SLC25A24/PCYT1A/GNB2/IFT52/ACSL4/ARHGAP31/CAVIN1/EBP/DYNC2LI1/IFT57/FBN1/SMG9/EXT1/SAMD9/ATP6V1B2/NOTCH2/PSMD12/SCN1B/ALG13/JA…	85	0.214106
HP_CEREBRAL_VISUAL_IMPAIRMENT	52	224	0.00502694	0.033618	AFF3/ASNS/HNMT/NR2F1/PTCH1/TCF4/RERE/KDM5B/LMNB1/POGZ/POLG/SNRPN/TRAF7/EDC3/P4HTM/CDKL5/ADARB1/TGIF1/PPP3CA/SLC25A1/CLCN6/MED23/DEAF1/MAN1B1/ZMYND11/PPP2R1A/UFSP2/WASHC4/RSRC1/TRAPPC2L/DCPS/RAB3GAP1/TSEN15/PIGC/CERT1/DPM1/FBXO31/COQ2/EZR/PSMD12/RNF13/TSEN54/DIAPH1/ALKBH8/SELENOI/RAB11A/HECW2/ST3GAL5/NEMF/NAGA/SLC12A2/GLYCTK	52	0.232143
GOBP_POSITIVE_REGULATION_OF_INTERFERON_GAMMA_PRODUCTION	22	77	0.00512021	0.0342134	PDE4B/F2RL1/PYCARD/IL12A/TNFSF4/TRIM27/ABL1/RIPK2/SCRIB/HSPD1/TLR4/JAK2/FADD/ARID5A/HLA-DPB1/HLA-DPA1/CD276/IL1R1/BCL3/LGALS9/CD14/EBI3	22	0.285714
HP_ENLARGED_THORAX	18	59	0.00513387	0.0342763	OBSL1/CUL7/LRP5/P3H1/SRCAP/NRAS/LBR/SOS1/RIT1/PTPN11/RRAS/FBN1/RRAS2/KRAS/LMNA/MRAS/ACP5/BMPER	18	0.305085
GOBP_BLOOD_VESSEL_REMODELING	15	46	0.00516626	0.0344642	FLT4/DLL4/TGFB1/ACE/BCR/BAX/BMPR2/EXT1/BAK1/MEF2C/JAG1/CEACAM1/EPAS1/TMBIM1/NOS3	15	0.326087
HP_DIFFICULTY_WALKING	62	276	0.00518727	0.0345758	PDGFB/DMD/SMO/PEX6/FGF14/CYFIP2/CDK19/DALRD3/GPT2/ASAH1/TPM2/GBA2/SURF1/PNPLA2/HERC1/ARL6IP1/LRP4/MTRFR/RTN2/TMEM251/ALAD/TPP1/AGRN/KLC2/FKRP/CPT1C/TRAF7/CDKL5/HSPB1/ATP7B/FBXO38/PPP3CA/FHL1/DHTKD1/SLC25A1/RAB11B/DAG1/SLC30A9/VCP/DLAT/ALS2/COL6A1/FLNC/TPM3/IFIH1/WASHC5/ORAI1/SYNJ1/ALG14/ATP13A2/ABHD5/NUBPL/FKTN/FUS/TREX1/WARS1/BIN1/CELF2/GOSR2/COL13A1/PMP22/ARSI	62	0.224638
HP_PROMINENT_DIGIT_PAD	20	68	0.00520197	0.0346113	BPTF/SATB1/KDM4B/ZNF292/MED12/MADD/PUS7/KANSL1/WASF1/EP300/HS2ST1/ACTL6A/HNRNPH2/MED27/PSMD12/KMT2E/FOXP1/SLC12A2/KCNMA1/ZMIZ1	20	0.294118
GOBP_NEGATIVE_REGULATION_OF_MYELOID_CELL_DIFFERENTIATION	25	91	0.00520971	0.0346113	INPP5D/ZBTB16/GPR137B/LDB1/MYC/GPR137/CUL4A/TLR4/KLF13/HSPA9/ZFP36L1/CDC73/LYN/FBN1/TCTA/PIK3R1/GABPA/FSTL3/CEACAM1/UBASH3B/TRIB1/SFRP1/PTK2B/MAFB/LTF	25	0.274725
GOCC_AZUROPHIL_GRANULE_LUMEN	25	91	0.00520971	0.0346113	FABP5/PYCARD/ARHGAP45/TXNDC5/CREG1/RNASET2/PRKCD/GNS/ADA2/GLB1/PRDX6/TRAPPC1/GDI2/PA2G4/FUCA2/ANXA2/HEXB/GLA/VCP/ACTR2/PSMD1/SDCBP/VAT1/GM2A/TUBB4B	25	0.274725
HP_EXODEVIATION	25	91	0.00520971	0.0346113	SALL2/NR2F1/COL4A1/RERE/ADD3/DNMBP/MTRFR/TGFBR2/MADD/SNRPN/P4HTM/ADARB1/ATRX/CDC42/GNB2/SLC25A46/PRPS1/HNRNPH2/TUBB3/ADGRG1/FBN1/ATP13A2/PYROXD1/EFNB1/RP1L1	25	0.274725
GOBP_PROTEIN_CONTAINING_COMPLEX_DISASSEMBLY	56	245	0.00523468	0.0347486	SCIN/F2RL1/DNAJC6/MICAL1/BNIP3/APEH/ADD3/HDAC6/SMARCC2/MTRFR/NAPB/SMARCC1/MICAL2/MYC/UVRAG/MAP1S/UBQLN4/SVIL/ARHGEF2/RPL23/CHMP3/HDGFL3/CAPZB/MAP1LC3B/CHMP2A/GSK3B/NAPA/ABCE1/TWF1/CLASP2/VCP/NSF/TECPR1/VAMP7/LIMA1/KLC1/CHMP2B/SH3GL1/KIF5B/ASPH/EIF5A/WDR1/CAPZA1/CRACD/DSTN/CAPG/SYNJ1/SPTAN1/DDIT4/BMERB1/TRIOBP/SPTBN5/INSR/ADRB2/STMN3/KIF19	56	0.228571
HP_IMPAIRED_PROPRIOCEPTION	29	110	0.00526236	0.0348658	PEX6/FGF14/PLOD1/GBA2/LMNB1/RTN2/TPP1/ATXN2/POLG/KLC2/CPT1C/RFC1/NIPA1/ALDH18A1/HSPD1/VPS41/HARS1/ATXN1/VCP/FXN/WASHC5/ATP13A2/GARS1/PLEKHG4/GCH1/PMP22/SYNE1/ARSI/DHH	29	0.263636
HP_IMPAIRMENT_OF_ACTIVITIES_OF_DAILY_LIVING	47	199	0.00526333	0.0348658	PDGFB/DMD/SLC1A4/SLC9A7/SMO/CCL2/GBA2/SLC44A1/COMT/LMNB1/BCR/RTN2/MED12/IGHMBP2/GDI1/CPT1C/TRAF7/SBF1/NIPA1/ALDH18A1/MID2/HSPD1/CRKL/ACSL4/HEXB/VCP/ATL3/FITM2/AP5Z1/SLC9A6/ALS2/CHMP2B/IFT57/COQ2/HMBS/WASHC5/UFD1/ATP13A2/ALG13/ZEB2/FUS/BIN1/IQSEC2/CDKN2B/SYNE1/RETREG1/PDGFRB	47	0.236181
GOCC_GOLGI_APPARATUS_SUBCOMPARTMENT	83	387	0.00526531	0.0348658	CSGALNACT1/BAIAP3/SLC9A7/PRKD1/CHST1/MARCHF9/CHST7/YIPF1/SORT1/CLIP3/AP1B1/LPCAT2/HOOK2/BACE2/MYO1B/POSTN/ST6GAL1/GAL3ST4/MME/DNMBP/CCDC91/PLEKHA8/GOLGA8H/MARCHF4/GOLGA3/FUT4/ATXN2/IGF2R/PAM/GCC2/ATP7B/AKAP9/B4GALT3/PLK3/BET1L/FUT11/STX6/YIPF5/VTI1A/RAC1/ARL5A/TRAPPC6B/SCFD1/CLASP2/VRK1/CNST/MGAT4A/NSF/MOB4/RAB10/VAMP7/ST3GAL2/SCAMP1/SCOC/C17orf75/AP1S2/ARFGEF2/WLS/MICALL1/NSFL1C/FUT8/SULF2/HLA-D…	83	0.21447
HP_APHASIA	36	144	0.00526958	0.0348658	L2HGDH/BPTF/RELN/COL1A2/SATB1/PRRT2/KDM4B/TCF4/SCN5A/COMT/POLR1D/MADD/ADA2/PUS7/WASF1/ATRX/SMARCAL1/HS2ST1/COX7B/ACTL6A/VCP/ACTB/MED27/CHMP2B/HCCS/STS/UFD1/PSMD12/PLEC/KRAS/TREX1/KMT2E/SLC12A2/KCNMA1/SORL1/ZMIZ1	36	0.25
GOBP_CANONICAL_WNT_SIGNALING_PATHWAY	69	313	0.00534076	0.035285	GATA3/SHISA3/EDN1/TPBGL/CSNK1G2/TCF7L1/NRARP/TLE2/TLE4/SOX4/JUP/SOX17/CTHRC1/TGFB1/FZD8/DKK3/FZD2/MLLT3/TPBG/WNT3/TTC21B/FOXO1/CTNNBIP1/CDH2/FZD1/PTK7/CSNK1E/LRP5/LRP4/MED12/BCL9/CCNY/CTNND1/MDK/NLE1/HHEX/NPHP3/TMEM9/TBX18/STK11/DVL3/LIMD1/LRRK1/GNAQ/RBX1/G3BP1/GSK3B/HDAC1/VCP/DAB2IP/FRMD8/EXT1/WLS/ZEB2/SOX13/RARG/SOX7/BMP2/SNAI2/LGR4/PLPP3/IGFBP6/APOE/SFRP1/KLF4/SDC1/PLEKHA4/FERMT1/WNT9B	69	0.220447
GOBP_POSITIVE_REGULATION_OF_NF_KAPPAB_TRANSCRIPTION_FACTOR_ACTIVITY	38	154	0.00534603	0.035285	PYCARD/PRKD1/ROR1/CLU/FLOT2/TRIM5/TRIM27/RIPK2/EP300/TRIM13/MID2/DDRGK1/ARHGEF2/NPM1/RPS3/PPIA/DHX33/PRDX3/TLR4/STAT3/CHUK/IKBKB/CAT/PSMA6/CFLAR/HSPA1B/RPS6KA4/SPHK1/MALT1/TFRC/IL6/NTSR1/LGALS9/NLRP3/NTS/RAB7B/LTF/PRKCZ	38	0.246753
GOBP_REGULATION_OF_AXONOGENESIS	38	154	0.00534603	0.035285	SEMA4C/BDNF/EFNA1/PLXNA4/VEGFA/SLIT2/PTPRS/SEMA4G/EFNA5/PLXNA3/WNT3/SEMA6C/CDH2/PLXNB2/LRP4/NRP1/SEMA6B/GDI1/CDKL5/SHTN1/STK11/LIMK1/BMPR2/EPHB3/GSK3B/RNF6/TRPV2/CYFIP1/EPHA4/CHN1/MBP/RAB11A/TIAM2/SEMA4B/SEMA7A/SEMA3F/THY1/SEMA3D	38	0.246753
GOBP_SENSORY_ORGAN_MORPHOGENESIS	60	266	0.00536674	0.0353751	GATA3/EDN1/BMP4/WHRN/OBSL1/GBX2/LRIG1/VEGFA/EFEMP1/CTHRC1/FZD2/TSPAN12/ZHX2/INSIG2/PRDM1/CITED2/COL8A1/FJX1/TPRN/C12orf57/FBN2/GDF11/PTK7/FAT1/MYO6/ZIC1/LRP5/BCR/SOBP/ATF4/HIPK1/PRKRA/BAX/TBX18/SCRIB/HDAC2/SOD1/TTC8/ZEB1/HDAC1/STAT3/FBN1/BAK1/NOTCH2/AHI1/TTC39C/JAG1/ROM1/RARG/TRIOBP/PLS1/PRRX1/BCAR3/NECTIN1/MAFB/THY1/AQP5/PAX8/CALB1/NECTIN3	60	0.225564
HP_INTELLECTUAL_DISABILITY_PROFOUND	39	159	0.00536844	0.0353751	DMD/SLC9A7/ADAM22/ELOVL4/OCLN/TCF4/KDM5B/CNPY3/SMS/MED12/ASXL1/GDI1/FKRP/P4HTM/CDKL5/PPP3CA/MID2/HSPD1/DEAF1/ZMYND11/IER3IP1/ACSL4/PRPS1/NSF/NDE1/SLC9A6/AP1S2/UGP2/IFIH1/SYNJ1/RNF13/ALG13/SPTAN1/FKTN/TREX1/RAB11A/GUF1/IQSEC2/CLIC2	39	0.245283
HP_ABNORMALITY_OF_THE_HAIRLINE	54	235	0.00538043	0.0354026	FGFRL1/SLC9A7/PEX6/SATB1/FRAS1/SOX4/KDM4B/RERE/CDH2/GDF11/ZIC1/SMARCC2/AEBP1/ASXL1/POLR1D/MADD/FGD1/ADARB1/ADA2/SPOP/HSPG2/EP300/SRCAP/SPECC1L/TAF6/RPL26/WBP11/HS2ST1/SLC25A24/NRAS/SOS1/RIT1/PEPD/PTPN11/ACTB/RAB3GAP1/CAVIN1/RRAS/NBN/UGP2/SLC35C1/IFIH1/WASHC5/ATP6V1B2/NOTCH2/CHN1/RRAS2/KRAS/PIK3C2A/EFNB1/INSR/MRAS/MAFB/MEOX1	54	0.229787
GOBP_NEGATIVE_REGULATION_OF_CYTOSKELETON_ORGANIZATION	40	164	0.00538137	0.0354026	SCIN/RHPN1/GMFG/RHPN2/SLIT2/CLIP3/GMFB/CORO1B/HIP1R/FKBP4/ADD3/HDAC6/KAT2B/PRKCD/WASF2/EML2/SNCA/SVIL/ARHGEF2/TJP1/NPM1/HDGFL3/CAPZB/MAPRE1/CDH5/TWF1/RBM14/CLASP2/LIMA1/S1PR1/CAPZA1/CRACD/CAPG/PIK3R1/SSH2/SPTAN1/BMERB1/TRIOBP/ARHGAP6/SPTBN5	40	0.243902
HP_ABNORMAL_SHAPE_OF_THE_OCCIPUT	30	115	0.00540962	0.0355487	CDKN1C/RELN/PEX6/PIGN/PTCH1/PSAT1/KAT6B/GDF11/ZIC1/MED12/INPPL1/SNRPN/MOGS/PPP1R21/PLAGL1/MAN1B1/NRAS/IFT52/CHUK/TUBB3/DPM1/MBTPS2/TMEM70/SMG9/WASHC5/ATP6V1B2/NOTCH2/KRAS/FLNB/WDR73	30	0.26087
GOBP_CAMERA_TYPE_EYE_DEVELOPMENT	72	329	0.00541976	0.0355487	GATA3/CDKN1C/BMP4/DLL4/HSF4/OBSL1/VEGFA/EFEMP1/COL4A1/CYP1A1/SPRY1/TSPAN12/ZHX2/CITED2/COL8A1/FJX1/CLN8/TGIF2/KDM5B/C12orf57/FBN2/GDF11/FAT1/MERTK/LRP5/RHOJ/NRP1/ATF4/TGFBR2/FLT1/SIX5/LAMB2/IMPDH2/HIPK1/VIM/BAX/HDAC2/SOS1/BMPR2/XRN2/TENT2/TTC8/ZEB1/HDAC1/ACTL6A/RAB3GAP1/ATP2B4/CLIC4/FBN1/USP45/BAK1/NOTCH2/AHI1/JAG1/RDH10/ROM1/RARG/B9D1/JUN/BCAR3/NECTIN1/RP1L1/KLF4/THY1/AQP5/PDGFRB/ALDH1A2/CALB1/N…	72	0.218845
GOBP_NUCLEAR_TRANSPORT	68	308	0.00544928	0.0355487	BMP4/PRKD1/SMO/JUP/SMG1/TGFB1/GAS6/PPP1R10/ING1/ZIC1/THOC5/PRKCD/TRAF3IP2/CDK1/TP53/HTATIP2/ANP32A/NXF1/RBM15B/TRIM28/PPP3CA/HHEX/ZC3H11A/RANGAP1/POM121C/NPM1/KPNB1/NCBP3/PPP1R12A/RPL23/AHCYL1/KPNA3/NUP54/SP100/GSK3B/WASHC4/RSRC1/KPNA2/NMD3/ABCE1/ATXN1/HEATR3/PTPN11/JAK2/STAT3/HSPA9/NUP93/PKIG/ALYREF/KPNA5/NOL6/NUTF2/SRSF3/TXN/PIK3R1/MDFIC/RAB23/MALT1/ZC3H12A/IFI27/LMNA/NEMF/NXT2/PTGS2/BCL3/HYAL2…	68	0.220779
GOBP_REGULATION_OF_STRIATED_MUSCLE_CONTRACTION	26	96	0.00545345	0.0355487	ADRA1B/PDE4B/DMD/CCN2/PKP2/ATP2A1/JUP/KCNJ2/EHD3/PDE5A/SCN5A/C12orf57/SLC9A1/GRK2/AKAP9/CALM3/GSTO1/CAMK2D/ATP1A1/FKBP1B/CALM2/BIN1/ZC3H12A/STC1/CLIC2/RNF207	26	0.270833
HP_TOE_CLINODACTYLY	26	96	0.00545345	0.0355487	BPTF/DMD/SLC9A7/SATB1/KCNJ2/KDM4B/MED12/GDI1/TGFBR2/MADD/PUS7/WASF1/MID2/HS2ST1/ACSL4/FLI1/ACTL6A/MED27/RNF6/PSMD12/ALG13/KMT2E/SLC12A2/IQSEC2/KCNMA1/ZMIZ1	26	0.270833
GOBP_CONNECTIVE_TISSUE_DEVELOPMENT	59	261	0.00545589	0.0355487	SCIN/CSGALNACT1/PDGFB/EDN1/CCN2/BMP4/CCN1/LOX/PBXIP1/EFEMP1/ACTA2/TGFB1/ARRDC3/CYTL1/BMP6/CREB3L2/ZBTB16/PDGFD/MBOAT2/LRP5/TYMS/DYRK1B/NFIB/THRA/TGFBR2/SMAD1/MDK/SERPINH1/DDRGK1/BMPR2/ACAT1/SMAD5/ZEB1/PTPN11/PDGFA/EXT1/ARID5A/HAND2/CFLAR/MEF2C/SULF2/BMP1/CD44/RARG/GPR4/PRRX1/BMP2/IL6R/SNAI2/TIMP1/HYAL1/STC1/CRIP1/ECM1/HYAL2/SORL1/CCN3/PDGFRB/PTHLH	59	0.226054
GOBP_REGULATION_OF_PEPTIDYL_TYROSINE_PHOSPHORYLATION	59	261	0.00545589	0.0355487	ENPP2/ERBB4/PDGFB/KIT/RELN/IL12A/PDGFC/EFNA1/NRG1/NOX4/VEGFA/TGFB1/ACE/BMP6/EFNA5/PDGFD/DLG4/GAS6/LRP4/NRP1/UNC119/PRKCD/ABL1/TP53/HSF1/RIPK2/NCK2/ARHGEF2/HDAC2/LRRK1/YES1/IL6ST/PPP2R1A/PTPN11/JAK2/PDGFA/TNFRSF1A/LYN/ABI1/CD81/SH3BP5/EPHA4/EHD4/MVP/CD44/IL6R/PARP9/IL6/GPRC5A/SFRP1/PTK2B/HYAL2/PTPRJ/ITGB3/KITLG/THY1/IL34/AREG/PRKCZ	59	0.226054
GOBP_RESPONSE_TO_INSULIN	59	261	0.00545589	0.0355487	ADM/INHBB/IRS2/SLC29A2/GAB1/SESN3/PDK4/PPARA/KLF15/SORT1/SLC27A1/INSIG2/GRB10/TBC1D4/FOXO1/SRSF4/BCAR1/KAT2B/PRKCD/SMARCC1/INPPL1/SLC9A1/MYC/LPIN2/CAPN10/RAB15/SNX5/ADIPOR1/SIK2/STXBP3/USF1/GNAI2/GCLC/GSK3B/PRKAA1/GRB2/EPM2AIP1/PTPN11/PKM/RAB10/ZFP36L1/IDE/MEAK7/LYN/PTPRA/CAT/CYFIP1/PIK3R1/MYO5A/CFLAR/BAIAP2L1/PIK3C2A/CEACAM1/CCND3/BCAR3/INSR/ERFE/SORL1/PRKCZ	59	0.226054
GOBP_POSITIVE_REGULATION_OF_PROTEIN_IMPORT	14	42	0.00545779	0.0355487	PRKD1/SMO/JUP/TGFB1/ZIC1/PRKCD/CDK1/TRIM28/PDCD5/JAK2/PIK3R1/ZC3H12A/PTGS2/HYAL2	14	0.333333
GOBP_POSITIVE_REGULATION_OF_SMOOTH_MUSCLE_CELL_MIGRATION	14	42	0.00545779	0.0355487	PDGFB/PDGFD/NRP1/MYC/MDK/CRK/TLR4/DOCK5/S100A11/ADAMTS1/PDGFRB/IGFBP5/P2RY6/CYP1B1	14	0.333333
HP_ABNORMAL_CARTILAGE_MORPHOLOGY	14	42	0.00545779	0.0355487	EDN1/PTCH1/ZBTB20/POLR1D/TGIF1/IDH2/IDH1/HS2ST1/PTPN11/GNAI3/EXT1/KRAS/FLNB/SLC26A2	14	0.333333
HP_DICARBOXYLIC_ACIDURIA	14	42	0.00545779	0.0355487	L2HGDH/ABCD4/POLG/IDH2/DHTKD1/SLC25A1/SUCLG1/NDUFS4/COX16/SUCLA2/PRDX1/LMBRD1/ACAD8/TCN2	14	0.333333
GOBP_REGULATION_OF_RESPONSE_TO_ENDOPLASMIC_RETICULUM_STRESS	23	82	0.00546731	0.0355487	NUPR1/NR1H3/BCL2L11/WFS1/ERN1/SYVN1/CLU/ATF6B/ERP29/BAX/GRINA/DDRGK1/NCK2/SERINC3/USP14/LPCAT3/DAB2IP/SVIP/MBTPS2/PIK3R1/OPA1/BAK1/BCL2L1	23	0.280488
GOBP_NEGATIVE_REGULATION_OF_LIPID_STORAGE	9	22	0.00548272	0.0355487	PPARA/NR1H3/ABCA1/PNPLA2/ABHD5/ABCG1/IL6/ITGB3/CRP	9	0.409091
GOBP_NEGATIVE_REGULATION_OF_TISSUE_REMODELING	9	22	0.00548272	0.0355487	INPP5D/GPR137B/BCR/GPR137/UBASH3B/IL6/SFRP1/CALCA/CD38	9	0.409091
GOBP_REGULATION_OF_SUPEROXIDE_ANION_GENERATION	9	22	0.00548272	0.0355487	F2RL1/TGFB1/PRKCD/SOD1/GNAI2/GNAI3/CD177/ACP5/CRP	9	0.409091
GOMF_GLUTATHIONE_PEROXIDASE_ACTIVITY	9	22	0.00548272	0.0355487	GPX1/GPX3/GPX4/GSTT1/GPX7/GPX8/PRDX6/MGST3/CLIC2	9	0.409091
HP_GENERALIZED_EDEMA	9	22	0.00548272	0.0355487	MOGS/CD46/PMM2/COQ2/FARSB/CFI/CALCRL/CD55/PLVAP	9	0.409091
HP_CEREBELLAR_ATROPHY	78	361	0.00550565	0.0356688	L2HGDH/NALCN/RELN/PEX6/FGF14/VLDLR/PRRT2/PIGN/LAMA2/CYFIP2/COL4A1/ELOVL4/DLG4/GBA2/CTSF/CLN8/FDXR/MME/HERC1/SYT14/SLC44A1/ZIC1/POGZ/TPP1/SEMA6B/ATXN2/POLG/FKRP/WDR45/SLC9A1/RFC1/CDKL5/ERCC2/CUL4B/CNTNAP1/KCTD7/MFF/SCARB2/QARS1/VPS41/ACO2/SOD1/CDC42/PLAA/COA7/NDUFS4/COX20/KAT5/TRAPPC6B/SLC25A46/ATXN1/TBCE/NDUFA9/RNASEH1/NDE1/MED27/SLC9A6/POLR3B/DPM1/ANO10/TTC19/KIF1C/SRD5A3/COQ2/NDUFA8/LYST/OPA1/A…	78	0.216066
GOBP_BONE_MINERALIZATION	31	120	0.00553756	0.0358468	BMP4/CCN1/LOX/COL1A2/TGFB1/BMP6/FAM20C/FBN2/ATF4/ERCC2/TXLNG/BMPR2/S1PR1/TUFT1/TGFB3/SBDS/MEF2C/SRGN/SGMS2/BMP2/LGR4/KLF10/ADRB2/PTGS2/ECM1/PTK2B/CLEC3B/ALPL/PTHLH/FGR/LTF	31	0.258333
[truncated: 9,181 more rows]

## Sheet: Legend
Dataset EV2: Table shows the test results for enrichment of differentially expressed genes (adjusted p-value < 0.05) between endothelial cells under UF and DF in gene ontology (GO) terms using clusterProlifer in R software. p-value = result of Fisher’s exact test, qvalue = Benjamini-Hochberg corrected p-value to (multiple hypothesis test correction), geneID = names of DEGs annotated to the term, …
