# Supplementary material for: Mechanosensitive FHL2 tunes endothelial function via microtubule-actomyosin crosstalk
Source: EMBO J. 2026 May 26;45(13):4569–604. doi: 10.1038/s44318-026-00807-y (PMC13324624; doi:10.1038/s44318-026-00807-y)
Supplement: Supplementary file 4 — Movie EV1 [file 44318_2026_807_MOESM4_ESM.zip]

Archive with 2 entries (2 files):
- EV1 movie legend.docx
- Movie EV1 - Ctl-shFHL2.avi
