# Supplementary material for: Mechanosensitive FHL2 tunes endothelial function via microtubule-actomyosin crosstalk
Source: EMBO J. 2026 May 26;45(13):4569–604. doi: 10.1038/s44318-026-00807-y (PMC13324624; doi:10.1038/s44318-026-00807-y)
Supplement: Supplementary file 5 — Movie EV2 [file 44318_2026_807_MOESM5_ESM.zip]

Archive with 2 entries (2 files):
- EV2 movie legend.docx
- Movie EV2 - Ctl-FHL2OE.avi
